# Supplementary material for: Plasmatic and myocardial microRNA profiles in patients with Hypertrophic Cardiomyopathy
Source: Clin Transl Med. 2021 Jul 19;11(7):e435. doi: 10.1002/ctm2.435 (PMC8287979; doi:10.1002/ctm2.435)
Supplement: Supplementary file 2 — Supporting Information [file CTM2-11-e435-s001.xlsx]

## Sheet: enrichment.process
#term ID	term description	observed gene count	background gene count	strength	false discovery rate	matching proteins in your network (IDs)	matching proteins in your network (labels)
GO:0048523	negative regulation of cellular process	45	4454	0.6	2.92e-20	9606.ENSP00000221930,9606.ENSP00000244769,9606.ENSP00000260010,9606.ENSP00000260356,9606.ENSP00000261254,9606.ENSP00000263754,9606.ENSP00000264444,9606.ENSP00000268035,9606.ENSP00000269305,9606.ENSP00000276431,9606.ENSP00000280154,9606.ENSP00000281043,9606.ENSP00000281708,9606.ENSP00000302564,9606.ENSP00000304226,9606.ENSP00000306099,9606.ENSP00000306361,9606.ENSP00000319169,9606.ENSP00000320147,…	TGFB1,ATXN1,TLR2,THBS1,CCND2,KAT2B,MXD1,IGF1R,TP53,TNFRSF10B,PDCD4,MYCN,FBXW7,BCL2L1,HIPK3,FGB,FGA,PRMT5,EZH2,GSK3B,SOCS1,FGG,SMAD4,MYLIP,DNMT1,MTOR,MCL1,PTEN,AGO1,BMPR2,TGFBR1,BMI1,RECK,FOXO1,AKT2,CUL5,ITGB1,SNAI2,BCL2,CDKN1A,ESR1,HMGA2,ITGB3,VEGFA,MYC
GO:0042127	regulation of cell population proliferation	32	1594	0.9	1.32e-19	9606.ENSP00000221930,9606.ENSP00000260010,9606.ENSP00000260356,9606.ENSP00000261254,9606.ENSP00000263754,9606.ENSP00000268035,9606.ENSP00000269305,9606.ENSP00000276431,9606.ENSP00000280154,9606.ENSP00000281043,9606.ENSP00000281708,9606.ENSP00000302564,9606.ENSP00000320147,9606.ENSP00000341551,9606.ENSP00000352516,9606.ENSP00000354558,9606.ENSP00000361021,9606.ENSP00000363708,9606.ENSP00000364133,…	TGFB1,TLR2,THBS1,CCND2,KAT2B,IGF1R,TP53,TNFRSF10B,PDCD4,MYCN,FBXW7,BCL2L1,EZH2,SMAD4,DNMT1,MTOR,PTEN,BMPR2,TGFBR1,BMI1,FOXO1,AKT2,CUL5,ITGB1,SNAI2,BCL2,CDKN1A,ESR1,HMGA2,ITGB3,VEGFA,MYC
GO:0010941	regulation of cell death	32	1638	0.88	1.99e-19	9606.ENSP00000221930,9606.ENSP00000260356,9606.ENSP00000261254,9606.ENSP00000268035,9606.ENSP00000269305,9606.ENSP00000276431,9606.ENSP00000280154,9606.ENSP00000281043,9606.ENSP00000281708,9606.ENSP00000302564,9606.ENSP00000304226,9606.ENSP00000306099,9606.ENSP00000306361,9606.ENSP00000324806,9606.ENSP00000336829,9606.ENSP00000341551,9606.ENSP00000352516,9606.ENSP00000354558,9606.ENSP00000358022,…	TGFB1,THBS1,CCND2,IGF1R,TP53,TNFRSF10B,PDCD4,MYCN,FBXW7,BCL2L1,HIPK3,FGB,FGA,GSK3B,FGG,SMAD4,DNMT1,MTOR,MCL1,PTEN,TGFBR1,FOXO1,AKT2,BCL2L11,ITGB1,SNAI2,BCL2,CDKN1A,ESR1,HMGA2,VEGFA,MYC
GO:0060548	negative regulation of cell death	27	953	1.04	1.99e-19	9606.ENSP00000260356,9606.ENSP00000261254,9606.ENSP00000268035,9606.ENSP00000269305,9606.ENSP00000276431,9606.ENSP00000280154,9606.ENSP00000302564,9606.ENSP00000304226,9606.ENSP00000306099,9606.ENSP00000306361,9606.ENSP00000324806,9606.ENSP00000336829,9606.ENSP00000341551,9606.ENSP00000352516,9606.ENSP00000354558,9606.ENSP00000358022,9606.ENSP00000361021,9606.ENSP00000364133,9606.ENSP00000368880,…	THBS1,CCND2,IGF1R,TP53,TNFRSF10B,PDCD4,BCL2L1,HIPK3,FGB,FGA,GSK3B,FGG,SMAD4,DNMT1,MTOR,MCL1,PTEN,TGFBR1,FOXO1,AKT2,ITGB1,SNAI2,BCL2,CDKN1A,HMGA2,VEGFA,MYC
GO:0043066	negative regulation of apoptotic process	26	859	1.07	2.15e-19	9606.ENSP00000260356,9606.ENSP00000261254,9606.ENSP00000268035,9606.ENSP00000269305,9606.ENSP00000276431,9606.ENSP00000280154,9606.ENSP00000302564,9606.ENSP00000304226,9606.ENSP00000306099,9606.ENSP00000306361,9606.ENSP00000324806,9606.ENSP00000336829,9606.ENSP00000352516,9606.ENSP00000354558,9606.ENSP00000358022,9606.ENSP00000361021,9606.ENSP00000364133,9606.ENSP00000368880,9606.ENSP00000375892,…	THBS1,CCND2,IGF1R,TP53,TNFRSF10B,PDCD4,BCL2L1,HIPK3,FGB,FGA,GSK3B,FGG,DNMT1,MTOR,MCL1,PTEN,TGFBR1,FOXO1,AKT2,ITGB1,SNAI2,BCL2,CDKN1A,HMGA2,VEGFA,MYC
GO:0042981	regulation of apoptotic process	30	1501	0.89	1.97e-18	9606.ENSP00000221930,9606.ENSP00000260356,9606.ENSP00000261254,9606.ENSP00000268035,9606.ENSP00000269305,9606.ENSP00000276431,9606.ENSP00000280154,9606.ENSP00000281708,9606.ENSP00000302564,9606.ENSP00000304226,9606.ENSP00000306099,9606.ENSP00000306361,9606.ENSP00000324806,9606.ENSP00000336829,9606.ENSP00000352516,9606.ENSP00000354558,9606.ENSP00000358022,9606.ENSP00000361021,9606.ENSP00000364133,…	TGFB1,THBS1,CCND2,IGF1R,TP53,TNFRSF10B,PDCD4,FBXW7,BCL2L1,HIPK3,FGB,FGA,GSK3B,FGG,DNMT1,MTOR,MCL1,PTEN,TGFBR1,FOXO1,AKT2,BCL2L11,ITGB1,SNAI2,BCL2,CDKN1A,ESR1,HMGA2,VEGFA,MYC
GO:0048584	positive regulation of response to stimulus	33	2054	0.8	3.37e-18	9606.ENSP00000221930,9606.ENSP00000260010,9606.ENSP00000260356,9606.ENSP00000263754,9606.ENSP00000269305,9606.ENSP00000276431,9606.ENSP00000280154,9606.ENSP00000281043,9606.ENSP00000281708,9606.ENSP00000302564,9606.ENSP00000306099,9606.ENSP00000306361,9606.ENSP00000319169,9606.ENSP00000320147,9606.ENSP00000324806,9606.ENSP00000336829,9606.ENSP00000341551,9606.ENSP00000354558,9606.ENSP00000358022,…	TGFB1,TLR2,THBS1,KAT2B,TP53,TNFRSF10B,PDCD4,MYCN,FBXW7,BCL2L1,FGB,FGA,PRMT5,EZH2,GSK3B,FGG,SMAD4,MTOR,MCL1,PTEN,NCOA3,AGO1,BMPR2,TGFBR1,AKT2,BCL2L11,ITGB1,BCL2,ESR1,HMGA2,ITGB3,VEGFA,MYC
GO:0031324	negative regulation of cellular metabolic process	35	2463	0.75	3.82e-18	9606.ENSP00000221930,9606.ENSP00000244769,9606.ENSP00000260356,9606.ENSP00000263754,9606.ENSP00000264444,9606.ENSP00000268035,9606.ENSP00000269305,9606.ENSP00000276431,9606.ENSP00000280154,9606.ENSP00000281043,9606.ENSP00000281708,9606.ENSP00000302564,9606.ENSP00000304226,9606.ENSP00000319169,9606.ENSP00000320147,9606.ENSP00000324806,9606.ENSP00000329418,9606.ENSP00000341551,9606.ENSP00000352516,…	TGFB1,ATXN1,THBS1,KAT2B,MXD1,IGF1R,TP53,TNFRSF10B,PDCD4,MYCN,FBXW7,BCL2L1,HIPK3,PRMT5,EZH2,GSK3B,SOCS1,SMAD4,DNMT1,MTOR,MCL1,PTEN,AGO1,BMPR2,BMI1,RECK,FOXO1,SNAI2,BCL2,CDKN1A,ESR1,HMGA2,ITGB3,VEGFA,MYC
GO:0032268	regulation of cellular protein metabolic process	35	2486	0.74	4.74e-18	9606.ENSP00000221930,9606.ENSP00000260356,9606.ENSP00000261254,9606.ENSP00000263754,9606.ENSP00000268035,9606.ENSP00000269305,9606.ENSP00000276431,9606.ENSP00000280154,9606.ENSP00000281708,9606.ENSP00000304226,9606.ENSP00000306099,9606.ENSP00000306361,9606.ENSP00000319169,9606.ENSP00000320147,9606.ENSP00000324806,9606.ENSP00000329418,9606.ENSP00000336829,9606.ENSP00000341551,9606.ENSP00000349298,…	TGFB1,THBS1,CCND2,KAT2B,IGF1R,TP53,TNFRSF10B,PDCD4,FBXW7,HIPK3,FGB,FGA,PRMT5,EZH2,GSK3B,SOCS1,FGG,SMAD4,MYLIP,DNMT1,MTOR,PTEN,AGO1,BMPR2,TGFBR1,BMI1,RECK,FOXO1,AKT2,BCL2L11,BCL2,CDKN1A,ITGB3,VEGFA,MYC
GO:0031399	regulation of protein modification process	31	1747	0.84	5.41e-18	9606.ENSP00000221930,9606.ENSP00000260356,9606.ENSP00000261254,9606.ENSP00000263754,9606.ENSP00000268035,9606.ENSP00000269305,9606.ENSP00000276431,9606.ENSP00000280154,9606.ENSP00000281708,9606.ENSP00000304226,9606.ENSP00000306099,9606.ENSP00000306361,9606.ENSP00000319169,9606.ENSP00000320147,9606.ENSP00000324806,9606.ENSP00000329418,9606.ENSP00000336829,9606.ENSP00000341551,9606.ENSP00000352516,…	TGFB1,THBS1,CCND2,KAT2B,IGF1R,TP53,TNFRSF10B,PDCD4,FBXW7,HIPK3,FGB,FGA,PRMT5,EZH2,GSK3B,SOCS1,FGG,SMAD4,DNMT1,MTOR,PTEN,BMPR2,TGFBR1,BMI1,FOXO1,AKT2,BCL2,CDKN1A,ITGB3,VEGFA,MYC
GO:1902531	regulation of intracellular signal transduction	31	1764	0.84	6.65e-18	9606.ENSP00000221930,9606.ENSP00000260010,9606.ENSP00000260356,9606.ENSP00000268035,9606.ENSP00000269305,9606.ENSP00000276431,9606.ENSP00000280154,9606.ENSP00000281708,9606.ENSP00000302564,9606.ENSP00000304226,9606.ENSP00000306099,9606.ENSP00000306361,9606.ENSP00000319169,9606.ENSP00000320147,9606.ENSP00000324806,9606.ENSP00000329418,9606.ENSP00000336829,9606.ENSP00000341551,9606.ENSP00000354558,…	TGFB1,TLR2,THBS1,IGF1R,TP53,TNFRSF10B,PDCD4,FBXW7,BCL2L1,HIPK3,FGB,FGA,PRMT5,EZH2,GSK3B,SOCS1,FGG,SMAD4,MTOR,MCL1,PTEN,AGO1,TGFBR1,FOXO1,BCL2L11,ITGB1,SNAI2,BCL2,ESR1,VEGFA,MYC
GO:0009892	negative regulation of metabolic process	36	2762	0.71	8.02e-18	9606.ENSP00000221930,9606.ENSP00000244769,9606.ENSP00000260356,9606.ENSP00000263754,9606.ENSP00000264444,9606.ENSP00000268035,9606.ENSP00000269305,9606.ENSP00000276431,9606.ENSP00000280154,9606.ENSP00000281043,9606.ENSP00000281708,9606.ENSP00000302564,9606.ENSP00000304226,9606.ENSP00000306361,9606.ENSP00000319169,9606.ENSP00000320147,9606.ENSP00000324806,9606.ENSP00000329418,9606.ENSP00000341551,…	TGFB1,ATXN1,THBS1,KAT2B,MXD1,IGF1R,TP53,TNFRSF10B,PDCD4,MYCN,FBXW7,BCL2L1,HIPK3,FGA,PRMT5,EZH2,GSK3B,SOCS1,SMAD4,DNMT1,MTOR,MCL1,PTEN,AGO1,BMPR2,BMI1,RECK,FOXO1,SNAI2,BCL2,CDKN1A,ESR1,HMGA2,ITGB3,VEGFA,MYC
GO:0009967	positive regulation of signal transduction	29	1493	0.88	1.45e-17	9606.ENSP00000221930,9606.ENSP00000260010,9606.ENSP00000260356,9606.ENSP00000263754,9606.ENSP00000269305,9606.ENSP00000276431,9606.ENSP00000280154,9606.ENSP00000281708,9606.ENSP00000302564,9606.ENSP00000306099,9606.ENSP00000306361,9606.ENSP00000319169,9606.ENSP00000320147,9606.ENSP00000324806,9606.ENSP00000336829,9606.ENSP00000341551,9606.ENSP00000354558,9606.ENSP00000358022,9606.ENSP00000361021,…	TGFB1,TLR2,THBS1,KAT2B,TP53,TNFRSF10B,PDCD4,FBXW7,BCL2L1,FGB,FGA,PRMT5,EZH2,GSK3B,FGG,SMAD4,MTOR,MCL1,PTEN,NCOA3,AGO1,BMPR2,TGFBR1,BCL2L11,ITGB1,BCL2,ESR1,ITGB3,VEGFA
GO:0071310	cellular response to organic substance	33	2219	0.76	2.13e-17	9606.ENSP00000221930,9606.ENSP00000260010,9606.ENSP00000260356,9606.ENSP00000263754,9606.ENSP00000268035,9606.ENSP00000269305,9606.ENSP00000276431,9606.ENSP00000280154,9606.ENSP00000302564,9606.ENSP00000306099,9606.ENSP00000320147,9606.ENSP00000324806,9606.ENSP00000329418,9606.ENSP00000336829,9606.ENSP00000341551,9606.ENSP00000352516,9606.ENSP00000354558,9606.ENSP00000358022,9606.ENSP00000361021,…	TGFB1,TLR2,THBS1,KAT2B,IGF1R,TP53,TNFRSF10B,PDCD4,BCL2L1,FGB,EZH2,GSK3B,SOCS1,FGG,SMAD4,DNMT1,MTOR,MCL1,PTEN,NCOA3,AGO1,BMPR2,TGFBR1,FOXO1,AKT2,BCL2L11,ITGB1,SNAI2,BCL2,CDKN1A,ESR1,VEGFA,MYC
GO:0001932	regulation of protein phosphorylation	28	1370	0.9	2.15e-17	9606.ENSP00000221930,9606.ENSP00000260356,9606.ENSP00000261254,9606.ENSP00000263754,9606.ENSP00000268035,9606.ENSP00000269305,9606.ENSP00000276431,9606.ENSP00000280154,9606.ENSP00000281708,9606.ENSP00000304226,9606.ENSP00000306099,9606.ENSP00000306361,9606.ENSP00000319169,9606.ENSP00000320147,9606.ENSP00000329418,9606.ENSP00000336829,9606.ENSP00000341551,9606.ENSP00000354558,9606.ENSP00000361021,…	TGFB1,THBS1,CCND2,KAT2B,IGF1R,TP53,TNFRSF10B,PDCD4,FBXW7,HIPK3,FGB,FGA,PRMT5,EZH2,SOCS1,FGG,SMAD4,MTOR,PTEN,BMPR2,TGFBR1,FOXO1,AKT2,BCL2,CDKN1A,ITGB3,VEGFA,MYC
GO:0045595	regulation of cell differentiation	30	1695	0.84	2.49e-17	9606.ENSP00000221930,9606.ENSP00000260010,9606.ENSP00000260356,9606.ENSP00000263754,9606.ENSP00000280154,9606.ENSP00000281043,9606.ENSP00000281708,9606.ENSP00000306099,9606.ENSP00000306361,9606.ENSP00000319169,9606.ENSP00000320147,9606.ENSP00000324806,9606.ENSP00000329418,9606.ENSP00000336829,9606.ENSP00000341551,9606.ENSP00000349298,9606.ENSP00000352516,9606.ENSP00000354558,9606.ENSP00000361021,…	TGFB1,TLR2,THBS1,KAT2B,PDCD4,MYCN,FBXW7,FGB,FGA,PRMT5,EZH2,GSK3B,SOCS1,FGG,SMAD4,MYLIP,DNMT1,MTOR,PTEN,NCOA3,AGO1,BMPR2,TGFBR1,FOXO1,ITGB1,SNAI2,BCL2,ITGB3,VEGFA,MYC
GO:0019222	regulation of metabolic process	47	6516	0.45	3.95e-17	9606.ENSP00000221930,9606.ENSP00000244769,9606.ENSP00000260010,9606.ENSP00000260356,9606.ENSP00000261254,9606.ENSP00000263754,9606.ENSP00000264183,9606.ENSP00000264444,9606.ENSP00000268035,9606.ENSP00000269305,9606.ENSP00000276431,9606.ENSP00000280154,9606.ENSP00000281043,9606.ENSP00000281708,9606.ENSP00000302564,9606.ENSP00000304226,9606.ENSP00000306099,9606.ENSP00000306361,9606.ENSP00000319169,…	TGFB1,ATXN1,TLR2,THBS1,CCND2,KAT2B,ARID4B,MXD1,IGF1R,TP53,TNFRSF10B,PDCD4,MYCN,FBXW7,BCL2L1,HIPK3,FGB,FGA,PRMT5,EZH2,GSK3B,SOCS1,FGG,SMAD4,MYLIP,DNMT1,MTOR,MCL1,PTEN,NCOA3,AGO1,BMPR2,TGFBR1,BMI1,RECK,FOXO1,AKT2,BCL2L11,ITGB1,SNAI2,BCL2,CDKN1A,ESR1,HMGA2,ITGB3,VEGFA,MYC
GO:0031323	regulation of cellular metabolic process	46	6082	0.47	4.30e-17	9606.ENSP00000221930,9606.ENSP00000244769,9606.ENSP00000260010,9606.ENSP00000260356,9606.ENSP00000261254,9606.ENSP00000263754,9606.ENSP00000264183,9606.ENSP00000264444,9606.ENSP00000268035,9606.ENSP00000269305,9606.ENSP00000276431,9606.ENSP00000280154,9606.ENSP00000281043,9606.ENSP00000281708,9606.ENSP00000302564,9606.ENSP00000304226,9606.ENSP00000306099,9606.ENSP00000306361,9606.ENSP00000319169,…	TGFB1,ATXN1,TLR2,THBS1,CCND2,KAT2B,ARID4B,MXD1,IGF1R,TP53,TNFRSF10B,PDCD4,MYCN,FBXW7,BCL2L1,HIPK3,FGB,FGA,PRMT5,EZH2,GSK3B,SOCS1,FGG,SMAD4,MYLIP,DNMT1,MTOR,MCL1,PTEN,NCOA3,AGO1,BMPR2,TGFBR1,BMI1,RECK,FOXO1,AKT2,BCL2L11,SNAI2,BCL2,CDKN1A,ESR1,HMGA2,ITGB3,VEGFA,MYC
GO:0051093	negative regulation of developmental process	24	910	1.01	7.72e-17	9606.ENSP00000221930,9606.ENSP00000260010,9606.ENSP00000260356,9606.ENSP00000280154,9606.ENSP00000281043,9606.ENSP00000281708,9606.ENSP00000319169,9606.ENSP00000320147,9606.ENSP00000324806,9606.ENSP00000329418,9606.ENSP00000341551,9606.ENSP00000349298,9606.ENSP00000352516,9606.ENSP00000361021,9606.ENSP00000362300,9606.ENSP00000363708,9606.ENSP00000364133,9606.ENSP00000368880,9606.ENSP00000379350,…	TGFB1,TLR2,THBS1,PDCD4,MYCN,FBXW7,PRMT5,EZH2,GSK3B,SOCS1,SMAD4,MYLIP,DNMT1,PTEN,AGO1,BMPR2,TGFBR1,FOXO1,ITGB1,SNAI2,BCL2,HMGA2,ITGB3,MYC
GO:0019220	regulation of phosphate metabolic process	29	1657	0.84	1.42e-16	9606.ENSP00000221930,9606.ENSP00000260356,9606.ENSP00000261254,9606.ENSP00000263754,9606.ENSP00000268035,9606.ENSP00000269305,9606.ENSP00000276431,9606.ENSP00000280154,9606.ENSP00000281708,9606.ENSP00000304226,9606.ENSP00000306099,9606.ENSP00000306361,9606.ENSP00000319169,9606.ENSP00000320147,9606.ENSP00000324806,9606.ENSP00000329418,9606.ENSP00000336829,9606.ENSP00000341551,9606.ENSP00000354558,…	TGFB1,THBS1,CCND2,KAT2B,IGF1R,TP53,TNFRSF10B,PDCD4,FBXW7,HIPK3,FGB,FGA,PRMT5,EZH2,GSK3B,SOCS1,FGG,SMAD4,MTOR,PTEN,BMPR2,TGFBR1,FOXO1,AKT2,BCL2,CDKN1A,ITGB3,VEGFA,MYC
GO:0050793	regulation of developmental process	33	2416	0.73	1.68e-16	9606.ENSP00000221930,9606.ENSP00000260010,9606.ENSP00000260356,9606.ENSP00000263754,9606.ENSP00000280154,9606.ENSP00000281043,9606.ENSP00000281708,9606.ENSP00000306099,9606.ENSP00000306361,9606.ENSP00000319169,9606.ENSP00000320147,9606.ENSP00000324806,9606.ENSP00000329418,9606.ENSP00000336829,9606.ENSP00000341551,9606.ENSP00000349298,9606.ENSP00000352516,9606.ENSP00000354558,9606.ENSP00000361021,…	TGFB1,TLR2,THBS1,KAT2B,PDCD4,MYCN,FBXW7,FGB,FGA,PRMT5,EZH2,GSK3B,SOCS1,FGG,SMAD4,MYLIP,DNMT1,MTOR,PTEN,NCOA3,AGO1,BMPR2,TGFBR1,FOXO1,BCL2L11,ITGB1,SNAI2,BCL2,ESR1,HMGA2,ITGB3,VEGFA,MYC
GO:0048522	positive regulation of cellular process	42	4898	0.53	4.04e-16	9606.ENSP00000221930,9606.ENSP00000260010,9606.ENSP00000260356,9606.ENSP00000261254,9606.ENSP00000263754,9606.ENSP00000264183,9606.ENSP00000268035,9606.ENSP00000269305,9606.ENSP00000276431,9606.ENSP00000280154,9606.ENSP00000281043,9606.ENSP00000281708,9606.ENSP00000302564,9606.ENSP00000306099,9606.ENSP00000306361,9606.ENSP00000319169,9606.ENSP00000320147,9606.ENSP00000324806,9606.ENSP00000329418,…	TGFB1,TLR2,THBS1,CCND2,KAT2B,ARID4B,IGF1R,TP53,TNFRSF10B,PDCD4,MYCN,FBXW7,BCL2L1,FGB,FGA,PRMT5,EZH2,GSK3B,SOCS1,FGG,SMAD4,DNMT1,MTOR,MCL1,PTEN,NCOA3,AGO1,BMPR2,TGFBR1,BMI1,FOXO1,AKT2,BCL2L11,ITGB1,SNAI2,BCL2,CDKN1A,ESR1,HMGA2,ITGB3,VEGFA,MYC
GO:0051173	positive regulation of nitrogen compound metabolic process	35	2946	0.67	4.53e-16	9606.ENSP00000221930,9606.ENSP00000260010,9606.ENSP00000260356,9606.ENSP00000261254,9606.ENSP00000263754,9606.ENSP00000264183,9606.ENSP00000269305,9606.ENSP00000276431,9606.ENSP00000281043,9606.ENSP00000281708,9606.ENSP00000306099,9606.ENSP00000306361,9606.ENSP00000320147,9606.ENSP00000324806,9606.ENSP00000336829,9606.ENSP00000341551,9606.ENSP00000349298,9606.ENSP00000352516,9606.ENSP00000354558,…	TGFB1,TLR2,THBS1,CCND2,KAT2B,ARID4B,TP53,TNFRSF10B,MYCN,FBXW7,FGB,FGA,EZH2,GSK3B,FGG,SMAD4,MYLIP,DNMT1,MTOR,PTEN,NCOA3,AGO1,BMPR2,TGFBR1,BMI1,FOXO1,AKT2,BCL2L11,BCL2,CDKN1A,ESR1,HMGA2,ITGB3,VEGFA,MYC
GO:0051172	negative regulation of nitrogen compound metabolic process	32	2307	0.73	5.07e-16	9606.ENSP00000221930,9606.ENSP00000244769,9606.ENSP00000260356,9606.ENSP00000263754,9606.ENSP00000264444,9606.ENSP00000268035,9606.ENSP00000269305,9606.ENSP00000276431,9606.ENSP00000280154,9606.ENSP00000281708,9606.ENSP00000304226,9606.ENSP00000306361,9606.ENSP00000319169,9606.ENSP00000320147,9606.ENSP00000324806,9606.ENSP00000329418,9606.ENSP00000341551,9606.ENSP00000352516,9606.ENSP00000354558,…	TGFB1,ATXN1,THBS1,KAT2B,MXD1,IGF1R,TP53,TNFRSF10B,PDCD4,FBXW7,HIPK3,FGA,PRMT5,EZH2,GSK3B,SOCS1,SMAD4,DNMT1,MTOR,PTEN,AGO1,BMPR2,BMI1,RECK,FOXO1,SNAI2,CDKN1A,ESR1,HMGA2,ITGB3,VEGFA,MYC
GO:0009968	negative regulation of signal transduction	25	1160	0.93	8.09e-16	9606.ENSP00000221930,9606.ENSP00000260356,9606.ENSP00000268035,9606.ENSP00000276431,9606.ENSP00000280154,9606.ENSP00000281708,9606.ENSP00000302564,9606.ENSP00000304226,9606.ENSP00000306099,9606.ENSP00000306361,9606.ENSP00000320147,9606.ENSP00000324806,9606.ENSP00000329418,9606.ENSP00000336829,9606.ENSP00000341551,9606.ENSP00000354558,9606.ENSP00000358022,9606.ENSP00000361021,9606.ENSP00000364133,…	TGFB1,THBS1,IGF1R,TNFRSF10B,PDCD4,FBXW7,BCL2L1,HIPK3,FGB,FGA,EZH2,GSK3B,SOCS1,FGG,SMAD4,MTOR,MCL1,PTEN,TGFBR1,FOXO1,ITGB1,SNAI2,BCL2,ESR1,MYC
GO:0010605	negative regulation of macromolecule metabolic process	33	2558	0.7	8.12e-16	9606.ENSP00000221930,9606.ENSP00000244769,9606.ENSP00000260356,9606.ENSP00000263754,9606.ENSP00000264444,9606.ENSP00000268035,9606.ENSP00000269305,9606.ENSP00000276431,9606.ENSP00000280154,9606.ENSP00000281043,9606.ENSP00000281708,9606.ENSP00000304226,9606.ENSP00000306361,9606.ENSP00000319169,9606.ENSP00000320147,9606.ENSP00000324806,9606.ENSP00000329418,9606.ENSP00000341551,9606.ENSP00000352516,…	TGFB1,ATXN1,THBS1,KAT2B,MXD1,IGF1R,TP53,TNFRSF10B,PDCD4,MYCN,FBXW7,HIPK3,FGA,PRMT5,EZH2,GSK3B,SOCS1,SMAD4,DNMT1,MTOR,PTEN,AGO1,BMPR2,BMI1,RECK,FOXO1,SNAI2,CDKN1A,ESR1,HMGA2,ITGB3,VEGFA,MYC
GO:0009966	regulation of signal transduction	35	3033	0.65	1.02e-15	9606.ENSP00000221930,9606.ENSP00000260010,9606.ENSP00000260356,9606.ENSP00000263754,9606.ENSP00000268035,9606.ENSP00000269305,9606.ENSP00000276431,9606.ENSP00000280154,9606.ENSP00000281708,9606.ENSP00000302564,9606.ENSP00000304226,9606.ENSP00000306099,9606.ENSP00000306361,9606.ENSP00000319169,9606.ENSP00000320147,9606.ENSP00000324806,9606.ENSP00000329418,9606.ENSP00000336829,9606.ENSP00000341551,…	TGFB1,TLR2,THBS1,KAT2B,IGF1R,TP53,TNFRSF10B,PDCD4,FBXW7,BCL2L1,HIPK3,FGB,FGA,PRMT5,EZH2,GSK3B,SOCS1,FGG,SMAD4,MTOR,MCL1,PTEN,NCOA3,AGO1,BMPR2,TGFBR1,FOXO1,BCL2L11,ITGB1,SNAI2,BCL2,ESR1,ITGB3,VEGFA,MYC
GO:0051171	regulation of nitrogen compound metabolic process	44	5827	0.47	1.53e-15	9606.ENSP00000221930,9606.ENSP00000244769,9606.ENSP00000260010,9606.ENSP00000260356,9606.ENSP00000261254,9606.ENSP00000263754,9606.ENSP00000264183,9606.ENSP00000264444,9606.ENSP00000268035,9606.ENSP00000269305,9606.ENSP00000276431,9606.ENSP00000280154,9606.ENSP00000281043,9606.ENSP00000281708,9606.ENSP00000304226,9606.ENSP00000306099,9606.ENSP00000306361,9606.ENSP00000319169,9606.ENSP00000320147,…	TGFB1,ATXN1,TLR2,THBS1,CCND2,KAT2B,ARID4B,MXD1,IGF1R,TP53,TNFRSF10B,PDCD4,MYCN,FBXW7,HIPK3,FGB,FGA,PRMT5,EZH2,GSK3B,SOCS1,FGG,SMAD4,MYLIP,DNMT1,MTOR,PTEN,NCOA3,AGO1,BMPR2,TGFBR1,BMI1,RECK,FOXO1,AKT2,BCL2L11,SNAI2,BCL2,CDKN1A,ESR1,HMGA2,ITGB3,VEGFA,MYC
GO:0010604	positive regulation of macromolecule metabolic process	35	3081	0.65	1.60e-15	9606.ENSP00000221930,9606.ENSP00000260010,9606.ENSP00000260356,9606.ENSP00000261254,9606.ENSP00000263754,9606.ENSP00000264183,9606.ENSP00000269305,9606.ENSP00000276431,9606.ENSP00000281043,9606.ENSP00000281708,9606.ENSP00000306099,9606.ENSP00000306361,9606.ENSP00000320147,9606.ENSP00000324806,9606.ENSP00000336829,9606.ENSP00000341551,9606.ENSP00000349298,9606.ENSP00000352516,9606.ENSP00000354558,…	TGFB1,TLR2,THBS1,CCND2,KAT2B,ARID4B,TP53,TNFRSF10B,MYCN,FBXW7,FGB,FGA,EZH2,GSK3B,FGG,SMAD4,MYLIP,DNMT1,MTOR,PTEN,NCOA3,AGO1,BMPR2,TGFBR1,BMI1,FOXO1,AKT2,BCL2L11,BCL2,CDKN1A,ESR1,HMGA2,ITGB3,VEGFA,MYC
GO:0010646	regulation of cell communication	36	3327	0.63	1.60e-15	9606.ENSP00000221930,9606.ENSP00000260010,9606.ENSP00000260356,9606.ENSP00000263754,9606.ENSP00000268035,9606.ENSP00000269305,9606.ENSP00000276431,9606.ENSP00000280154,9606.ENSP00000281708,9606.ENSP00000302564,9606.ENSP00000304226,9606.ENSP00000306099,9606.ENSP00000306361,9606.ENSP00000318585,9606.ENSP00000319169,9606.ENSP00000320147,9606.ENSP00000324806,9606.ENSP00000329418,9606.ENSP00000336829,…	TGFB1,TLR2,THBS1,KAT2B,IGF1R,TP53,TNFRSF10B,PDCD4,FBXW7,BCL2L1,HIPK3,FGB,FGA,BACE1,PRMT5,EZH2,GSK3B,SOCS1,FGG,SMAD4,MTOR,MCL1,PTEN,NCOA3,AGO1,BMPR2,TGFBR1,FOXO1,BCL2L11,ITGB1,SNAI2,BCL2,ESR1,ITGB3,VEGFA,MYC
GO:0048518	positive regulation of biological process	43	5459	0.49	1.60e-15	9606.ENSP00000221930,9606.ENSP00000260010,9606.ENSP00000260356,9606.ENSP00000261254,9606.ENSP00000263754,9606.ENSP00000264183,9606.ENSP00000268035,9606.ENSP00000269305,9606.ENSP00000276431,9606.ENSP00000280154,9606.ENSP00000281043,9606.ENSP00000281708,9606.ENSP00000302564,9606.ENSP00000306099,9606.ENSP00000306361,9606.ENSP00000319169,9606.ENSP00000320147,9606.ENSP00000324806,9606.ENSP00000329418,…	TGFB1,TLR2,THBS1,CCND2,KAT2B,ARID4B,IGF1R,TP53,TNFRSF10B,PDCD4,MYCN,FBXW7,BCL2L1,FGB,FGA,PRMT5,EZH2,GSK3B,SOCS1,FGG,SMAD4,MYLIP,DNMT1,MTOR,MCL1,PTEN,NCOA3,AGO1,BMPR2,TGFBR1,BMI1,FOXO1,AKT2,BCL2L11,ITGB1,SNAI2,BCL2,CDKN1A,ESR1,HMGA2,ITGB3,VEGFA,MYC
GO:0009719	response to endogenous stimulus	26	1353	0.88	1.69e-15	9606.ENSP00000221930,9606.ENSP00000260010,9606.ENSP00000260356,9606.ENSP00000263754,9606.ENSP00000268035,9606.ENSP00000269305,9606.ENSP00000280154,9606.ENSP00000302564,9606.ENSP00000306099,9606.ENSP00000320147,9606.ENSP00000324806,9606.ENSP00000341551,9606.ENSP00000352516,9606.ENSP00000354558,9606.ENSP00000361021,9606.ENSP00000361066,9606.ENSP00000363708,9606.ENSP00000364133,9606.ENSP00000368880,…	TGFB1,TLR2,THBS1,KAT2B,IGF1R,TP53,PDCD4,BCL2L1,FGB,EZH2,GSK3B,SMAD4,DNMT1,MTOR,PTEN,NCOA3,BMPR2,TGFBR1,FOXO1,AKT2,BCL2L11,ITGB1,SNAI2,BCL2,CDKN1A,ESR1
GO:0048583	regulation of response to stimulus	38	3882	0.58	1.79e-15	9606.ENSP00000221930,9606.ENSP00000260010,9606.ENSP00000260356,9606.ENSP00000263754,9606.ENSP00000268035,9606.ENSP00000269305,9606.ENSP00000276431,9606.ENSP00000280154,9606.ENSP00000281043,9606.ENSP00000281708,9606.ENSP00000302564,9606.ENSP00000304226,9606.ENSP00000306099,9606.ENSP00000306361,9606.ENSP00000319169,9606.ENSP00000320147,9606.ENSP00000324806,9606.ENSP00000329418,9606.ENSP00000336829,…	TGFB1,TLR2,THBS1,KAT2B,IGF1R,TP53,TNFRSF10B,PDCD4,MYCN,FBXW7,BCL2L1,HIPK3,FGB,FGA,PRMT5,EZH2,GSK3B,SOCS1,FGG,SMAD4,MTOR,MCL1,PTEN,NCOA3,AGO1,BMPR2,TGFBR1,FOXO1,AKT2,BCL2L11,ITGB1,SNAI2,BCL2,ESR1,HMGA2,ITGB3,VEGFA,MYC
GO:0023051	regulation of signaling	36	3360	0.62	1.95e-15	9606.ENSP00000221930,9606.ENSP00000260010,9606.ENSP00000260356,9606.ENSP00000263754,9606.ENSP00000268035,9606.ENSP00000269305,9606.ENSP00000276431,9606.ENSP00000280154,9606.ENSP00000281708,9606.ENSP00000302564,9606.ENSP00000304226,9606.ENSP00000306099,9606.ENSP00000306361,9606.ENSP00000318585,9606.ENSP00000319169,9606.ENSP00000320147,9606.ENSP00000324806,9606.ENSP00000329418,9606.ENSP00000336829,…	TGFB1,TLR2,THBS1,KAT2B,IGF1R,TP53,TNFRSF10B,PDCD4,FBXW7,BCL2L1,HIPK3,FGB,FGA,BACE1,PRMT5,EZH2,GSK3B,SOCS1,FGG,SMAD4,MTOR,MCL1,PTEN,NCOA3,AGO1,BMPR2,TGFBR1,FOXO1,BCL2L11,ITGB1,SNAI2,BCL2,ESR1,ITGB3,VEGFA,MYC
GO:0080090	regulation of primary metabolic process	44	5982	0.46	3.71e-15	9606.ENSP00000221930,9606.ENSP00000244769,9606.ENSP00000260010,9606.ENSP00000260356,9606.ENSP00000261254,9606.ENSP00000263754,9606.ENSP00000264183,9606.ENSP00000264444,9606.ENSP00000268035,9606.ENSP00000269305,9606.ENSP00000276431,9606.ENSP00000280154,9606.ENSP00000281043,9606.ENSP00000281708,9606.ENSP00000304226,9606.ENSP00000306099,9606.ENSP00000306361,9606.ENSP00000319169,9606.ENSP00000320147,…	TGFB1,ATXN1,TLR2,THBS1,CCND2,KAT2B,ARID4B,MXD1,IGF1R,TP53,TNFRSF10B,PDCD4,MYCN,FBXW7,HIPK3,FGB,FGA,PRMT5,EZH2,GSK3B,SOCS1,FGG,SMAD4,MYLIP,DNMT1,MTOR,PTEN,NCOA3,AGO1,BMPR2,TGFBR1,BMI1,RECK,FOXO1,AKT2,BCL2L11,SNAI2,BCL2,CDKN1A,ESR1,HMGA2,ITGB3,VEGFA,MYC
GO:0051247	positive regulation of protein metabolic process	27	1587	0.82	5.16e-15	9606.ENSP00000221930,9606.ENSP00000260356,9606.ENSP00000261254,9606.ENSP00000269305,9606.ENSP00000276431,9606.ENSP00000281708,9606.ENSP00000306099,9606.ENSP00000306361,9606.ENSP00000320147,9606.ENSP00000324806,9606.ENSP00000336829,9606.ENSP00000341551,9606.ENSP00000349298,9606.ENSP00000352516,9606.ENSP00000354558,9606.ENSP00000361021,9606.ENSP00000363708,9606.ENSP00000364133,9606.ENSP00000365851,…	TGFB1,THBS1,CCND2,TP53,TNFRSF10B,FBXW7,FGB,FGA,EZH2,GSK3B,FGG,SMAD4,MYLIP,DNMT1,MTOR,PTEN,BMPR2,TGFBR1,BMI1,FOXO1,AKT2,BCL2L11,BCL2,CDKN1A,ITGB3,VEGFA,MYC
GO:0008284	positive regulation of cell population proliferation	22	878	0.99	5.25e-15	9606.ENSP00000221930,9606.ENSP00000260356,9606.ENSP00000261254,9606.ENSP00000268035,9606.ENSP00000281043,9606.ENSP00000302564,9606.ENSP00000341551,9606.ENSP00000352516,9606.ENSP00000354558,9606.ENSP00000361021,9606.ENSP00000363708,9606.ENSP00000364133,9606.ENSP00000365851,9606.ENSP00000375892,9606.ENSP00000379350,9606.ENSP00000381185,9606.ENSP00000384849,9606.ENSP00000405330,9606.ENSP00000437621,…	TGFB1,THBS1,CCND2,IGF1R,MYCN,BCL2L1,SMAD4,DNMT1,MTOR,PTEN,BMPR2,TGFBR1,BMI1,AKT2,ITGB1,BCL2,CDKN1A,ESR1,HMGA2,ITGB3,VEGFA,MYC
GO:0060255	regulation of macromolecule metabolic process	44	6072	0.45	6.16e-15	9606.ENSP00000221930,9606.ENSP00000244769,9606.ENSP00000260010,9606.ENSP00000260356,9606.ENSP00000261254,9606.ENSP00000263754,9606.ENSP00000264183,9606.ENSP00000264444,9606.ENSP00000268035,9606.ENSP00000269305,9606.ENSP00000276431,9606.ENSP00000280154,9606.ENSP00000281043,9606.ENSP00000281708,9606.ENSP00000304226,9606.ENSP00000306099,9606.ENSP00000306361,9606.ENSP00000319169,9606.ENSP00000320147,…	TGFB1,ATXN1,TLR2,THBS1,CCND2,KAT2B,ARID4B,MXD1,IGF1R,TP53,TNFRSF10B,PDCD4,MYCN,FBXW7,HIPK3,FGB,FGA,PRMT5,EZH2,GSK3B,SOCS1,FGG,SMAD4,MYLIP,DNMT1,MTOR,PTEN,NCOA3,AGO1,BMPR2,TGFBR1,BMI1,RECK,FOXO1,AKT2,BCL2L11,SNAI2,BCL2,CDKN1A,ESR1,HMGA2,ITGB3,VEGFA,MYC
GO:0010942	positive regulation of cell death	20	663	1.07	6.36e-15	9606.ENSP00000221930,9606.ENSP00000260356,9606.ENSP00000269305,9606.ENSP00000276431,9606.ENSP00000280154,9606.ENSP00000281043,9606.ENSP00000281708,9606.ENSP00000302564,9606.ENSP00000324806,9606.ENSP00000354558,9606.ENSP00000358022,9606.ENSP00000361021,9606.ENSP00000364133,9606.ENSP00000368880,9606.ENSP00000376943,9606.ENSP00000379350,9606.ENSP00000381185,9606.ENSP00000384849,9606.ENSP00000437621,…	TGFB1,THBS1,TP53,TNFRSF10B,PDCD4,MYCN,FBXW7,BCL2L1,GSK3B,MTOR,MCL1,PTEN,TGFBR1,FOXO1,BCL2L11,ITGB1,BCL2,CDKN1A,HMGA2,MYC
GO:0051239	regulation of multicellular organismal process	33	2788	0.67	7.29e-15	9606.ENSP00000221930,9606.ENSP00000260010,9606.ENSP00000260356,9606.ENSP00000263754,9606.ENSP00000280154,9606.ENSP00000281043,9606.ENSP00000281708,9606.ENSP00000306099,9606.ENSP00000306361,9606.ENSP00000319169,9606.ENSP00000320147,9606.ENSP00000324806,9606.ENSP00000329418,9606.ENSP00000336829,9606.ENSP00000341551,9606.ENSP00000349298,9606.ENSP00000352516,9606.ENSP00000354558,9606.ENSP00000361021,…	TGFB1,TLR2,THBS1,KAT2B,PDCD4,MYCN,FBXW7,FGB,FGA,PRMT5,EZH2,GSK3B,SOCS1,FGG,SMAD4,MYLIP,DNMT1,MTOR,PTEN,NCOA3,AGO1,BMPR2,TGFBR1,FOXO1,BCL2L11,ITGB1,SNAI2,BCL2,ESR1,HMGA2,ITGB3,VEGFA,MYC
GO:0031325	positive regulation of cellular metabolic process	34	3060	0.64	1.04e-14	9606.ENSP00000221930,9606.ENSP00000260010,9606.ENSP00000260356,9606.ENSP00000261254,9606.ENSP00000263754,9606.ENSP00000264183,9606.ENSP00000269305,9606.ENSP00000276431,9606.ENSP00000281043,9606.ENSP00000281708,9606.ENSP00000306099,9606.ENSP00000306361,9606.ENSP00000320147,9606.ENSP00000324806,9606.ENSP00000336829,9606.ENSP00000341551,9606.ENSP00000352516,9606.ENSP00000354558,9606.ENSP00000361021,…	TGFB1,TLR2,THBS1,CCND2,KAT2B,ARID4B,TP53,TNFRSF10B,MYCN,FBXW7,FGB,FGA,EZH2,GSK3B,FGG,SMAD4,DNMT1,MTOR,PTEN,NCOA3,AGO1,BMPR2,TGFBR1,BMI1,FOXO1,AKT2,BCL2L11,BCL2,CDKN1A,ESR1,HMGA2,ITGB3,VEGFA,MYC
GO:0048585	negative regulation of response to stimulus	26	1483	0.84	1.11e-14	9606.ENSP00000221930,9606.ENSP00000260356,9606.ENSP00000268035,9606.ENSP00000276431,9606.ENSP00000280154,9606.ENSP00000281708,9606.ENSP00000302564,9606.ENSP00000304226,9606.ENSP00000306099,9606.ENSP00000306361,9606.ENSP00000320147,9606.ENSP00000324806,9606.ENSP00000329418,9606.ENSP00000336829,9606.ENSP00000341551,9606.ENSP00000354558,9606.ENSP00000358022,9606.ENSP00000361021,9606.ENSP00000364133,…	TGFB1,THBS1,IGF1R,TNFRSF10B,PDCD4,FBXW7,BCL2L1,HIPK3,FGB,FGA,EZH2,GSK3B,SOCS1,FGG,SMAD4,MTOR,MCL1,PTEN,TGFBR1,FOXO1,ITGB1,SNAI2,BCL2,ESR1,HMGA2,MYC
GO:1902533	positive regulation of intracellular signal transduction	22	959	0.95	2.73e-14	9606.ENSP00000221930,9606.ENSP00000260010,9606.ENSP00000260356,9606.ENSP00000269305,9606.ENSP00000276431,9606.ENSP00000280154,9606.ENSP00000281708,9606.ENSP00000302564,9606.ENSP00000306099,9606.ENSP00000306361,9606.ENSP00000320147,9606.ENSP00000336829,9606.ENSP00000354558,9606.ENSP00000358022,9606.ENSP00000361021,9606.ENSP00000362300,9606.ENSP00000364133,9606.ENSP00000376943,9606.ENSP00000379350,…	TGFB1,TLR2,THBS1,TP53,TNFRSF10B,PDCD4,FBXW7,BCL2L1,FGB,FGA,EZH2,FGG,MTOR,MCL1,PTEN,AGO1,TGFBR1,BCL2L11,ITGB1,BCL2,ESR1,VEGFA
GO:0051241	negative regulation of multicellular organismal process	23	1098	0.91	3.06e-14	9606.ENSP00000221930,9606.ENSP00000260010,9606.ENSP00000260356,9606.ENSP00000280154,9606.ENSP00000281043,9606.ENSP00000281708,9606.ENSP00000306099,9606.ENSP00000306361,9606.ENSP00000324806,9606.ENSP00000329418,9606.ENSP00000336829,9606.ENSP00000341551,9606.ENSP00000349298,9606.ENSP00000352516,9606.ENSP00000354558,9606.ENSP00000361021,9606.ENSP00000362300,9606.ENSP00000363708,9606.ENSP00000364133,…	TGFB1,TLR2,THBS1,PDCD4,MYCN,FBXW7,FGB,FGA,GSK3B,SOCS1,FGG,SMAD4,MYLIP,DNMT1,MTOR,PTEN,AGO1,BMPR2,TGFBR1,FOXO1,SNAI2,BCL2,MYC
GO:0032270	positive regulation of cellular protein metabolic process	25	1496	0.82	1.61e-13	9606.ENSP00000221930,9606.ENSP00000260356,9606.ENSP00000261254,9606.ENSP00000269305,9606.ENSP00000276431,9606.ENSP00000281708,9606.ENSP00000306099,9606.ENSP00000306361,9606.ENSP00000320147,9606.ENSP00000324806,9606.ENSP00000336829,9606.ENSP00000341551,9606.ENSP00000352516,9606.ENSP00000354558,9606.ENSP00000361021,9606.ENSP00000363708,9606.ENSP00000364133,9606.ENSP00000365851,9606.ENSP00000375892,…	TGFB1,THBS1,CCND2,TP53,TNFRSF10B,FBXW7,FGB,FGA,EZH2,GSK3B,FGG,SMAD4,DNMT1,MTOR,PTEN,BMPR2,TGFBR1,BMI1,AKT2,BCL2L11,BCL2,CDKN1A,ITGB3,VEGFA,MYC
GO:0045596	negative regulation of cell differentiation	19	683	1.04	1.64e-13	9606.ENSP00000221930,9606.ENSP00000280154,9606.ENSP00000281043,9606.ENSP00000281708,9606.ENSP00000319169,9606.ENSP00000320147,9606.ENSP00000324806,9606.ENSP00000329418,9606.ENSP00000341551,9606.ENSP00000349298,9606.ENSP00000352516,9606.ENSP00000361021,9606.ENSP00000364133,9606.ENSP00000368880,9606.ENSP00000379350,9606.ENSP00000380034,9606.ENSP00000381185,9606.ENSP00000452786,9606.ENSP00000479618	TGFB1,PDCD4,MYCN,FBXW7,PRMT5,EZH2,GSK3B,SOCS1,SMAD4,MYLIP,DNMT1,PTEN,TGFBR1,FOXO1,ITGB1,SNAI2,BCL2,ITGB3,MYC
GO:2000026	regulation of multicellular organismal development	27	1876	0.75	2.50e-13	9606.ENSP00000221930,9606.ENSP00000260010,9606.ENSP00000260356,9606.ENSP00000263754,9606.ENSP00000280154,9606.ENSP00000281043,9606.ENSP00000281708,9606.ENSP00000319169,9606.ENSP00000320147,9606.ENSP00000324806,9606.ENSP00000329418,9606.ENSP00000341551,9606.ENSP00000349298,9606.ENSP00000352516,9606.ENSP00000354558,9606.ENSP00000361021,9606.ENSP00000361066,9606.ENSP00000362300,9606.ENSP00000363708,…	TGFB1,TLR2,THBS1,KAT2B,PDCD4,MYCN,FBXW7,PRMT5,EZH2,GSK3B,SOCS1,SMAD4,MYLIP,DNMT1,MTOR,PTEN,NCOA3,AGO1,BMPR2,TGFBR1,ITGB1,SNAI2,BCL2,ESR1,HMGA2,VEGFA,MYC
GO:0043068	positive regulation of programmed cell death	18	610	1.06	3.85e-13	9606.ENSP00000221930,9606.ENSP00000260356,9606.ENSP00000269305,9606.ENSP00000276431,9606.ENSP00000280154,9606.ENSP00000281708,9606.ENSP00000302564,9606.ENSP00000324806,9606.ENSP00000358022,9606.ENSP00000361021,9606.ENSP00000364133,9606.ENSP00000368880,9606.ENSP00000376943,9606.ENSP00000379350,9606.ENSP00000381185,9606.ENSP00000384849,9606.ENSP00000437621,9606.ENSP00000479618	TGFB1,THBS1,TP53,TNFRSF10B,PDCD4,FBXW7,BCL2L1,GSK3B,MCL1,PTEN,TGFBR1,FOXO1,BCL2L11,ITGB1,BCL2,CDKN1A,HMGA2,MYC
GO:0051128	regulation of cellular component organization	29	2306	0.69	3.95e-13	9606.ENSP00000221930,9606.ENSP00000260010,9606.ENSP00000260356,9606.ENSP00000263754,9606.ENSP00000268035,9606.ENSP00000269305,9606.ENSP00000281708,9606.ENSP00000302564,9606.ENSP00000306099,9606.ENSP00000306361,9606.ENSP00000319169,9606.ENSP00000320147,9606.ENSP00000324806,9606.ENSP00000336829,9606.ENSP00000341551,9606.ENSP00000349298,9606.ENSP00000352516,9606.ENSP00000354558,9606.ENSP00000361021,…	TGFB1,TLR2,THBS1,KAT2B,IGF1R,TP53,FBXW7,BCL2L1,FGB,FGA,PRMT5,EZH2,GSK3B,FGG,SMAD4,MYLIP,DNMT1,MTOR,PTEN,BMPR2,TGFBR1,AKT2,BCL2L11,SNAI2,BCL2,CDKN1A,ESR1,VEGFA,MYC
GO:0051338	regulation of transferase activity	21	964	0.93	3.95e-13	9606.ENSP00000221930,9606.ENSP00000260356,9606.ENSP00000261254,9606.ENSP00000263754,9606.ENSP00000268035,9606.ENSP00000269305,9606.ENSP00000276431,9606.ENSP00000280154,9606.ENSP00000281708,9606.ENSP00000304226,9606.ENSP00000320147,9606.ENSP00000324806,9606.ENSP00000329418,9606.ENSP00000354558,9606.ENSP00000361021,9606.ENSP00000364133,9606.ENSP00000365851,9606.ENSP00000384849,9606.ENSP00000452786,…	TGFB1,THBS1,CCND2,KAT2B,IGF1R,TP53,TNFRSF10B,PDCD4,FBXW7,HIPK3,EZH2,GSK3B,SOCS1,MTOR,PTEN,TGFBR1,BMI1,CDKN1A,ITGB3,VEGFA,MYC
GO:1902532	negative regulation of intracellular signal transduction	17	514	1.11	4.05e-13	9606.ENSP00000260356,9606.ENSP00000268035,9606.ENSP00000280154,9606.ENSP00000302564,9606.ENSP00000304226,9606.ENSP00000324806,9606.ENSP00000329418,9606.ENSP00000341551,9606.ENSP00000354558,9606.ENSP00000358022,9606.ENSP00000361021,9606.ENSP00000368880,9606.ENSP00000379350,9606.ENSP00000380034,9606.ENSP00000381185,9606.ENSP00000405330,9606.ENSP00000479618	THBS1,IGF1R,PDCD4,BCL2L1,HIPK3,GSK3B,SOCS1,SMAD4,MTOR,MCL1,PTEN,FOXO1,ITGB1,SNAI2,BCL2,ESR1,MYC
GO:0045786	negative regulation of cell cycle	17	517	1.11	4.38e-13	9606.ENSP00000221930,9606.ENSP00000260356,9606.ENSP00000263754,9606.ENSP00000269305,9606.ENSP00000280154,9606.ENSP00000281708,9606.ENSP00000302564,9606.ENSP00000320147,9606.ENSP00000354558,9606.ENSP00000361021,9606.ENSP00000364133,9606.ENSP00000365851,9606.ENSP00000376808,9606.ENSP00000381185,9606.ENSP00000384849,9606.ENSP00000437621,9606.ENSP00000479618	TGFB1,THBS1,KAT2B,TP53,PDCD4,FBXW7,BCL2L1,EZH2,MTOR,PTEN,TGFBR1,BMI1,CUL5,BCL2,CDKN1A,HMGA2,MYC
GO:0051726	regulation of cell cycle	22	1129	0.88	6.32e-13	9606.ENSP00000221930,9606.ENSP00000260356,9606.ENSP00000261254,9606.ENSP00000263754,9606.ENSP00000269305,9606.ENSP00000280154,9606.ENSP00000281708,9606.ENSP00000302564,9606.ENSP00000319169,9606.ENSP00000320147,9606.ENSP00000354558,9606.ENSP00000361021,9606.ENSP00000364133,9606.ENSP00000365851,9606.ENSP00000375892,9606.ENSP00000376808,9606.ENSP00000376943,9606.ENSP00000379350,9606.ENSP00000381185,…	TGFB1,THBS1,CCND2,KAT2B,TP53,PDCD4,FBXW7,BCL2L1,PRMT5,EZH2,MTOR,PTEN,TGFBR1,BMI1,AKT2,CUL5,BCL2L11,ITGB1,BCL2,CDKN1A,HMGA2,MYC
GO:0031401	positive regulation of protein modification process	22	1149	0.87	8.86e-13	9606.ENSP00000221930,9606.ENSP00000260356,9606.ENSP00000261254,9606.ENSP00000269305,9606.ENSP00000276431,9606.ENSP00000281708,9606.ENSP00000306099,9606.ENSP00000306361,9606.ENSP00000320147,9606.ENSP00000336829,9606.ENSP00000341551,9606.ENSP00000352516,9606.ENSP00000354558,9606.ENSP00000361021,9606.ENSP00000363708,9606.ENSP00000364133,9606.ENSP00000365851,9606.ENSP00000375892,9606.ENSP00000381185,…	TGFB1,THBS1,CCND2,TP53,TNFRSF10B,FBXW7,FGB,FGA,EZH2,FGG,SMAD4,DNMT1,MTOR,PTEN,BMPR2,TGFBR1,BMI1,AKT2,BCL2,CDKN1A,ITGB3,VEGFA
GO:0007275	multicellular organism development	38	4726	0.5	9.70e-13	9606.ENSP00000221930,9606.ENSP00000244769,9606.ENSP00000260010,9606.ENSP00000260356,9606.ENSP00000263754,9606.ENSP00000264183,9606.ENSP00000264444,9606.ENSP00000269305,9606.ENSP00000276431,9606.ENSP00000280154,9606.ENSP00000281043,9606.ENSP00000281708,9606.ENSP00000302564,9606.ENSP00000319169,9606.ENSP00000320147,9606.ENSP00000324806,9606.ENSP00000341551,9606.ENSP00000349298,9606.ENSP00000352516,…	TGFB1,ATXN1,TLR2,THBS1,KAT2B,ARID4B,MXD1,TP53,TNFRSF10B,PDCD4,MYCN,FBXW7,BCL2L1,PRMT5,EZH2,GSK3B,SMAD4,MYLIP,DNMT1,MTOR,MCL1,PTEN,BMPR2,TGFBR1,BMI1,RECK,FOXO1,AKT2,BCL2L11,ITGB1,SNAI2,BCL2,CDKN1A,ESR1,HMGA2,ITGB3,VEGFA,MYC
GO:0032501	multicellular organismal process	43	6507	0.41	9.70e-13	9606.ENSP00000221930,9606.ENSP00000244769,9606.ENSP00000260010,9606.ENSP00000260356,9606.ENSP00000261254,9606.ENSP00000263754,9606.ENSP00000264183,9606.ENSP00000264444,9606.ENSP00000268035,9606.ENSP00000269305,9606.ENSP00000276431,9606.ENSP00000280154,9606.ENSP00000281043,9606.ENSP00000281708,9606.ENSP00000302564,9606.ENSP00000306099,9606.ENSP00000306361,9606.ENSP00000319169,9606.ENSP00000320147,…	TGFB1,ATXN1,TLR2,THBS1,CCND2,KAT2B,ARID4B,MXD1,IGF1R,TP53,TNFRSF10B,PDCD4,MYCN,FBXW7,BCL2L1,FGB,FGA,PRMT5,EZH2,GSK3B,FGG,SMAD4,MYLIP,DNMT1,MTOR,MCL1,PTEN,BMPR2,TGFBR1,BMI1,RECK,FOXO1,AKT2,BCL2L11,ITGB1,SNAI2,BCL2,CDKN1A,ESR1,HMGA2,ITGB3,VEGFA,MYC
GO:0032502	developmental process	40	5401	0.46	1.05e-12	9606.ENSP00000221930,9606.ENSP00000244769,9606.ENSP00000260010,9606.ENSP00000260356,9606.ENSP00000263754,9606.ENSP00000264183,9606.ENSP00000264444,9606.ENSP00000269305,9606.ENSP00000276431,9606.ENSP00000280154,9606.ENSP00000281043,9606.ENSP00000281708,9606.ENSP00000302564,9606.ENSP00000319169,9606.ENSP00000320147,9606.ENSP00000324806,9606.ENSP00000336829,9606.ENSP00000341551,9606.ENSP00000349298,…	TGFB1,ATXN1,TLR2,THBS1,KAT2B,ARID4B,MXD1,TP53,TNFRSF10B,PDCD4,MYCN,FBXW7,BCL2L1,PRMT5,EZH2,GSK3B,FGG,SMAD4,MYLIP,DNMT1,MTOR,MCL1,PTEN,NCOA3,BMPR2,TGFBR1,BMI1,RECK,FOXO1,AKT2,BCL2L11,ITGB1,SNAI2,BCL2,CDKN1A,ESR1,HMGA2,ITGB3,VEGFA,MYC
GO:0048856	anatomical structure development	39	5085	0.48	1.20e-12	9606.ENSP00000221930,9606.ENSP00000244769,9606.ENSP00000260010,9606.ENSP00000260356,9606.ENSP00000263754,9606.ENSP00000264183,9606.ENSP00000264444,9606.ENSP00000269305,9606.ENSP00000276431,9606.ENSP00000280154,9606.ENSP00000281043,9606.ENSP00000281708,9606.ENSP00000302564,9606.ENSP00000319169,9606.ENSP00000320147,9606.ENSP00000324806,9606.ENSP00000336829,9606.ENSP00000341551,9606.ENSP00000349298,…	TGFB1,ATXN1,TLR2,THBS1,KAT2B,ARID4B,MXD1,TP53,TNFRSF10B,PDCD4,MYCN,FBXW7,BCL2L1,PRMT5,EZH2,GSK3B,FGG,SMAD4,MYLIP,DNMT1,MTOR,MCL1,PTEN,BMPR2,TGFBR1,BMI1,RECK,FOXO1,AKT2,BCL2L11,ITGB1,SNAI2,BCL2,CDKN1A,ESR1,HMGA2,ITGB3,VEGFA,MYC
GO:0006915	apoptotic process	20	915	0.93	1.74e-12	9606.ENSP00000221930,9606.ENSP00000260010,9606.ENSP00000269305,9606.ENSP00000276431,9606.ENSP00000280154,9606.ENSP00000302564,9606.ENSP00000304226,9606.ENSP00000324806,9606.ENSP00000354558,9606.ENSP00000358022,9606.ENSP00000361021,9606.ENSP00000363708,9606.ENSP00000364133,9606.ENSP00000368880,9606.ENSP00000375892,9606.ENSP00000376808,9606.ENSP00000376943,9606.ENSP00000381185,9606.ENSP00000384849,…	TGFB1,TLR2,TP53,TNFRSF10B,PDCD4,BCL2L1,HIPK3,GSK3B,MTOR,MCL1,PTEN,BMPR2,TGFBR1,FOXO1,AKT2,CUL5,BCL2L11,BCL2,CDKN1A,MYC
GO:2001233	regulation of apoptotic signaling pathway	15	388	1.18	2.09e-12	9606.ENSP00000260356,9606.ENSP00000269305,9606.ENSP00000276431,9606.ENSP00000281708,9606.ENSP00000302564,9606.ENSP00000306099,9606.ENSP00000306361,9606.ENSP00000324806,9606.ENSP00000336829,9606.ENSP00000358022,9606.ENSP00000361021,9606.ENSP00000364133,9606.ENSP00000376943,9606.ENSP00000380034,9606.ENSP00000381185	THBS1,TP53,TNFRSF10B,FBXW7,BCL2L1,FGB,FGA,GSK3B,FGG,MCL1,PTEN,TGFBR1,BCL2L11,SNAI2,BCL2
GO:0051248	negative regulation of protein metabolic process	21	1075	0.88	2.70e-12	9606.ENSP00000221930,9606.ENSP00000260356,9606.ENSP00000263754,9606.ENSP00000268035,9606.ENSP00000276431,9606.ENSP00000280154,9606.ENSP00000304226,9606.ENSP00000306361,9606.ENSP00000324806,9606.ENSP00000329418,9606.ENSP00000341551,9606.ENSP00000352516,9606.ENSP00000354558,9606.ENSP00000361021,9606.ENSP00000362300,9606.ENSP00000367202,9606.ENSP00000368880,9606.ENSP00000384849,9606.ENSP00000452786,…	TGFB1,THBS1,KAT2B,IGF1R,TNFRSF10B,PDCD4,HIPK3,FGA,GSK3B,SOCS1,SMAD4,DNMT1,MTOR,PTEN,AGO1,RECK,FOXO1,CDKN1A,ITGB3,VEGFA,MYC
GO:0001934	positive regulation of protein phosphorylation	20	941	0.92	2.78e-12	9606.ENSP00000221930,9606.ENSP00000260356,9606.ENSP00000261254,9606.ENSP00000269305,9606.ENSP00000276431,9606.ENSP00000281708,9606.ENSP00000306099,9606.ENSP00000306361,9606.ENSP00000320147,9606.ENSP00000336829,9606.ENSP00000341551,9606.ENSP00000354558,9606.ENSP00000361021,9606.ENSP00000363708,9606.ENSP00000364133,9606.ENSP00000375892,9606.ENSP00000381185,9606.ENSP00000384849,9606.ENSP00000452786,…	TGFB1,THBS1,CCND2,TP53,TNFRSF10B,FBXW7,FGB,FGA,EZH2,FGG,SMAD4,MTOR,PTEN,BMPR2,TGFBR1,AKT2,BCL2,CDKN1A,ITGB3,VEGFA
GO:0043412	macromolecule modification	32	3197	0.59	2.78e-12	9606.ENSP00000221930,9606.ENSP00000260010,9606.ENSP00000260356,9606.ENSP00000263754,9606.ENSP00000264183,9606.ENSP00000268035,9606.ENSP00000269305,9606.ENSP00000281708,9606.ENSP00000304226,9606.ENSP00000306361,9606.ENSP00000319169,9606.ENSP00000320147,9606.ENSP00000324806,9606.ENSP00000329418,9606.ENSP00000336829,9606.ENSP00000341551,9606.ENSP00000349298,9606.ENSP00000352516,9606.ENSP00000354558,…	TGFB1,TLR2,THBS1,KAT2B,ARID4B,IGF1R,TP53,FBXW7,HIPK3,FGA,PRMT5,EZH2,GSK3B,SOCS1,FGG,SMAD4,MYLIP,DNMT1,MTOR,PTEN,NCOA3,BMPR2,TGFBR1,BMI1,FOXO1,AKT2,CUL5,BCL2,CDKN1A,ESR1,HMGA2,MYC
GO:0006464	cellular protein modification process	31	2999	0.61	4.05e-12	9606.ENSP00000221930,9606.ENSP00000260010,9606.ENSP00000260356,9606.ENSP00000263754,9606.ENSP00000264183,9606.ENSP00000268035,9606.ENSP00000269305,9606.ENSP00000281708,9606.ENSP00000304226,9606.ENSP00000306361,9606.ENSP00000319169,9606.ENSP00000320147,9606.ENSP00000324806,9606.ENSP00000329418,9606.ENSP00000336829,9606.ENSP00000341551,9606.ENSP00000349298,9606.ENSP00000354558,9606.ENSP00000361021,…	TGFB1,TLR2,THBS1,KAT2B,ARID4B,IGF1R,TP53,FBXW7,HIPK3,FGA,PRMT5,EZH2,GSK3B,SOCS1,FGG,SMAD4,MYLIP,MTOR,PTEN,NCOA3,BMPR2,TGFBR1,BMI1,FOXO1,AKT2,CUL5,BCL2,CDKN1A,ESR1,HMGA2,MYC
GO:0043065	positive regulation of apoptotic process	17	604	1.04	4.22e-12	9606.ENSP00000221930,9606.ENSP00000260356,9606.ENSP00000269305,9606.ENSP00000276431,9606.ENSP00000280154,9606.ENSP00000281708,9606.ENSP00000302564,9606.ENSP00000324806,9606.ENSP00000358022,9606.ENSP00000361021,9606.ENSP00000364133,9606.ENSP00000368880,9606.ENSP00000376943,9606.ENSP00000379350,9606.ENSP00000381185,9606.ENSP00000437621,9606.ENSP00000479618	TGFB1,THBS1,TP53,TNFRSF10B,PDCD4,FBXW7,BCL2L1,GSK3B,MCL1,PTEN,TGFBR1,FOXO1,BCL2L11,ITGB1,BCL2,HMGA2,MYC
GO:0071495	cellular response to endogenous stimulus	21	1106	0.87	4.31e-12	9606.ENSP00000221930,9606.ENSP00000263754,9606.ENSP00000268035,9606.ENSP00000269305,9606.ENSP00000280154,9606.ENSP00000302564,9606.ENSP00000306099,9606.ENSP00000320147,9606.ENSP00000324806,9606.ENSP00000341551,9606.ENSP00000352516,9606.ENSP00000354558,9606.ENSP00000361021,9606.ENSP00000361066,9606.ENSP00000363708,9606.ENSP00000364133,9606.ENSP00000368880,9606.ENSP00000375892,9606.ENSP00000376943,…	TGFB1,KAT2B,IGF1R,TP53,PDCD4,BCL2L1,FGB,EZH2,GSK3B,SMAD4,DNMT1,MTOR,PTEN,NCOA3,BMPR2,TGFBR1,FOXO1,AKT2,BCL2L11,SNAI2,ESR1
GO:0007166	cell surface receptor signaling pathway	27	2198	0.68	8.45e-12	9606.ENSP00000221930,9606.ENSP00000260010,9606.ENSP00000263754,9606.ENSP00000268035,9606.ENSP00000269305,9606.ENSP00000276431,9606.ENSP00000280154,9606.ENSP00000302564,9606.ENSP00000324806,9606.ENSP00000329418,9606.ENSP00000341551,9606.ENSP00000358022,9606.ENSP00000361021,9606.ENSP00000362300,9606.ENSP00000363708,9606.ENSP00000364133,9606.ENSP00000368880,9606.ENSP00000375892,9606.ENSP00000376808,…	TGFB1,TLR2,KAT2B,IGF1R,TP53,TNFRSF10B,PDCD4,BCL2L1,GSK3B,SOCS1,SMAD4,MCL1,PTEN,AGO1,BMPR2,TGFBR1,FOXO1,AKT2,CUL5,BCL2L11,ITGB1,SNAI2,BCL2,CDKN1A,ITGB3,VEGFA,MYC
GO:0080134	regulation of response to stress	22	1299	0.82	8.45e-12	9606.ENSP00000260010,9606.ENSP00000260356,9606.ENSP00000268035,9606.ENSP00000280154,9606.ENSP00000281708,9606.ENSP00000302564,9606.ENSP00000304226,9606.ENSP00000306099,9606.ENSP00000306361,9606.ENSP00000324806,9606.ENSP00000329418,9606.ENSP00000336829,9606.ENSP00000354558,9606.ENSP00000358022,9606.ENSP00000361021,9606.ENSP00000368880,9606.ENSP00000376943,9606.ENSP00000380034,9606.ENSP00000405330,…	TLR2,THBS1,IGF1R,PDCD4,FBXW7,BCL2L1,HIPK3,FGB,FGA,GSK3B,SOCS1,FGG,MTOR,MCL1,PTEN,FOXO1,BCL2L11,SNAI2,ESR1,HMGA2,VEGFA,MYC
GO:0042221	response to chemical	35	4153	0.52	8.77e-12	9606.ENSP00000221930,9606.ENSP00000260010,9606.ENSP00000260356,9606.ENSP00000263754,9606.ENSP00000268035,9606.ENSP00000269305,9606.ENSP00000276431,9606.ENSP00000280154,9606.ENSP00000302564,9606.ENSP00000306099,9606.ENSP00000306361,9606.ENSP00000320147,9606.ENSP00000324806,9606.ENSP00000329418,9606.ENSP00000336829,9606.ENSP00000341551,9606.ENSP00000352516,9606.ENSP00000354558,9606.ENSP00000358022,…	TGFB1,TLR2,THBS1,KAT2B,IGF1R,TP53,TNFRSF10B,PDCD4,BCL2L1,FGB,FGA,EZH2,GSK3B,SOCS1,FGG,SMAD4,DNMT1,MTOR,MCL1,PTEN,NCOA3,AGO1,BMPR2,TGFBR1,FOXO1,AKT2,BCL2L11,ITGB1,SNAI2,BCL2,CDKN1A,ESR1,ITGB3,VEGFA,MYC
GO:2001237	negative regulation of extrinsic apoptotic signaling pathway	10	104	1.58	1.01e-11	9606.ENSP00000260356,9606.ENSP00000276431,9606.ENSP00000302564,9606.ENSP00000306099,9606.ENSP00000306361,9606.ENSP00000336829,9606.ENSP00000358022,9606.ENSP00000364133,9606.ENSP00000380034,9606.ENSP00000381185	THBS1,TNFRSF10B,BCL2L1,FGB,FGA,FGG,MCL1,TGFBR1,SNAI2,BCL2
GO:0050790	regulation of catalytic activity	27	2249	0.67	1.41e-11	9606.ENSP00000221930,9606.ENSP00000260356,9606.ENSP00000261254,9606.ENSP00000263754,9606.ENSP00000268035,9606.ENSP00000269305,9606.ENSP00000276431,9606.ENSP00000280154,9606.ENSP00000281708,9606.ENSP00000304226,9606.ENSP00000320147,9606.ENSP00000324806,9606.ENSP00000329418,9606.ENSP00000354558,9606.ENSP00000361021,9606.ENSP00000364133,9606.ENSP00000365851,9606.ENSP00000367202,9606.ENSP00000375892,…	TGFB1,THBS1,CCND2,KAT2B,IGF1R,TP53,TNFRSF10B,PDCD4,FBXW7,HIPK3,EZH2,GSK3B,SOCS1,MTOR,PTEN,TGFBR1,BMI1,RECK,AKT2,BCL2L11,ITGB1,BCL2,CDKN1A,ESR1,ITGB3,VEGFA,MYC
GO:2001236	regulation of extrinsic apoptotic signaling pathway	11	158	1.44	1.55e-11	9606.ENSP00000260356,9606.ENSP00000276431,9606.ENSP00000302564,9606.ENSP00000306099,9606.ENSP00000306361,9606.ENSP00000336829,9606.ENSP00000358022,9606.ENSP00000361021,9606.ENSP00000364133,9606.ENSP00000380034,9606.ENSP00000381185	THBS1,TNFRSF10B,BCL2L1,FGB,FGA,FGG,MCL1,PTEN,TGFBR1,SNAI2,BCL2
GO:0071345	cellular response to cytokine stimulus	19	953	0.89	3.57e-11	9606.ENSP00000221930,9606.ENSP00000260010,9606.ENSP00000260356,9606.ENSP00000269305,9606.ENSP00000276431,9606.ENSP00000280154,9606.ENSP00000302564,9606.ENSP00000306099,9606.ENSP00000324806,9606.ENSP00000329418,9606.ENSP00000336829,9606.ENSP00000341551,9606.ENSP00000358022,9606.ENSP00000368880,9606.ENSP00000379350,9606.ENSP00000381185,9606.ENSP00000384849,9606.ENSP00000478570,9606.ENSP00000479618	TGFB1,TLR2,THBS1,TP53,TNFRSF10B,PDCD4,BCL2L1,FGB,GSK3B,SOCS1,FGG,SMAD4,MCL1,FOXO1,ITGB1,BCL2,CDKN1A,VEGFA,MYC
GO:0022603	regulation of anatomical structure morphogenesis	19	961	0.89	4.08e-11	9606.ENSP00000221930,9606.ENSP00000260356,9606.ENSP00000281708,9606.ENSP00000306099,9606.ENSP00000306361,9606.ENSP00000324806,9606.ENSP00000336829,9606.ENSP00000341551,9606.ENSP00000354558,9606.ENSP00000361021,9606.ENSP00000362300,9606.ENSP00000363708,9606.ENSP00000364133,9606.ENSP00000379350,9606.ENSP00000381185,9606.ENSP00000405330,9606.ENSP00000437621,9606.ENSP00000478570,9606.ENSP00000479618	TGFB1,THBS1,FBXW7,FGB,FGA,GSK3B,FGG,SMAD4,MTOR,PTEN,AGO1,BMPR2,TGFBR1,ITGB1,BCL2,ESR1,HMGA2,VEGFA,MYC
GO:0043408	regulation of MAPK cascade	17	712	0.97	4.68e-11	9606.ENSP00000221930,9606.ENSP00000260356,9606.ENSP00000268035,9606.ENSP00000280154,9606.ENSP00000281708,9606.ENSP00000304226,9606.ENSP00000306099,9606.ENSP00000306361,9606.ENSP00000319169,9606.ENSP00000320147,9606.ENSP00000336829,9606.ENSP00000341551,9606.ENSP00000361021,9606.ENSP00000364133,9606.ENSP00000368880,9606.ENSP00000478570,9606.ENSP00000479618	TGFB1,THBS1,IGF1R,PDCD4,FBXW7,HIPK3,FGB,FGA,PRMT5,EZH2,FGG,SMAD4,PTEN,TGFBR1,FOXO1,VEGFA,MYC
GO:0050794	regulation of cellular process	49	10484	0.26	4.78e-11	9606.ENSP00000221930,9606.ENSP00000244769,9606.ENSP00000260010,9606.ENSP00000260356,9606.ENSP00000261254,9606.ENSP00000263754,9606.ENSP00000264183,9606.ENSP00000264444,9606.ENSP00000268035,9606.ENSP00000269305,9606.ENSP00000276431,9606.ENSP00000280154,9606.ENSP00000281043,9606.ENSP00000281708,9606.ENSP00000302564,9606.ENSP00000304226,9606.ENSP00000306099,9606.ENSP00000306361,9606.ENSP00000318585,…	TGFB1,ATXN1,TLR2,THBS1,CCND2,KAT2B,ARID4B,MXD1,IGF1R,TP53,TNFRSF10B,PDCD4,MYCN,FBXW7,BCL2L1,HIPK3,FGB,FGA,BACE1,PRMT5,EZH2,GSK3B,SOCS1,FGG,SMAD4,MYLIP,DNMT1,MTOR,MCL1,PTEN,NCOA3,AGO1,BMPR2,TGFBR1,BMI1,RECK,FOXO1,AKT2,CUL5,BCL2L11,ITGB1,SNAI2,BCL2,CDKN1A,ESR1,HMGA2,ITGB3,VEGFA,MYC
GO:0065009	regulation of molecular function	31	3322	0.56	5.32e-11	9606.ENSP00000221930,9606.ENSP00000260010,9606.ENSP00000260356,9606.ENSP00000261254,9606.ENSP00000263754,9606.ENSP00000268035,9606.ENSP00000269305,9606.ENSP00000276431,9606.ENSP00000280154,9606.ENSP00000281708,9606.ENSP00000304226,9606.ENSP00000320147,9606.ENSP00000324806,9606.ENSP00000329418,9606.ENSP00000341551,9606.ENSP00000354558,9606.ENSP00000361021,9606.ENSP00000361066,9606.ENSP00000364133,…	TGFB1,TLR2,THBS1,CCND2,KAT2B,IGF1R,TP53,TNFRSF10B,PDCD4,FBXW7,HIPK3,EZH2,GSK3B,SOCS1,SMAD4,MTOR,PTEN,NCOA3,TGFBR1,BMI1,RECK,AKT2,BCL2L11,ITGB1,BCL2,CDKN1A,ESR1,HMGA2,ITGB3,VEGFA,MYC
GO:0010556	regulation of macromolecule biosynthetic process	34	4143	0.51	5.76e-11	9606.ENSP00000221930,9606.ENSP00000244769,9606.ENSP00000260010,9606.ENSP00000260356,9606.ENSP00000263754,9606.ENSP00000264183,9606.ENSP00000264444,9606.ENSP00000269305,9606.ENSP00000280154,9606.ENSP00000281043,9606.ENSP00000281708,9606.ENSP00000304226,9606.ENSP00000319169,9606.ENSP00000320147,9606.ENSP00000324806,9606.ENSP00000341551,9606.ENSP00000352516,9606.ENSP00000354558,9606.ENSP00000361021,…	TGFB1,ATXN1,TLR2,THBS1,KAT2B,ARID4B,MXD1,TP53,PDCD4,MYCN,FBXW7,HIPK3,PRMT5,EZH2,GSK3B,SMAD4,DNMT1,MTOR,PTEN,NCOA3,AGO1,BMPR2,TGFBR1,BMI1,FOXO1,AKT2,SNAI2,BCL2,CDKN1A,ESR1,HMGA2,ITGB3,VEGFA,MYC
GO:0044267	cellular protein metabolic process	32	3603	0.54	6.20e-11	9606.ENSP00000221930,9606.ENSP00000260010,9606.ENSP00000260356,9606.ENSP00000263754,9606.ENSP00000264183,9606.ENSP00000268035,9606.ENSP00000269305,9606.ENSP00000281708,9606.ENSP00000304226,9606.ENSP00000306361,9606.ENSP00000318585,9606.ENSP00000319169,9606.ENSP00000320147,9606.ENSP00000324806,9606.ENSP00000329418,9606.ENSP00000336829,9606.ENSP00000341551,9606.ENSP00000349298,9606.ENSP00000354558,…	TGFB1,TLR2,THBS1,KAT2B,ARID4B,IGF1R,TP53,FBXW7,HIPK3,FGA,BACE1,PRMT5,EZH2,GSK3B,SOCS1,FGG,SMAD4,MYLIP,MTOR,PTEN,NCOA3,BMPR2,TGFBR1,BMI1,FOXO1,AKT2,CUL5,BCL2,CDKN1A,ESR1,HMGA2,MYC
GO:0032269	negative regulation of cellular protein metabolic process	19	1014	0.87	9.69e-11	9606.ENSP00000221930,9606.ENSP00000260356,9606.ENSP00000263754,9606.ENSP00000268035,9606.ENSP00000276431,9606.ENSP00000280154,9606.ENSP00000304226,9606.ENSP00000324806,9606.ENSP00000329418,9606.ENSP00000341551,9606.ENSP00000352516,9606.ENSP00000354558,9606.ENSP00000361021,9606.ENSP00000362300,9606.ENSP00000367202,9606.ENSP00000368880,9606.ENSP00000384849,9606.ENSP00000478570,9606.ENSP00000479618	TGFB1,THBS1,KAT2B,IGF1R,TNFRSF10B,PDCD4,HIPK3,GSK3B,SOCS1,SMAD4,DNMT1,MTOR,PTEN,AGO1,RECK,FOXO1,CDKN1A,VEGFA,MYC
GO:0044093	positive regulation of molecular function	23	1713	0.72	1.83e-10	9606.ENSP00000221930,9606.ENSP00000260010,9606.ENSP00000260356,9606.ENSP00000261254,9606.ENSP00000276431,9606.ENSP00000281708,9606.ENSP00000320147,9606.ENSP00000324806,9606.ENSP00000354558,9606.ENSP00000361021,9606.ENSP00000361066,9606.ENSP00000364133,9606.ENSP00000365851,9606.ENSP00000375892,9606.ENSP00000376943,9606.ENSP00000379350,9606.ENSP00000381185,9606.ENSP00000384849,9606.ENSP00000405330,…	TGFB1,TLR2,THBS1,CCND2,TNFRSF10B,FBXW7,EZH2,GSK3B,MTOR,PTEN,NCOA3,TGFBR1,BMI1,AKT2,BCL2L11,ITGB1,BCL2,CDKN1A,ESR1,HMGA2,ITGB3,VEGFA,MYC
GO:0045859	regulation of protein kinase activity	17	788	0.93	2.09e-10	9606.ENSP00000221930,9606.ENSP00000260356,9606.ENSP00000261254,9606.ENSP00000263754,9606.ENSP00000268035,9606.ENSP00000276431,9606.ENSP00000280154,9606.ENSP00000281708,9606.ENSP00000304226,9606.ENSP00000320147,9606.ENSP00000329418,9606.ENSP00000354558,9606.ENSP00000361021,9606.ENSP00000364133,9606.ENSP00000384849,9606.ENSP00000452786,9606.ENSP00000478570	TGFB1,THBS1,CCND2,KAT2B,IGF1R,TNFRSF10B,PDCD4,FBXW7,HIPK3,EZH2,SOCS1,MTOR,PTEN,TGFBR1,CDKN1A,ITGB3,VEGFA
GO:2000112	regulation of cellular macromolecule biosynthetic process	33	4050	0.5	2.11e-10	9606.ENSP00000221930,9606.ENSP00000244769,9606.ENSP00000260010,9606.ENSP00000260356,9606.ENSP00000263754,9606.ENSP00000264183,9606.ENSP00000264444,9606.ENSP00000269305,9606.ENSP00000280154,9606.ENSP00000281043,9606.ENSP00000281708,9606.ENSP00000304226,9606.ENSP00000319169,9606.ENSP00000320147,9606.ENSP00000324806,9606.ENSP00000341551,9606.ENSP00000352516,9606.ENSP00000354558,9606.ENSP00000361021,…	TGFB1,ATXN1,TLR2,THBS1,KAT2B,ARID4B,MXD1,TP53,PDCD4,MYCN,FBXW7,HIPK3,PRMT5,EZH2,GSK3B,SMAD4,DNMT1,MTOR,PTEN,NCOA3,AGO1,BMPR2,TGFBR1,BMI1,FOXO1,AKT2,SNAI2,BCL2,CDKN1A,ESR1,HMGA2,VEGFA,MYC
GO:0008285	negative regulation of cell population proliferation	16	669	0.97	2.20e-10	9606.ENSP00000221930,9606.ENSP00000260010,9606.ENSP00000260356,9606.ENSP00000263754,9606.ENSP00000269305,9606.ENSP00000280154,9606.ENSP00000281708,9606.ENSP00000341551,9606.ENSP00000361021,9606.ENSP00000363708,9606.ENSP00000364133,9606.ENSP00000376808,9606.ENSP00000380034,9606.ENSP00000381185,9606.ENSP00000384849,9606.ENSP00000479618	TGFB1,TLR2,THBS1,KAT2B,TP53,PDCD4,FBXW7,SMAD4,PTEN,BMPR2,TGFBR1,CUL5,SNAI2,BCL2,CDKN1A,MYC
GO:0010558	negative regulation of macromolecule biosynthetic process	21	1425	0.76	3.94e-10	9606.ENSP00000221930,9606.ENSP00000244769,9606.ENSP00000264444,9606.ENSP00000269305,9606.ENSP00000280154,9606.ENSP00000281708,9606.ENSP00000319169,9606.ENSP00000320147,9606.ENSP00000324806,9606.ENSP00000341551,9606.ENSP00000352516,9606.ENSP00000362300,9606.ENSP00000363708,9606.ENSP00000365851,9606.ENSP00000368880,9606.ENSP00000380034,9606.ENSP00000405330,9606.ENSP00000437621,9606.ENSP00000452786,…	TGFB1,ATXN1,MXD1,TP53,PDCD4,FBXW7,PRMT5,EZH2,GSK3B,SMAD4,DNMT1,AGO1,BMPR2,BMI1,FOXO1,SNAI2,ESR1,HMGA2,ITGB3,VEGFA,MYC
GO:0048731	system development	33	4144	0.49	3.94e-10	9606.ENSP00000221930,9606.ENSP00000244769,9606.ENSP00000260010,9606.ENSP00000260356,9606.ENSP00000263754,9606.ENSP00000264183,9606.ENSP00000280154,9606.ENSP00000281043,9606.ENSP00000281708,9606.ENSP00000302564,9606.ENSP00000319169,9606.ENSP00000320147,9606.ENSP00000324806,9606.ENSP00000341551,9606.ENSP00000349298,9606.ENSP00000354558,9606.ENSP00000361021,9606.ENSP00000363708,9606.ENSP00000364133,…	TGFB1,ATXN1,TLR2,THBS1,KAT2B,ARID4B,PDCD4,MYCN,FBXW7,BCL2L1,PRMT5,EZH2,GSK3B,SMAD4,MYLIP,MTOR,PTEN,BMPR2,TGFBR1,BMI1,RECK,FOXO1,AKT2,BCL2L11,ITGB1,SNAI2,BCL2,CDKN1A,ESR1,HMGA2,ITGB3,VEGFA,MYC
GO:1901700	response to oxygen-containing compound	21	1427	0.76	3.97e-10	9606.ENSP00000221930,9606.ENSP00000260010,9606.ENSP00000260356,9606.ENSP00000263754,9606.ENSP00000268035,9606.ENSP00000269305,9606.ENSP00000276431,9606.ENSP00000280154,9606.ENSP00000302564,9606.ENSP00000320147,9606.ENSP00000324806,9606.ENSP00000352516,9606.ENSP00000354558,9606.ENSP00000361021,9606.ENSP00000361066,9606.ENSP00000364133,9606.ENSP00000368880,9606.ENSP00000375892,9606.ENSP00000381185,…	TGFB1,TLR2,THBS1,KAT2B,IGF1R,TP53,TNFRSF10B,PDCD4,BCL2L1,EZH2,GSK3B,DNMT1,MTOR,PTEN,NCOA3,TGFBR1,FOXO1,AKT2,BCL2,CDKN1A,ESR1
GO:0009888	tissue development	22	1626	0.72	5.29e-10	9606.ENSP00000221930,9606.ENSP00000264183,9606.ENSP00000280154,9606.ENSP00000281043,9606.ENSP00000320147,9606.ENSP00000324806,9606.ENSP00000341551,9606.ENSP00000354558,9606.ENSP00000361021,9606.ENSP00000363708,9606.ENSP00000364133,9606.ENSP00000368880,9606.ENSP00000375892,9606.ENSP00000379350,9606.ENSP00000380034,9606.ENSP00000381185,9606.ENSP00000384849,9606.ENSP00000405330,9606.ENSP00000437621,…	TGFB1,ARID4B,PDCD4,MYCN,EZH2,GSK3B,SMAD4,MTOR,PTEN,BMPR2,TGFBR1,FOXO1,AKT2,ITGB1,SNAI2,BCL2,CDKN1A,ESR1,HMGA2,ITGB3,VEGFA,MYC
GO:0019538	protein metabolic process	33	4194	0.49	5.39e-10	9606.ENSP00000221930,9606.ENSP00000260010,9606.ENSP00000260356,9606.ENSP00000263754,9606.ENSP00000264183,9606.ENSP00000268035,9606.ENSP00000269305,9606.ENSP00000281708,9606.ENSP00000304226,9606.ENSP00000306099,9606.ENSP00000306361,9606.ENSP00000318585,9606.ENSP00000319169,9606.ENSP00000320147,9606.ENSP00000324806,9606.ENSP00000329418,9606.ENSP00000336829,9606.ENSP00000341551,9606.ENSP00000349298,…	TGFB1,TLR2,THBS1,KAT2B,ARID4B,IGF1R,TP53,FBXW7,HIPK3,FGB,FGA,BACE1,PRMT5,EZH2,GSK3B,SOCS1,FGG,SMAD4,MYLIP,MTOR,PTEN,NCOA3,BMPR2,TGFBR1,BMI1,FOXO1,AKT2,CUL5,BCL2,CDKN1A,ESR1,HMGA2,MYC
GO:0051094	positive regulation of developmental process	20	1286	0.78	5.39e-10	9606.ENSP00000221930,9606.ENSP00000260010,9606.ENSP00000260356,9606.ENSP00000306099,9606.ENSP00000306361,9606.ENSP00000319169,9606.ENSP00000320147,9606.ENSP00000329418,9606.ENSP00000336829,9606.ENSP00000341551,9606.ENSP00000354558,9606.ENSP00000361021,9606.ENSP00000361066,9606.ENSP00000363708,9606.ENSP00000364133,9606.ENSP00000379350,9606.ENSP00000381185,9606.ENSP00000437621,9606.ENSP00000478570,…	TGFB1,TLR2,THBS1,FGB,FGA,PRMT5,EZH2,SOCS1,FGG,SMAD4,MTOR,PTEN,NCOA3,BMPR2,TGFBR1,ITGB1,BCL2,HMGA2,VEGFA,MYC
GO:0051130	positive regulation of cellular component organization	19	1128	0.82	5.39e-10	9606.ENSP00000221930,9606.ENSP00000268035,9606.ENSP00000269305,9606.ENSP00000281708,9606.ENSP00000306099,9606.ENSP00000306361,9606.ENSP00000320147,9606.ENSP00000324806,9606.ENSP00000336829,9606.ENSP00000341551,9606.ENSP00000352516,9606.ENSP00000354558,9606.ENSP00000363708,9606.ENSP00000364133,9606.ENSP00000375892,9606.ENSP00000376943,9606.ENSP00000381185,9606.ENSP00000405330,9606.ENSP00000478570	TGFB1,IGF1R,TP53,FBXW7,FGB,FGA,EZH2,GSK3B,FGG,SMAD4,DNMT1,MTOR,BMPR2,TGFBR1,AKT2,BCL2L11,BCL2,ESR1,VEGFA
GO:0060284	regulation of cell development	17	846	0.9	5.67e-10	9606.ENSP00000221930,9606.ENSP00000260010,9606.ENSP00000281043,9606.ENSP00000281708,9606.ENSP00000306099,9606.ENSP00000306361,9606.ENSP00000319169,9606.ENSP00000320147,9606.ENSP00000324806,9606.ENSP00000336829,9606.ENSP00000341551,9606.ENSP00000349298,9606.ENSP00000354558,9606.ENSP00000361021,9606.ENSP00000363708,9606.ENSP00000381185,9606.ENSP00000478570	TGFB1,TLR2,MYCN,FBXW7,FGB,FGA,PRMT5,EZH2,GSK3B,FGG,SMAD4,MYLIP,MTOR,PTEN,BMPR2,BCL2,VEGFA
GO:0016043	cellular component organization	36	5163	0.44	7.01e-10	9606.ENSP00000221930,9606.ENSP00000260010,9606.ENSP00000260356,9606.ENSP00000263754,9606.ENSP00000264183,9606.ENSP00000268035,9606.ENSP00000269305,9606.ENSP00000281708,9606.ENSP00000302564,9606.ENSP00000306099,9606.ENSP00000306361,9606.ENSP00000319169,9606.ENSP00000320147,9606.ENSP00000324806,9606.ENSP00000336829,9606.ENSP00000341551,9606.ENSP00000352516,9606.ENSP00000354558,9606.ENSP00000358022,…	TGFB1,TLR2,THBS1,KAT2B,ARID4B,IGF1R,TP53,FBXW7,BCL2L1,FGB,FGA,PRMT5,EZH2,GSK3B,FGG,SMAD4,DNMT1,MTOR,MCL1,PTEN,NCOA3,AGO1,BMPR2,TGFBR1,BMI1,RECK,AKT2,BCL2L11,ITGB1,SNAI2,BCL2,ESR1,HMGA2,ITGB3,VEGFA,MYC
GO:0048513	animal organ development	28	2926	0.57	7.29e-10	9606.ENSP00000221930,9606.ENSP00000244769,9606.ENSP00000260010,9606.ENSP00000263754,9606.ENSP00000264183,9606.ENSP00000280154,9606.ENSP00000281043,9606.ENSP00000302564,9606.ENSP00000319169,9606.ENSP00000320147,9606.ENSP00000324806,9606.ENSP00000341551,9606.ENSP00000354558,9606.ENSP00000361021,9606.ENSP00000363708,9606.ENSP00000364133,9606.ENSP00000365851,9606.ENSP00000368880,9606.ENSP00000375892,…	TGFB1,ATXN1,TLR2,KAT2B,ARID4B,PDCD4,MYCN,BCL2L1,PRMT5,EZH2,GSK3B,SMAD4,MTOR,PTEN,BMPR2,TGFBR1,BMI1,FOXO1,AKT2,BCL2L11,ITGB1,SNAI2,BCL2,CDKN1A,ESR1,HMGA2,VEGFA,MYC
GO:0051716	cellular response to stimulus	39	6212	0.39	7.36e-10	9606.ENSP00000221930,9606.ENSP00000260010,9606.ENSP00000260356,9606.ENSP00000261254,9606.ENSP00000263754,9606.ENSP00000268035,9606.ENSP00000269305,9606.ENSP00000276431,9606.ENSP00000280154,9606.ENSP00000281708,9606.ENSP00000302564,9606.ENSP00000306099,9606.ENSP00000306361,9606.ENSP00000320147,9606.ENSP00000324806,9606.ENSP00000329418,9606.ENSP00000336829,9606.ENSP00000341551,9606.ENSP00000352516,…	TGFB1,TLR2,THBS1,CCND2,KAT2B,IGF1R,TP53,TNFRSF10B,PDCD4,FBXW7,BCL2L1,FGB,FGA,EZH2,GSK3B,SOCS1,FGG,SMAD4,DNMT1,MTOR,MCL1,PTEN,NCOA3,AGO1,BMPR2,TGFBR1,FOXO1,AKT2,CUL5,BCL2L11,ITGB1,SNAI2,BCL2,CDKN1A,ESR1,HMGA2,ITGB3,VEGFA,MYC
GO:2001235	positive regulation of apoptotic signaling pathway	10	171	1.36	7.53e-10	9606.ENSP00000260356,9606.ENSP00000269305,9606.ENSP00000281708,9606.ENSP00000302564,9606.ENSP00000324806,9606.ENSP00000358022,9606.ENSP00000361021,9606.ENSP00000364133,9606.ENSP00000376943,9606.ENSP00000381185	THBS1,TP53,FBXW7,BCL2L1,GSK3B,MCL1,PTEN,TGFBR1,BCL2L11,BCL2
GO:0080135	regulation of cellular response to stress	15	618	0.98	8.18e-10	9606.ENSP00000268035,9606.ENSP00000280154,9606.ENSP00000281708,9606.ENSP00000302564,9606.ENSP00000304226,9606.ENSP00000324806,9606.ENSP00000354558,9606.ENSP00000358022,9606.ENSP00000361021,9606.ENSP00000368880,9606.ENSP00000376943,9606.ENSP00000380034,9606.ENSP00000437621,9606.ENSP00000478570,9606.ENSP00000479618	IGF1R,PDCD4,FBXW7,BCL2L1,HIPK3,GSK3B,MTOR,MCL1,PTEN,FOXO1,BCL2L11,SNAI2,HMGA2,VEGFA,MYC
GO:0070482	response to oxygen levels	12	321	1.17	9.01e-10	9606.ENSP00000221930,9606.ENSP00000260010,9606.ENSP00000260356,9606.ENSP00000269305,9606.ENSP00000341551,9606.ENSP00000354558,9606.ENSP00000361021,9606.ENSP00000368880,9606.ENSP00000381185,9606.ENSP00000384849,9606.ENSP00000478570,9606.ENSP00000479618	TGFB1,TLR2,THBS1,TP53,SMAD4,MTOR,PTEN,FOXO1,BCL2,CDKN1A,VEGFA,MYC
GO:0009628	response to abiotic stimulus	18	1052	0.83	1.51e-09	9606.ENSP00000221930,9606.ENSP00000260010,9606.ENSP00000260356,9606.ENSP00000261254,9606.ENSP00000269305,9606.ENSP00000276431,9606.ENSP00000281708,9606.ENSP00000302564,9606.ENSP00000341551,9606.ENSP00000354558,9606.ENSP00000361021,9606.ENSP00000368880,9606.ENSP00000375892,9606.ENSP00000379350,9606.ENSP00000381185,9606.ENSP00000384849,9606.ENSP00000478570,9606.ENSP00000479618	TGFB1,TLR2,THBS1,CCND2,TP53,TNFRSF10B,FBXW7,BCL2L1,SMAD4,MTOR,PTEN,FOXO1,AKT2,ITGB1,BCL2,CDKN1A,VEGFA,MYC
GO:0051240	positive regulation of multicellular organismal process	21	1551	0.72	1.61e-09	9606.ENSP00000221930,9606.ENSP00000260010,9606.ENSP00000260356,9606.ENSP00000306099,9606.ENSP00000306361,9606.ENSP00000319169,9606.ENSP00000320147,9606.ENSP00000329418,9606.ENSP00000336829,9606.ENSP00000341551,9606.ENSP00000354558,9606.ENSP00000361021,9606.ENSP00000361066,9606.ENSP00000363708,9606.ENSP00000364133,9606.ENSP00000379350,9606.ENSP00000381185,9606.ENSP00000437621,9606.ENSP00000452786,…	TGFB1,TLR2,THBS1,FGB,FGA,PRMT5,EZH2,SOCS1,FGG,SMAD4,MTOR,PTEN,NCOA3,BMPR2,TGFBR1,ITGB1,BCL2,HMGA2,ITGB3,VEGFA,MYC
GO:0043085	positive regulation of catalytic activity	20	1381	0.75	1.69e-09	9606.ENSP00000221930,9606.ENSP00000260356,9606.ENSP00000261254,9606.ENSP00000276431,9606.ENSP00000281708,9606.ENSP00000320147,9606.ENSP00000324806,9606.ENSP00000354558,9606.ENSP00000361021,9606.ENSP00000364133,9606.ENSP00000365851,9606.ENSP00000375892,9606.ENSP00000376943,9606.ENSP00000379350,9606.ENSP00000381185,9606.ENSP00000384849,9606.ENSP00000405330,9606.ENSP00000452786,9606.ENSP00000478570,…	TGFB1,THBS1,CCND2,TNFRSF10B,FBXW7,EZH2,GSK3B,MTOR,PTEN,TGFBR1,BMI1,AKT2,BCL2L11,ITGB1,BCL2,CDKN1A,ESR1,ITGB3,VEGFA,MYC
GO:0044260	cellular macromolecule metabolic process	39	6413	0.38	1.99e-09	9606.ENSP00000221930,9606.ENSP00000244769,9606.ENSP00000260010,9606.ENSP00000260356,9606.ENSP00000263754,9606.ENSP00000264183,9606.ENSP00000264444,9606.ENSP00000268035,9606.ENSP00000269305,9606.ENSP00000281043,9606.ENSP00000281708,9606.ENSP00000304226,9606.ENSP00000306361,9606.ENSP00000318585,9606.ENSP00000319169,9606.ENSP00000320147,9606.ENSP00000324806,9606.ENSP00000329418,9606.ENSP00000336829,…	TGFB1,ATXN1,TLR2,THBS1,KAT2B,ARID4B,MXD1,IGF1R,TP53,MYCN,FBXW7,HIPK3,FGA,BACE1,PRMT5,EZH2,GSK3B,SOCS1,FGG,SMAD4,MYLIP,DNMT1,MTOR,PTEN,NCOA3,AGO1,BMPR2,TGFBR1,BMI1,FOXO1,AKT2,CUL5,ITGB1,SNAI2,BCL2,CDKN1A,ESR1,HMGA2,MYC
GO:0040008	regulation of growth	15	663	0.95	2.01e-09	9606.ENSP00000221930,9606.ENSP00000269305,9606.ENSP00000302564,9606.ENSP00000324806,9606.ENSP00000329418,9606.ENSP00000341551,9606.ENSP00000354558,9606.ENSP00000361021,9606.ENSP00000363708,9606.ENSP00000364133,9606.ENSP00000376943,9606.ENSP00000381185,9606.ENSP00000384849,9606.ENSP00000437621,9606.ENSP00000478570	TGFB1,TP53,BCL2L1,GSK3B,SOCS1,SMAD4,MTOR,PTEN,BMPR2,TGFBR1,BCL2L11,BCL2,CDKN1A,HMGA2,VEGFA
GO:0007165	signal transduction	34	4738	0.45	2.21e-09	9606.ENSP00000221930,9606.ENSP00000260010,9606.ENSP00000263754,9606.ENSP00000268035,9606.ENSP00000269305,9606.ENSP00000276431,9606.ENSP00000280154,9606.ENSP00000302564,9606.ENSP00000306099,9606.ENSP00000306361,9606.ENSP00000324806,9606.ENSP00000329418,9606.ENSP00000336829,9606.ENSP00000341551,9606.ENSP00000352516,9606.ENSP00000354558,9606.ENSP00000358022,9606.ENSP00000361021,9606.ENSP00000361066,…	TGFB1,TLR2,KAT2B,IGF1R,TP53,TNFRSF10B,PDCD4,BCL2L1,FGB,FGA,GSK3B,SOCS1,FGG,SMAD4,DNMT1,MTOR,MCL1,PTEN,NCOA3,AGO1,BMPR2,TGFBR1,FOXO1,AKT2,CUL5,BCL2L11,ITGB1,SNAI2,BCL2,CDKN1A,ESR1,ITGB3,VEGFA,MYC
GO:0072359	circulatory system development	16	807	0.89	2.71e-09	9606.ENSP00000221930,9606.ENSP00000260356,9606.ENSP00000263754,9606.ENSP00000280154,9606.ENSP00000281708,9606.ENSP00000341551,9606.ENSP00000354558,9606.ENSP00000361021,9606.ENSP00000363708,9606.ENSP00000364133,9606.ENSP00000367202,9606.ENSP00000368880,9606.ENSP00000379350,9606.ENSP00000380034,9606.ENSP00000452786,9606.ENSP00000478570	TGFB1,THBS1,KAT2B,PDCD4,FBXW7,SMAD4,MTOR,PTEN,BMPR2,TGFBR1,RECK,FOXO1,ITGB1,SNAI2,ITGB3,VEGFA
GO:0023052	signaling	35	5108	0.43	3.03e-09	9606.ENSP00000221930,9606.ENSP00000260010,9606.ENSP00000263754,9606.ENSP00000268035,9606.ENSP00000269305,9606.ENSP00000276431,9606.ENSP00000280154,9606.ENSP00000302564,9606.ENSP00000306099,9606.ENSP00000306361,9606.ENSP00000324806,9606.ENSP00000329418,9606.ENSP00000336829,9606.ENSP00000341551,9606.ENSP00000352516,9606.ENSP00000354558,9606.ENSP00000358022,9606.ENSP00000361021,9606.ENSP00000361066,…	TGFB1,TLR2,KAT2B,IGF1R,TP53,TNFRSF10B,PDCD4,BCL2L1,FGB,FGA,GSK3B,SOCS1,FGG,SMAD4,DNMT1,MTOR,MCL1,PTEN,NCOA3,AGO1,BMPR2,TGFBR1,FOXO1,AKT2,CUL5,BCL2L11,ITGB1,SNAI2,BCL2,CDKN1A,ESR1,HMGA2,ITGB3,VEGFA,MYC
GO:0010468	regulation of gene expression	33	4533	0.45	3.99e-09	9606.ENSP00000221930,9606.ENSP00000244769,9606.ENSP00000260010,9606.ENSP00000260356,9606.ENSP00000263754,9606.ENSP00000264183,9606.ENSP00000264444,9606.ENSP00000269305,9606.ENSP00000280154,9606.ENSP00000281043,9606.ENSP00000281708,9606.ENSP00000304226,9606.ENSP00000319169,9606.ENSP00000320147,9606.ENSP00000324806,9606.ENSP00000341551,9606.ENSP00000352516,9606.ENSP00000354558,9606.ENSP00000361021,…	TGFB1,ATXN1,TLR2,THBS1,KAT2B,ARID4B,MXD1,TP53,PDCD4,MYCN,FBXW7,HIPK3,PRMT5,EZH2,GSK3B,SMAD4,DNMT1,MTOR,PTEN,NCOA3,AGO1,BMPR2,TGFBR1,BMI1,FOXO1,AKT2,SNAI2,BCL2,CDKN1A,ESR1,HMGA2,VEGFA,MYC
GO:0031327	negative regulation of cellular biosynthetic process	20	1479	0.72	5.32e-09	9606.ENSP00000221930,9606.ENSP00000244769,9606.ENSP00000264444,9606.ENSP00000269305,9606.ENSP00000280154,9606.ENSP00000281708,9606.ENSP00000319169,9606.ENSP00000320147,9606.ENSP00000324806,9606.ENSP00000341551,9606.ENSP00000352516,9606.ENSP00000362300,9606.ENSP00000363708,9606.ENSP00000365851,9606.ENSP00000368880,9606.ENSP00000380034,9606.ENSP00000405330,9606.ENSP00000437621,9606.ENSP00000478570,…	TGFB1,ATXN1,MXD1,TP53,PDCD4,FBXW7,PRMT5,EZH2,GSK3B,SMAD4,DNMT1,AGO1,BMPR2,BMI1,FOXO1,SNAI2,ESR1,HMGA2,VEGFA,MYC
GO:0031400	negative regulation of protein modification process	14	592	0.97	5.33e-09	9606.ENSP00000221930,9606.ENSP00000263754,9606.ENSP00000268035,9606.ENSP00000280154,9606.ENSP00000304226,9606.ENSP00000324806,9606.ENSP00000329418,9606.ENSP00000341551,9606.ENSP00000352516,9606.ENSP00000354558,9606.ENSP00000361021,9606.ENSP00000368880,9606.ENSP00000384849,9606.ENSP00000479618	TGFB1,KAT2B,IGF1R,PDCD4,HIPK3,GSK3B,SOCS1,SMAD4,DNMT1,MTOR,PTEN,FOXO1,CDKN1A,MYC
GO:0007050	cell cycle arrest	9	149	1.37	5.43e-09	9606.ENSP00000221930,9606.ENSP00000260356,9606.ENSP00000263754,9606.ENSP00000269305,9606.ENSP00000354558,9606.ENSP00000364133,9606.ENSP00000376808,9606.ENSP00000384849,9606.ENSP00000479618	TGFB1,THBS1,KAT2B,TP53,MTOR,TGFBR1,CUL5,CDKN1A,MYC
GO:0007154	cell communication	35	5219	0.42	5.52e-09	9606.ENSP00000221930,9606.ENSP00000260010,9606.ENSP00000263754,9606.ENSP00000268035,9606.ENSP00000269305,9606.ENSP00000276431,9606.ENSP00000280154,9606.ENSP00000302564,9606.ENSP00000306099,9606.ENSP00000306361,9606.ENSP00000324806,9606.ENSP00000329418,9606.ENSP00000336829,9606.ENSP00000341551,9606.ENSP00000352516,9606.ENSP00000354558,9606.ENSP00000358022,9606.ENSP00000361021,9606.ENSP00000361066,…	TGFB1,TLR2,KAT2B,IGF1R,TP53,TNFRSF10B,PDCD4,BCL2L1,FGB,FGA,GSK3B,SOCS1,FGG,SMAD4,DNMT1,MTOR,MCL1,PTEN,NCOA3,AGO1,BMPR2,TGFBR1,FOXO1,AKT2,CUL5,BCL2L11,ITGB1,SNAI2,BCL2,CDKN1A,ESR1,HMGA2,ITGB3,VEGFA,MYC
GO:0009725	response to hormone	16	854	0.87	5.82e-09	9606.ENSP00000221930,9606.ENSP00000260010,9606.ENSP00000260356,9606.ENSP00000263754,9606.ENSP00000268035,9606.ENSP00000306099,9606.ENSP00000320147,9606.ENSP00000354558,9606.ENSP00000361021,9606.ENSP00000361066,9606.ENSP00000368880,9606.ENSP00000375892,9606.ENSP00000376943,9606.ENSP00000381185,9606.ENSP00000384849,9606.ENSP00000405330	TGFB1,TLR2,THBS1,KAT2B,IGF1R,FGB,EZH2,MTOR,PTEN,NCOA3,FOXO1,AKT2,BCL2L11,BCL2,CDKN1A,ESR1
GO:1902041	regulation of extrinsic apoptotic signaling pathway via death domain receptors	7	57	1.68	6.22e-09	9606.ENSP00000260356,9606.ENSP00000276431,9606.ENSP00000302564,9606.ENSP00000306099,9606.ENSP00000306361,9606.ENSP00000336829,9606.ENSP00000361021	THBS1,TNFRSF10B,BCL2L1,FGB,FGA,FGG,PTEN
GO:0051704	multi-organism process	25	2514	0.59	6.60e-09	9606.ENSP00000221930,9606.ENSP00000244769,9606.ENSP00000260010,9606.ENSP00000263754,9606.ENSP00000264183,9606.ENSP00000269305,9606.ENSP00000276431,9606.ENSP00000280154,9606.ENSP00000281708,9606.ENSP00000302564,9606.ENSP00000306099,9606.ENSP00000306361,9606.ENSP00000341551,9606.ENSP00000354558,9606.ENSP00000361021,9606.ENSP00000363708,9606.ENSP00000364133,9606.ENSP00000367202,9606.ENSP00000376808,…	TGFB1,ATXN1,TLR2,KAT2B,ARID4B,TP53,TNFRSF10B,PDCD4,FBXW7,BCL2L1,FGB,FGA,SMAD4,MTOR,PTEN,BMPR2,TGFBR1,RECK,CUL5,BCL2L11,ITGB1,BCL2,ESR1,HMGA2,ITGB3
GO:0035239	tube morphogenesis	14	615	0.95	8.19e-09	9606.ENSP00000221930,9606.ENSP00000260356,9606.ENSP00000281043,9606.ENSP00000341551,9606.ENSP00000361021,9606.ENSP00000363708,9606.ENSP00000364133,9606.ENSP00000376943,9606.ENSP00000379350,9606.ENSP00000381185,9606.ENSP00000405330,9606.ENSP00000452786,9606.ENSP00000478570,9606.ENSP00000479618	TGFB1,THBS1,MYCN,SMAD4,PTEN,BMPR2,TGFBR1,BCL2L11,ITGB1,BCL2,ESR1,ITGB3,VEGFA,MYC
GO:0006950	response to stress	28	3267	0.53	8.28e-09	9606.ENSP00000221930,9606.ENSP00000260010,9606.ENSP00000260356,9606.ENSP00000269305,9606.ENSP00000276431,9606.ENSP00000281708,9606.ENSP00000302564,9606.ENSP00000306099,9606.ENSP00000306361,9606.ENSP00000320147,9606.ENSP00000324806,9606.ENSP00000336829,9606.ENSP00000341551,9606.ENSP00000354558,9606.ENSP00000358022,9606.ENSP00000361021,9606.ENSP00000363708,9606.ENSP00000364133,9606.ENSP00000368880,…	TGFB1,TLR2,THBS1,TP53,TNFRSF10B,FBXW7,BCL2L1,FGB,FGA,EZH2,GSK3B,FGG,SMAD4,MTOR,MCL1,PTEN,BMPR2,TGFBR1,FOXO1,CUL5,BCL2L11,ITGB1,BCL2,CDKN1A,HMGA2,ITGB3,VEGFA,MYC
GO:2000113	negative regulation of cellular macromolecule biosynthetic process	19	1348	0.74	8.31e-09	9606.ENSP00000221930,9606.ENSP00000244769,9606.ENSP00000264444,9606.ENSP00000269305,9606.ENSP00000280154,9606.ENSP00000281708,9606.ENSP00000320147,9606.ENSP00000324806,9606.ENSP00000341551,9606.ENSP00000352516,9606.ENSP00000362300,9606.ENSP00000363708,9606.ENSP00000365851,9606.ENSP00000368880,9606.ENSP00000380034,9606.ENSP00000405330,9606.ENSP00000437621,9606.ENSP00000478570,9606.ENSP00000479618	TGFB1,ATXN1,MXD1,TP53,PDCD4,FBXW7,EZH2,GSK3B,SMAD4,DNMT1,AGO1,BMPR2,BMI1,FOXO1,SNAI2,ESR1,HMGA2,VEGFA,MYC
GO:0048869	cellular developmental process	29	3533	0.51	8.51e-09	9606.ENSP00000221930,9606.ENSP00000260010,9606.ENSP00000264183,9606.ENSP00000269305,9606.ENSP00000280154,9606.ENSP00000281043,9606.ENSP00000302564,9606.ENSP00000319169,9606.ENSP00000320147,9606.ENSP00000324806,9606.ENSP00000336829,9606.ENSP00000341551,9606.ENSP00000349298,9606.ENSP00000354558,9606.ENSP00000358022,9606.ENSP00000361021,9606.ENSP00000361066,9606.ENSP00000363708,9606.ENSP00000364133,…	TGFB1,TLR2,ARID4B,TP53,PDCD4,MYCN,BCL2L1,PRMT5,EZH2,GSK3B,FGG,SMAD4,MYLIP,MTOR,MCL1,PTEN,NCOA3,BMPR2,TGFBR1,FOXO1,AKT2,ITGB1,SNAI2,BCL2,CDKN1A,ESR1,HMGA2,ITGB3,VEGFA
GO:0035556	intracellular signal transduction	20	1528	0.71	8.58e-09	9606.ENSP00000221930,9606.ENSP00000260010,9606.ENSP00000268035,9606.ENSP00000269305,9606.ENSP00000276431,9606.ENSP00000302564,9606.ENSP00000324806,9606.ENSP00000329418,9606.ENSP00000341551,9606.ENSP00000352516,9606.ENSP00000354558,9606.ENSP00000358022,9606.ENSP00000361021,9606.ENSP00000364133,9606.ENSP00000375892,9606.ENSP00000376808,9606.ENSP00000376943,9606.ENSP00000381185,9606.ENSP00000384849,…	TGFB1,TLR2,IGF1R,TP53,TNFRSF10B,BCL2L1,GSK3B,SOCS1,SMAD4,DNMT1,MTOR,MCL1,PTEN,TGFBR1,AKT2,CUL5,BCL2L11,BCL2,CDKN1A,MYC
GO:0050678	regulation of epithelial cell proliferation	11	311	1.14	9.66e-09	9606.ENSP00000221930,9606.ENSP00000260356,9606.ENSP00000281708,9606.ENSP00000354558,9606.ENSP00000361021,9606.ENSP00000363708,9606.ENSP00000364133,9606.ENSP00000380034,9606.ENSP00000452786,9606.ENSP00000478570,9606.ENSP00000479618	TGFB1,THBS1,FBXW7,MTOR,PTEN,BMPR2,TGFBR1,SNAI2,ITGB3,VEGFA,MYC
GO:0051347	positive regulation of transferase activity	14	630	0.94	1.07e-08	9606.ENSP00000221930,9606.ENSP00000260356,9606.ENSP00000261254,9606.ENSP00000276431,9606.ENSP00000281708,9606.ENSP00000320147,9606.ENSP00000354558,9606.ENSP00000361021,9606.ENSP00000364133,9606.ENSP00000365851,9606.ENSP00000384849,9606.ENSP00000452786,9606.ENSP00000478570,9606.ENSP00000479618	TGFB1,THBS1,CCND2,TNFRSF10B,FBXW7,EZH2,MTOR,PTEN,TGFBR1,BMI1,CDKN1A,ITGB3,VEGFA,MYC
GO:1901701	cellular response to oxygen-containing compound	16	896	0.84	1.07e-08	9606.ENSP00000221930,9606.ENSP00000260010,9606.ENSP00000263754,9606.ENSP00000268035,9606.ENSP00000269305,9606.ENSP00000280154,9606.ENSP00000302564,9606.ENSP00000320147,9606.ENSP00000324806,9606.ENSP00000352516,9606.ENSP00000354558,9606.ENSP00000361021,9606.ENSP00000361066,9606.ENSP00000368880,9606.ENSP00000375892,9606.ENSP00000405330	TGFB1,TLR2,KAT2B,IGF1R,TP53,PDCD4,BCL2L1,EZH2,GSK3B,DNMT1,MTOR,PTEN,NCOA3,FOXO1,AKT2,ESR1
GO:0045597	positive regulation of cell differentiation	16	908	0.84	1.28e-08	9606.ENSP00000221930,9606.ENSP00000260010,9606.ENSP00000306099,9606.ENSP00000306361,9606.ENSP00000319169,9606.ENSP00000320147,9606.ENSP00000329418,9606.ENSP00000336829,9606.ENSP00000341551,9606.ENSP00000354558,9606.ENSP00000361021,9606.ENSP00000361066,9606.ENSP00000363708,9606.ENSP00000364133,9606.ENSP00000381185,9606.ENSP00000478570	TGFB1,TLR2,FGB,FGA,PRMT5,EZH2,SOCS1,FGG,SMAD4,MTOR,PTEN,NCOA3,BMPR2,TGFBR1,BCL2,VEGFA
GO:0048729	tissue morphogenesis	13	522	0.99	1.28e-08	9606.ENSP00000221930,9606.ENSP00000281043,9606.ENSP00000341551,9606.ENSP00000363708,9606.ENSP00000364133,9606.ENSP00000379350,9606.ENSP00000380034,9606.ENSP00000381185,9606.ENSP00000405330,9606.ENSP00000437621,9606.ENSP00000452786,9606.ENSP00000478570,9606.ENSP00000479618	TGFB1,MYCN,SMAD4,BMPR2,TGFBR1,ITGB1,SNAI2,BCL2,ESR1,HMGA2,ITGB3,VEGFA,MYC
GO:2000377	regulation of reactive oxygen species metabolic process	9	169	1.32	1.39e-08	9606.ENSP00000221930,9606.ENSP00000260356,9606.ENSP00000269305,9606.ENSP00000281043,9606.ENSP00000354558,9606.ENSP00000368880,9606.ENSP00000381185,9606.ENSP00000384849,9606.ENSP00000405330	TGFB1,THBS1,TP53,MYCN,MTOR,FOXO1,BCL2,CDKN1A,ESR1
GO:0001933	negative regulation of protein phosphorylation	12	422	1.05	1.50e-08	9606.ENSP00000221930,9606.ENSP00000263754,9606.ENSP00000268035,9606.ENSP00000280154,9606.ENSP00000304226,9606.ENSP00000329418,9606.ENSP00000341551,9606.ENSP00000354558,9606.ENSP00000361021,9606.ENSP00000368880,9606.ENSP00000384849,9606.ENSP00000479618	TGFB1,KAT2B,IGF1R,PDCD4,HIPK3,SOCS1,SMAD4,MTOR,PTEN,FOXO1,CDKN1A,MYC
GO:0019221	cytokine-mediated signaling pathway	14	655	0.92	1.68e-08	9606.ENSP00000221930,9606.ENSP00000269305,9606.ENSP00000276431,9606.ENSP00000280154,9606.ENSP00000302564,9606.ENSP00000329418,9606.ENSP00000341551,9606.ENSP00000358022,9606.ENSP00000368880,9606.ENSP00000379350,9606.ENSP00000381185,9606.ENSP00000384849,9606.ENSP00000478570,9606.ENSP00000479618	TGFB1,TP53,TNFRSF10B,PDCD4,BCL2L1,SOCS1,SMAD4,MCL1,FOXO1,ITGB1,BCL2,CDKN1A,VEGFA,MYC
GO:0001837	epithelial to mesenchymal transition	7	68	1.61	1.73e-08	9606.ENSP00000221930,9606.ENSP00000280154,9606.ENSP00000324806,9606.ENSP00000341551,9606.ENSP00000364133,9606.ENSP00000380034,9606.ENSP00000437621	TGFB1,PDCD4,GSK3B,SMAD4,TGFBR1,SNAI2,HMGA2
GO:0009653	anatomical structure morphogenesis	22	1992	0.64	1.80e-08	9606.ENSP00000221930,9606.ENSP00000260010,9606.ENSP00000260356,9606.ENSP00000280154,9606.ENSP00000281043,9606.ENSP00000302564,9606.ENSP00000341551,9606.ENSP00000354558,9606.ENSP00000361021,9606.ENSP00000363708,9606.ENSP00000364133,9606.ENSP00000367202,9606.ENSP00000368880,9606.ENSP00000376943,9606.ENSP00000379350,9606.ENSP00000380034,9606.ENSP00000381185,9606.ENSP00000405330,9606.ENSP00000437621,…	TGFB1,TLR2,THBS1,PDCD4,MYCN,BCL2L1,SMAD4,MTOR,PTEN,BMPR2,TGFBR1,RECK,FOXO1,BCL2L11,ITGB1,SNAI2,BCL2,ESR1,HMGA2,ITGB3,VEGFA,MYC
GO:0006355	regulation of transcription, DNA-templated	29	3661	0.49	1.87e-08	9606.ENSP00000221930,9606.ENSP00000244769,9606.ENSP00000260010,9606.ENSP00000263754,9606.ENSP00000264183,9606.ENSP00000264444,9606.ENSP00000269305,9606.ENSP00000280154,9606.ENSP00000281043,9606.ENSP00000281708,9606.ENSP00000304226,9606.ENSP00000319169,9606.ENSP00000320147,9606.ENSP00000341551,9606.ENSP00000352516,9606.ENSP00000354558,9606.ENSP00000361021,9606.ENSP00000361066,9606.ENSP00000362300,…	TGFB1,ATXN1,TLR2,KAT2B,ARID4B,MXD1,TP53,PDCD4,MYCN,FBXW7,HIPK3,PRMT5,EZH2,SMAD4,DNMT1,MTOR,PTEN,NCOA3,AGO1,BMPR2,TGFBR1,BMI1,FOXO1,SNAI2,CDKN1A,ESR1,HMGA2,VEGFA,MYC
GO:0035295	tube development	15	793	0.87	1.87e-08	9606.ENSP00000221930,9606.ENSP00000260356,9606.ENSP00000281043,9606.ENSP00000341551,9606.ENSP00000361021,9606.ENSP00000363708,9606.ENSP00000364133,9606.ENSP00000376943,9606.ENSP00000379350,9606.ENSP00000381185,9606.ENSP00000384849,9606.ENSP00000405330,9606.ENSP00000452786,9606.ENSP00000478570,9606.ENSP00000479618	TGFB1,THBS1,MYCN,SMAD4,PTEN,BMPR2,TGFBR1,BCL2L11,ITGB1,BCL2,CDKN1A,ESR1,ITGB3,VEGFA,MYC
GO:0045934	negative regulation of nucleobase-containing compound metabolic process	19	1424	0.72	1.88e-08	9606.ENSP00000221930,9606.ENSP00000244769,9606.ENSP00000264444,9606.ENSP00000269305,9606.ENSP00000280154,9606.ENSP00000281708,9606.ENSP00000319169,9606.ENSP00000320147,9606.ENSP00000341551,9606.ENSP00000352516,9606.ENSP00000354558,9606.ENSP00000363708,9606.ENSP00000365851,9606.ENSP00000368880,9606.ENSP00000380034,9606.ENSP00000405330,9606.ENSP00000437621,9606.ENSP00000478570,9606.ENSP00000479618	TGFB1,ATXN1,MXD1,TP53,PDCD4,FBXW7,PRMT5,EZH2,SMAD4,DNMT1,MTOR,BMPR2,BMI1,FOXO1,SNAI2,ESR1,HMGA2,VEGFA,MYC
GO:0010628	positive regulation of gene expression	21	1826	0.65	2.45e-08	9606.ENSP00000221930,9606.ENSP00000260010,9606.ENSP00000260356,9606.ENSP00000263754,9606.ENSP00000264183,9606.ENSP00000269305,9606.ENSP00000281043,9606.ENSP00000324806,9606.ENSP00000341551,9606.ENSP00000352516,9606.ENSP00000354558,9606.ENSP00000361021,9606.ENSP00000361066,9606.ENSP00000362300,9606.ENSP00000363708,9606.ENSP00000364133,9606.ENSP00000368880,9606.ENSP00000405330,9606.ENSP00000437621,…	TGFB1,TLR2,THBS1,KAT2B,ARID4B,TP53,MYCN,GSK3B,SMAD4,DNMT1,MTOR,PTEN,NCOA3,AGO1,BMPR2,TGFBR1,FOXO1,ESR1,HMGA2,VEGFA,MYC
GO:0010564	regulation of cell cycle process	14	684	0.9	2.75e-08	9606.ENSP00000221930,9606.ENSP00000261254,9606.ENSP00000263754,9606.ENSP00000269305,9606.ENSP00000281708,9606.ENSP00000302564,9606.ENSP00000319169,9606.ENSP00000320147,9606.ENSP00000361021,9606.ENSP00000365851,9606.ENSP00000375892,9606.ENSP00000381185,9606.ENSP00000384849,9606.ENSP00000437621	TGFB1,CCND2,KAT2B,TP53,FBXW7,BCL2L1,PRMT5,EZH2,PTEN,BMI1,AKT2,BCL2,CDKN1A,HMGA2
GO:0030154	cell differentiation	28	3457	0.5	2.75e-08	9606.ENSP00000221930,9606.ENSP00000260010,9606.ENSP00000264183,9606.ENSP00000269305,9606.ENSP00000280154,9606.ENSP00000281043,9606.ENSP00000302564,9606.ENSP00000319169,9606.ENSP00000320147,9606.ENSP00000324806,9606.ENSP00000336829,9606.ENSP00000341551,9606.ENSP00000349298,9606.ENSP00000354558,9606.ENSP00000358022,9606.ENSP00000361021,9606.ENSP00000363708,9606.ENSP00000364133,9606.ENSP00000368880,…	TGFB1,TLR2,ARID4B,TP53,PDCD4,MYCN,BCL2L1,PRMT5,EZH2,GSK3B,FGG,SMAD4,MYLIP,MTOR,MCL1,PTEN,BMPR2,TGFBR1,FOXO1,AKT2,ITGB1,SNAI2,BCL2,CDKN1A,ESR1,HMGA2,ITGB3,VEGFA
GO:0045936	negative regulation of phosphate metabolic process	13	562	0.96	2.81e-08	9606.ENSP00000221930,9606.ENSP00000263754,9606.ENSP00000268035,9606.ENSP00000280154,9606.ENSP00000304226,9606.ENSP00000324806,9606.ENSP00000329418,9606.ENSP00000341551,9606.ENSP00000354558,9606.ENSP00000361021,9606.ENSP00000368880,9606.ENSP00000384849,9606.ENSP00000479618	TGFB1,KAT2B,IGF1R,PDCD4,HIPK3,GSK3B,SOCS1,SMAD4,MTOR,PTEN,FOXO1,CDKN1A,MYC
GO:0060485	mesenchyme development	9	187	1.27	2.98e-08	9606.ENSP00000221930,9606.ENSP00000280154,9606.ENSP00000324806,9606.ENSP00000341551,9606.ENSP00000363708,9606.ENSP00000364133,9606.ENSP00000380034,9606.ENSP00000381185,9606.ENSP00000437621	TGFB1,PDCD4,GSK3B,SMAD4,BMPR2,TGFBR1,SNAI2,BCL2,HMGA2
GO:1901699	cellular response to nitrogen compound	13	568	0.95	3.13e-08	9606.ENSP00000221930,9606.ENSP00000263754,9606.ENSP00000268035,9606.ENSP00000269305,9606.ENSP00000302564,9606.ENSP00000320147,9606.ENSP00000324806,9606.ENSP00000352516,9606.ENSP00000354558,9606.ENSP00000361021,9606.ENSP00000362300,9606.ENSP00000368880,9606.ENSP00000375892	TGFB1,KAT2B,IGF1R,TP53,BCL2L1,EZH2,GSK3B,DNMT1,MTOR,PTEN,AGO1,FOXO1,AKT2
GO:0043170	macromolecule metabolic process	40	7453	0.32	3.60e-08	9606.ENSP00000221930,9606.ENSP00000244769,9606.ENSP00000260010,9606.ENSP00000260356,9606.ENSP00000263754,9606.ENSP00000264183,9606.ENSP00000264444,9606.ENSP00000268035,9606.ENSP00000269305,9606.ENSP00000281043,9606.ENSP00000281708,9606.ENSP00000304226,9606.ENSP00000306099,9606.ENSP00000306361,9606.ENSP00000318585,9606.ENSP00000319169,9606.ENSP00000320147,9606.ENSP00000324806,9606.ENSP00000329418,…	TGFB1,ATXN1,TLR2,THBS1,KAT2B,ARID4B,MXD1,IGF1R,TP53,MYCN,FBXW7,HIPK3,FGB,FGA,BACE1,PRMT5,EZH2,GSK3B,SOCS1,FGG,SMAD4,MYLIP,DNMT1,MTOR,PTEN,NCOA3,AGO1,BMPR2,TGFBR1,BMI1,FOXO1,AKT2,CUL5,ITGB1,SNAI2,BCL2,CDKN1A,ESR1,HMGA2,MYC
GO:1901564	organonitrogen compound metabolic process	34	5281	0.4	3.74e-08	9606.ENSP00000221930,9606.ENSP00000260010,9606.ENSP00000260356,9606.ENSP00000263754,9606.ENSP00000264183,9606.ENSP00000268035,9606.ENSP00000269305,9606.ENSP00000281708,9606.ENSP00000304226,9606.ENSP00000306099,9606.ENSP00000306361,9606.ENSP00000318585,9606.ENSP00000319169,9606.ENSP00000320147,9606.ENSP00000324806,9606.ENSP00000329418,9606.ENSP00000336829,9606.ENSP00000341551,9606.ENSP00000345096,…	TGFB1,TLR2,THBS1,KAT2B,ARID4B,IGF1R,TP53,FBXW7,HIPK3,FGB,FGA,BACE1,PRMT5,EZH2,GSK3B,SOCS1,FGG,SMAD4,IMPDH1,MYLIP,MTOR,PTEN,NCOA3,BMPR2,TGFBR1,BMI1,FOXO1,AKT2,CUL5,BCL2,CDKN1A,ESR1,HMGA2,MYC
GO:1901698	response to nitrogen compound	16	988	0.8	3.74e-08	9606.ENSP00000221930,9606.ENSP00000260010,9606.ENSP00000263754,9606.ENSP00000268035,9606.ENSP00000269305,9606.ENSP00000302564,9606.ENSP00000320147,9606.ENSP00000324806,9606.ENSP00000352516,9606.ENSP00000354558,9606.ENSP00000361021,9606.ENSP00000362300,9606.ENSP00000368880,9606.ENSP00000375892,9606.ENSP00000379350,9606.ENSP00000384849	TGFB1,TLR2,KAT2B,IGF1R,TP53,BCL2L1,EZH2,GSK3B,DNMT1,MTOR,PTEN,AGO1,FOXO1,AKT2,ITGB1,CDKN1A
GO:0048468	cell development	19	1493	0.7	3.77e-08	9606.ENSP00000221930,9606.ENSP00000260010,9606.ENSP00000264183,9606.ENSP00000280154,9606.ENSP00000302564,9606.ENSP00000324806,9606.ENSP00000336829,9606.ENSP00000341551,9606.ENSP00000354558,9606.ENSP00000361021,9606.ENSP00000363708,9606.ENSP00000375892,9606.ENSP00000379350,9606.ENSP00000380034,9606.ENSP00000381185,9606.ENSP00000384849,9606.ENSP00000405330,9606.ENSP00000452786,9606.ENSP00000478570	TGFB1,TLR2,ARID4B,PDCD4,BCL2L1,GSK3B,FGG,SMAD4,MTOR,PTEN,BMPR2,AKT2,ITGB1,SNAI2,BCL2,CDKN1A,ESR1,ITGB3,VEGFA
GO:0032879	regulation of localization	24	2524	0.57	3.78e-08	9606.ENSP00000221930,9606.ENSP00000260010,9606.ENSP00000260356,9606.ENSP00000268035,9606.ENSP00000269305,9606.ENSP00000281708,9606.ENSP00000302564,9606.ENSP00000306099,9606.ENSP00000306361,9606.ENSP00000324806,9606.ENSP00000336829,9606.ENSP00000341551,9606.ENSP00000354558,9606.ENSP00000361021,9606.ENSP00000363708,9606.ENSP00000364133,9606.ENSP00000367202,9606.ENSP00000375892,9606.ENSP00000379350,…	TGFB1,TLR2,THBS1,IGF1R,TP53,FBXW7,BCL2L1,FGB,FGA,GSK3B,FGG,SMAD4,MTOR,PTEN,BMPR2,TGFBR1,RECK,AKT2,ITGB1,SNAI2,BCL2,CDKN1A,ITGB3,VEGFA
GO:0048762	mesenchymal cell differentiation	8	130	1.38	4.00e-08	9606.ENSP00000221930,9606.ENSP00000280154,9606.ENSP00000324806,9606.ENSP00000341551,9606.ENSP00000364133,9606.ENSP00000380034,9606.ENSP00000381185,9606.ENSP00000437621	TGFB1,PDCD4,GSK3B,SMAD4,TGFBR1,SNAI2,BCL2,HMGA2
GO:0009887	animal organ morphogenesis	15	865	0.83	5.36e-08	9606.ENSP00000221930,9606.ENSP00000280154,9606.ENSP00000281043,9606.ENSP00000341551,9606.ENSP00000354558,9606.ENSP00000361021,9606.ENSP00000363708,9606.ENSP00000364133,9606.ENSP00000368880,9606.ENSP00000376943,9606.ENSP00000380034,9606.ENSP00000381185,9606.ENSP00000405330,9606.ENSP00000478570,9606.ENSP00000479618	TGFB1,PDCD4,MYCN,SMAD4,MTOR,PTEN,BMPR2,TGFBR1,FOXO1,BCL2L11,SNAI2,BCL2,ESR1,VEGFA,MYC
GO:0071214	cellular response to abiotic stimulus	10	282	1.14	5.38e-08	9606.ENSP00000221930,9606.ENSP00000261254,9606.ENSP00000269305,9606.ENSP00000276431,9606.ENSP00000281708,9606.ENSP00000302564,9606.ENSP00000361021,9606.ENSP00000375892,9606.ENSP00000384849,9606.ENSP00000479618	TGFB1,CCND2,TP53,TNFRSF10B,FBXW7,BCL2L1,PTEN,AKT2,CDKN1A,MYC
GO:2000811	negative regulation of anoikis	5	18	2.04	5.45e-08	9606.ENSP00000302564,9606.ENSP00000358022,9606.ENSP00000379350,9606.ENSP00000380034,9606.ENSP00000381185	BCL2L1,MCL1,ITGB1,SNAI2,BCL2
GO:0014070	response to organic cyclic compound	15	873	0.83	5.90e-08	9606.ENSP00000221930,9606.ENSP00000260010,9606.ENSP00000260356,9606.ENSP00000302564,9606.ENSP00000320147,9606.ENSP00000354558,9606.ENSP00000361021,9606.ENSP00000361066,9606.ENSP00000362300,9606.ENSP00000364133,9606.ENSP00000368880,9606.ENSP00000376943,9606.ENSP00000381185,9606.ENSP00000384849,9606.ENSP00000405330	TGFB1,TLR2,THBS1,BCL2L1,EZH2,MTOR,PTEN,NCOA3,AGO1,TGFBR1,FOXO1,BCL2L11,BCL2,CDKN1A,ESR1
GO:0071417	cellular response to organonitrogen compound	12	485	0.99	5.90e-08	9606.ENSP00000221930,9606.ENSP00000263754,9606.ENSP00000268035,9606.ENSP00000269305,9606.ENSP00000302564,9606.ENSP00000320147,9606.ENSP00000324806,9606.ENSP00000352516,9606.ENSP00000354558,9606.ENSP00000361021,9606.ENSP00000368880,9606.ENSP00000375892	TGFB1,KAT2B,IGF1R,TP53,BCL2L1,EZH2,GSK3B,DNMT1,MTOR,PTEN,FOXO1,AKT2
GO:0010243	response to organonitrogen compound	15	876	0.83	6.13e-08	9606.ENSP00000221930,9606.ENSP00000260010,9606.ENSP00000263754,9606.ENSP00000268035,9606.ENSP00000269305,9606.ENSP00000302564,9606.ENSP00000320147,9606.ENSP00000324806,9606.ENSP00000352516,9606.ENSP00000354558,9606.ENSP00000361021,9606.ENSP00000368880,9606.ENSP00000375892,9606.ENSP00000379350,9606.ENSP00000384849	TGFB1,TLR2,KAT2B,IGF1R,TP53,BCL2L1,EZH2,GSK3B,DNMT1,MTOR,PTEN,FOXO1,AKT2,ITGB1,CDKN1A
GO:0071900	regulation of protein serine/threonine kinase activity	12	488	0.98	6.21e-08	9606.ENSP00000221930,9606.ENSP00000260356,9606.ENSP00000261254,9606.ENSP00000263754,9606.ENSP00000268035,9606.ENSP00000280154,9606.ENSP00000304226,9606.ENSP00000320147,9606.ENSP00000361021,9606.ENSP00000364133,9606.ENSP00000384849,9606.ENSP00000478570	TGFB1,THBS1,CCND2,KAT2B,IGF1R,PDCD4,HIPK3,EZH2,PTEN,TGFBR1,CDKN1A,VEGFA
GO:0001666	response to hypoxia	10	288	1.13	6.29e-08	9606.ENSP00000221930,9606.ENSP00000260010,9606.ENSP00000260356,9606.ENSP00000269305,9606.ENSP00000341551,9606.ENSP00000354558,9606.ENSP00000361021,9606.ENSP00000381185,9606.ENSP00000478570,9606.ENSP00000479618	TGFB1,TLR2,THBS1,TP53,SMAD4,MTOR,PTEN,BCL2,VEGFA,MYC
GO:2000027	regulation of animal organ morphogenesis	9	207	1.23	6.32e-08	9606.ENSP00000221930,9606.ENSP00000281708,9606.ENSP00000341551,9606.ENSP00000363708,9606.ENSP00000364133,9606.ENSP00000381185,9606.ENSP00000405330,9606.ENSP00000478570,9606.ENSP00000479618	TGFB1,FBXW7,SMAD4,BMPR2,TGFBR1,BCL2,ESR1,VEGFA,MYC
GO:0033554	cellular response to stress	19	1553	0.68	6.71e-08	9606.ENSP00000260356,9606.ENSP00000269305,9606.ENSP00000276431,9606.ENSP00000281708,9606.ENSP00000302564,9606.ENSP00000320147,9606.ENSP00000324806,9606.ENSP00000354558,9606.ENSP00000358022,9606.ENSP00000361021,9606.ENSP00000363708,9606.ENSP00000368880,9606.ENSP00000376808,9606.ENSP00000376943,9606.ENSP00000381185,9606.ENSP00000384849,9606.ENSP00000437621,9606.ENSP00000478570,9606.ENSP00000479618	THBS1,TP53,TNFRSF10B,FBXW7,BCL2L1,EZH2,GSK3B,MTOR,MCL1,PTEN,BMPR2,FOXO1,CUL5,BCL2L11,BCL2,CDKN1A,HMGA2,VEGFA,MYC
GO:0097190	apoptotic signaling pathway	10	295	1.12	7.70e-08	9606.ENSP00000221930,9606.ENSP00000269305,9606.ENSP00000276431,9606.ENSP00000302564,9606.ENSP00000324806,9606.ENSP00000358022,9606.ENSP00000376808,9606.ENSP00000376943,9606.ENSP00000381185,9606.ENSP00000384849	TGFB1,TP53,TNFRSF10B,BCL2L1,GSK3B,MCL1,CUL5,BCL2L11,BCL2,CDKN1A
GO:0048732	gland development	11	395	1.04	8.51e-08	9606.ENSP00000221930,9606.ENSP00000319169,9606.ENSP00000320147,9606.ENSP00000341551,9606.ENSP00000361021,9606.ENSP00000364133,9606.ENSP00000375892,9606.ENSP00000376943,9606.ENSP00000381185,9606.ENSP00000405330,9606.ENSP00000478570	TGFB1,PRMT5,EZH2,SMAD4,PTEN,TGFBR1,AKT2,BCL2L11,BCL2,ESR1,VEGFA
GO:0097191	extrinsic apoptotic signaling pathway	7	93	1.47	1.08e-07	9606.ENSP00000221930,9606.ENSP00000276431,9606.ENSP00000302564,9606.ENSP00000324806,9606.ENSP00000358022,9606.ENSP00000376943,9606.ENSP00000381185	TGFB1,TNFRSF10B,BCL2L1,GSK3B,MCL1,BCL2L11,BCL2
GO:0071478	cellular response to radiation	8	153	1.31	1.24e-07	9606.ENSP00000221930,9606.ENSP00000261254,9606.ENSP00000269305,9606.ENSP00000281708,9606.ENSP00000302564,9606.ENSP00000375892,9606.ENSP00000384849,9606.ENSP00000479618	TGFB1,CCND2,TP53,FBXW7,BCL2L1,AKT2,CDKN1A,MYC
GO:0097193	intrinsic apoptotic signaling pathway	8	158	1.3	1.56e-07	9606.ENSP00000269305,9606.ENSP00000276431,9606.ENSP00000302564,9606.ENSP00000358022,9606.ENSP00000376808,9606.ENSP00000376943,9606.ENSP00000381185,9606.ENSP00000384849	TP53,TNFRSF10B,BCL2L1,MCL1,CUL5,BCL2L11,BCL2,CDKN1A
GO:0050896	response to stimulus	40	7824	0.3	1.63e-07	9606.ENSP00000221930,9606.ENSP00000260010,9606.ENSP00000260356,9606.ENSP00000261254,9606.ENSP00000263754,9606.ENSP00000268035,9606.ENSP00000269305,9606.ENSP00000276431,9606.ENSP00000280154,9606.ENSP00000281708,9606.ENSP00000302564,9606.ENSP00000306099,9606.ENSP00000306361,9606.ENSP00000320147,9606.ENSP00000324806,9606.ENSP00000329418,9606.ENSP00000336829,9606.ENSP00000341551,9606.ENSP00000345096,…	TGFB1,TLR2,THBS1,CCND2,KAT2B,IGF1R,TP53,TNFRSF10B,PDCD4,FBXW7,BCL2L1,FGB,FGA,EZH2,GSK3B,SOCS1,FGG,SMAD4,IMPDH1,DNMT1,MTOR,MCL1,PTEN,NCOA3,AGO1,BMPR2,TGFBR1,FOXO1,AKT2,CUL5,BCL2L11,ITGB1,SNAI2,BCL2,CDKN1A,ESR1,HMGA2,ITGB3,VEGFA,MYC
GO:0009314	response to radiation	11	425	1.01	1.74e-07	9606.ENSP00000221930,9606.ENSP00000261254,9606.ENSP00000269305,9606.ENSP00000281708,9606.ENSP00000302564,9606.ENSP00000354558,9606.ENSP00000375892,9606.ENSP00000379350,9606.ENSP00000381185,9606.ENSP00000384849,9606.ENSP00000479618	TGFB1,CCND2,TP53,FBXW7,BCL2L1,MTOR,AKT2,ITGB1,BCL2,CDKN1A,MYC
GO:0044092	negative regulation of molecular function	16	1119	0.75	1.89e-07	9606.ENSP00000260356,9606.ENSP00000263754,9606.ENSP00000268035,9606.ENSP00000269305,9606.ENSP00000276431,9606.ENSP00000280154,9606.ENSP00000304226,9606.ENSP00000320147,9606.ENSP00000324806,9606.ENSP00000329418,9606.ENSP00000361021,9606.ENSP00000367202,9606.ENSP00000384849,9606.ENSP00000405330,9606.ENSP00000437621,9606.ENSP00000478570	THBS1,KAT2B,IGF1R,TP53,TNFRSF10B,PDCD4,HIPK3,EZH2,GSK3B,SOCS1,PTEN,RECK,CDKN1A,ESR1,HMGA2,VEGFA
GO:2001244	positive regulation of intrinsic apoptotic signaling pathway	6	56	1.62	1.93e-07	9606.ENSP00000269305,9606.ENSP00000281708,9606.ENSP00000302564,9606.ENSP00000358022,9606.ENSP00000376943,9606.ENSP00000381185	TP53,FBXW7,BCL2L1,MCL1,BCL2L11,BCL2
GO:0008283	cell population proliferation	13	676	0.88	2.05e-07	9606.ENSP00000221930,9606.ENSP00000264444,9606.ENSP00000269305,9606.ENSP00000302564,9606.ENSP00000319169,9606.ENSP00000341551,9606.ENSP00000345096,9606.ENSP00000361021,9606.ENSP00000363708,9606.ENSP00000376808,9606.ENSP00000381185,9606.ENSP00000405330,9606.ENSP00000437621	TGFB1,MXD1,TP53,BCL2L1,PRMT5,SMAD4,IMPDH1,PTEN,BMPR2,CUL5,BCL2,ESR1,HMGA2
GO:0010629	negative regulation of gene expression	19	1670	0.65	2.05e-07	9606.ENSP00000221930,9606.ENSP00000244769,9606.ENSP00000260356,9606.ENSP00000264444,9606.ENSP00000269305,9606.ENSP00000280154,9606.ENSP00000281043,9606.ENSP00000320147,9606.ENSP00000341551,9606.ENSP00000352516,9606.ENSP00000362300,9606.ENSP00000365851,9606.ENSP00000368880,9606.ENSP00000380034,9606.ENSP00000384849,9606.ENSP00000405330,9606.ENSP00000437621,9606.ENSP00000478570,9606.ENSP00000479618	TGFB1,ATXN1,THBS1,MXD1,TP53,PDCD4,MYCN,EZH2,SMAD4,DNMT1,AGO1,BMI1,FOXO1,SNAI2,CDKN1A,ESR1,HMGA2,VEGFA,MYC
GO:0051253	negative regulation of RNA metabolic process	17	1303	0.71	2.15e-07	9606.ENSP00000221930,9606.ENSP00000244769,9606.ENSP00000264444,9606.ENSP00000269305,9606.ENSP00000280154,9606.ENSP00000319169,9606.ENSP00000320147,9606.ENSP00000341551,9606.ENSP00000352516,9606.ENSP00000354558,9606.ENSP00000365851,9606.ENSP00000368880,9606.ENSP00000380034,9606.ENSP00000405330,9606.ENSP00000437621,9606.ENSP00000478570,9606.ENSP00000479618	TGFB1,ATXN1,MXD1,TP53,PDCD4,PRMT5,EZH2,SMAD4,DNMT1,MTOR,BMI1,FOXO1,SNAI2,ESR1,HMGA2,VEGFA,MYC
GO:0010638	positive regulation of organelle organization	12	552	0.93	2.16e-07	9606.ENSP00000221930,9606.ENSP00000269305,9606.ENSP00000281708,9606.ENSP00000324806,9606.ENSP00000341551,9606.ENSP00000352516,9606.ENSP00000354558,9606.ENSP00000364133,9606.ENSP00000375892,9606.ENSP00000376943,9606.ENSP00000381185,9606.ENSP00000478570	TGFB1,TP53,FBXW7,GSK3B,SMAD4,DNMT1,MTOR,TGFBR1,AKT2,BCL2L11,BCL2,VEGFA
GO:0033993	response to lipid	14	825	0.82	2.32e-07	9606.ENSP00000221930,9606.ENSP00000260010,9606.ENSP00000260356,9606.ENSP00000276431,9606.ENSP00000280154,9606.ENSP00000320147,9606.ENSP00000361021,9606.ENSP00000361066,9606.ENSP00000364133,9606.ENSP00000368880,9606.ENSP00000376943,9606.ENSP00000381185,9606.ENSP00000384849,9606.ENSP00000405330	TGFB1,TLR2,THBS1,TNFRSF10B,PDCD4,EZH2,PTEN,NCOA3,TGFBR1,FOXO1,BCL2L11,BCL2,CDKN1A,ESR1
GO:0048646	anatomical structure formation involved in morphogenesis	14	831	0.82	2.52e-07	9606.ENSP00000221930,9606.ENSP00000260010,9606.ENSP00000260356,9606.ENSP00000341551,9606.ENSP00000361021,9606.ENSP00000363708,9606.ENSP00000364133,9606.ENSP00000368880,9606.ENSP00000376943,9606.ENSP00000379350,9606.ENSP00000380034,9606.ENSP00000437621,9606.ENSP00000452786,9606.ENSP00000478570	TGFB1,TLR2,THBS1,SMAD4,PTEN,BMPR2,TGFBR1,FOXO1,BCL2L11,ITGB1,SNAI2,HMGA2,ITGB3,VEGFA
GO:0033043	regulation of organelle organization	16	1155	0.73	2.79e-07	9606.ENSP00000221930,9606.ENSP00000263754,9606.ENSP00000269305,9606.ENSP00000281708,9606.ENSP00000302564,9606.ENSP00000319169,9606.ENSP00000324806,9606.ENSP00000341551,9606.ENSP00000352516,9606.ENSP00000354558,9606.ENSP00000364133,9606.ENSP00000375892,9606.ENSP00000376943,9606.ENSP00000381185,9606.ENSP00000478570,9606.ENSP00000479618	TGFB1,KAT2B,TP53,FBXW7,BCL2L1,PRMT5,GSK3B,SMAD4,DNMT1,MTOR,TGFBR1,AKT2,BCL2L11,BCL2,VEGFA,MYC
GO:0030335	positive regulation of cell migration	11	452	0.98	3.03e-07	9606.ENSP00000221930,9606.ENSP00000260356,9606.ENSP00000268035,9606.ENSP00000354558,9606.ENSP00000363708,9606.ENSP00000364133,9606.ENSP00000375892,9606.ENSP00000380034,9606.ENSP00000381185,9606.ENSP00000452786,9606.ENSP00000478570	TGFB1,THBS1,IGF1R,MTOR,BMPR2,TGFBR1,AKT2,SNAI2,BCL2,ITGB3,VEGFA
GO:0044087	regulation of cellular component biogenesis	14	867	0.8	4.18e-07	9606.ENSP00000221930,9606.ENSP00000260010,9606.ENSP00000260356,9606.ENSP00000263754,9606.ENSP00000269305,9606.ENSP00000324806,9606.ENSP00000341551,9606.ENSP00000354558,9606.ENSP00000361021,9606.ENSP00000364133,9606.ENSP00000376943,9606.ENSP00000380034,9606.ENSP00000405330,9606.ENSP00000478570	TGFB1,TLR2,THBS1,KAT2B,TP53,GSK3B,SMAD4,MTOR,PTEN,TGFBR1,BCL2L11,SNAI2,ESR1,VEGFA
GO:0006357	regulation of transcription by RNA polymerase II	23	2633	0.53	4.25e-07	9606.ENSP00000221930,9606.ENSP00000260010,9606.ENSP00000263754,9606.ENSP00000264183,9606.ENSP00000264444,9606.ENSP00000269305,9606.ENSP00000280154,9606.ENSP00000281043,9606.ENSP00000281708,9606.ENSP00000320147,9606.ENSP00000341551,9606.ENSP00000352516,9606.ENSP00000361066,9606.ENSP00000362300,9606.ENSP00000363708,9606.ENSP00000365851,9606.ENSP00000368880,9606.ENSP00000380034,9606.ENSP00000384849,…	TGFB1,TLR2,KAT2B,ARID4B,MXD1,TP53,PDCD4,MYCN,FBXW7,EZH2,SMAD4,DNMT1,NCOA3,AGO1,BMPR2,BMI1,FOXO1,SNAI2,CDKN1A,ESR1,HMGA2,VEGFA,MYC
GO:0010557	positive regulation of macromolecule biosynthetic process	19	1758	0.63	4.41e-07	9606.ENSP00000221930,9606.ENSP00000260010,9606.ENSP00000260356,9606.ENSP00000263754,9606.ENSP00000264183,9606.ENSP00000269305,9606.ENSP00000281043,9606.ENSP00000341551,9606.ENSP00000354558,9606.ENSP00000361066,9606.ENSP00000362300,9606.ENSP00000363708,9606.ENSP00000364133,9606.ENSP00000368880,9606.ENSP00000375892,9606.ENSP00000405330,9606.ENSP00000437621,9606.ENSP00000478570,9606.ENSP00000479618	TGFB1,TLR2,THBS1,KAT2B,ARID4B,TP53,MYCN,SMAD4,MTOR,NCOA3,AGO1,BMPR2,TGFBR1,FOXO1,AKT2,ESR1,HMGA2,VEGFA,MYC
GO:0007569	cell aging	6	66	1.55	4.47e-07	9606.ENSP00000269305,9606.ENSP00000280154,9606.ENSP00000354558,9606.ENSP00000381185,9606.ENSP00000384849,9606.ENSP00000437621	TP53,PDCD4,MTOR,BCL2,CDKN1A,HMGA2
GO:0007160	cell-matrix adhesion	7	119	1.36	4.87e-07	9606.ENSP00000306099,9606.ENSP00000306361,9606.ENSP00000336829,9606.ENSP00000376943,9606.ENSP00000379350,9606.ENSP00000381185,9606.ENSP00000452786	FGB,FGA,FGG,BCL2L11,ITGB1,BCL2,ITGB3
GO:0097192	extrinsic apoptotic signaling pathway in absence of ligand	5	31	1.8	4.98e-07	9606.ENSP00000302564,9606.ENSP00000324806,9606.ENSP00000358022,9606.ENSP00000376943,9606.ENSP00000381185	BCL2L1,GSK3B,MCL1,BCL2L11,BCL2
GO:0002682	regulation of immune system process	17	1391	0.68	5.19e-07	9606.ENSP00000221930,9606.ENSP00000260010,9606.ENSP00000260356,9606.ENSP00000263754,9606.ENSP00000281708,9606.ENSP00000306099,9606.ENSP00000306361,9606.ENSP00000329418,9606.ENSP00000336829,9606.ENSP00000354558,9606.ENSP00000362300,9606.ENSP00000379350,9606.ENSP00000381185,9606.ENSP00000384849,9606.ENSP00000405330,9606.ENSP00000478570,9606.ENSP00000479618	TGFB1,TLR2,THBS1,KAT2B,FBXW7,FGB,FGA,SOCS1,FGG,MTOR,AGO1,ITGB1,BCL2,CDKN1A,ESR1,VEGFA,MYC
GO:0010810	regulation of cell-substrate adhesion	8	189	1.22	5.30e-07	9606.ENSP00000260356,9606.ENSP00000306099,9606.ENSP00000306361,9606.ENSP00000324806,9606.ENSP00000336829,9606.ENSP00000361021,9606.ENSP00000381185,9606.ENSP00000478570	THBS1,FGB,FGA,GSK3B,FGG,PTEN,BCL2,VEGFA
GO:0010948	negative regulation of cell cycle process	9	273	1.11	5.43e-07	9606.ENSP00000263754,9606.ENSP00000269305,9606.ENSP00000281708,9606.ENSP00000320147,9606.ENSP00000361021,9606.ENSP00000365851,9606.ENSP00000381185,9606.ENSP00000384849,9606.ENSP00000437621	KAT2B,TP53,FBXW7,EZH2,PTEN,BMI1,BCL2,CDKN1A,HMGA2
GO:0022402	cell cycle process	14	890	0.79	5.46e-07	9606.ENSP00000221930,9606.ENSP00000260356,9606.ENSP00000263754,9606.ENSP00000269305,9606.ENSP00000281708,9606.ENSP00000302564,9606.ENSP00000320147,9606.ENSP00000354558,9606.ENSP00000364133,9606.ENSP00000376808,9606.ENSP00000379350,9606.ENSP00000384849,9606.ENSP00000437621,9606.ENSP00000479618	TGFB1,THBS1,KAT2B,TP53,FBXW7,BCL2L1,EZH2,MTOR,TGFBR1,CUL5,ITGB1,CDKN1A,HMGA2,MYC
GO:0070372	regulation of ERK1 and ERK2 cascade	9	274	1.11	5.52e-07	9606.ENSP00000221930,9606.ENSP00000281708,9606.ENSP00000306099,9606.ENSP00000306361,9606.ENSP00000319169,9606.ENSP00000336829,9606.ENSP00000341551,9606.ENSP00000361021,9606.ENSP00000478570	TGFB1,FBXW7,FGB,FGA,PRMT5,FGG,SMAD4,PTEN,VEGFA
GO:1903507	negative regulation of nucleic acid-templated transcription	16	1220	0.71	5.54e-07	9606.ENSP00000221930,9606.ENSP00000244769,9606.ENSP00000264444,9606.ENSP00000269305,9606.ENSP00000280154,9606.ENSP00000319169,9606.ENSP00000320147,9606.ENSP00000341551,9606.ENSP00000352516,9606.ENSP00000365851,9606.ENSP00000368880,9606.ENSP00000380034,9606.ENSP00000405330,9606.ENSP00000437621,9606.ENSP00000478570,9606.ENSP00000479618	TGFB1,ATXN1,MXD1,TP53,PDCD4,PRMT5,EZH2,SMAD4,DNMT1,BMI1,FOXO1,SNAI2,ESR1,HMGA2,VEGFA,MYC
GO:0007507	heart development	11	485	0.95	5.67e-07	9606.ENSP00000221930,9606.ENSP00000263754,9606.ENSP00000280154,9606.ENSP00000341551,9606.ENSP00000354558,9606.ENSP00000361021,9606.ENSP00000363708,9606.ENSP00000364133,9606.ENSP00000379350,9606.ENSP00000380034,9606.ENSP00000478570	TGFB1,KAT2B,PDCD4,SMAD4,MTOR,PTEN,BMPR2,TGFBR1,ITGB1,SNAI2,VEGFA
GO:0001944	vasculature development	11	487	0.95	5.88e-07	9606.ENSP00000221930,9606.ENSP00000260356,9606.ENSP00000281708,9606.ENSP00000361021,9606.ENSP00000363708,9606.ENSP00000364133,9606.ENSP00000367202,9606.ENSP00000368880,9606.ENSP00000379350,9606.ENSP00000452786,9606.ENSP00000478570	TGFB1,THBS1,FBXW7,PTEN,BMPR2,TGFBR1,RECK,FOXO1,ITGB1,ITGB3,VEGFA
GO:0032880	regulation of protein localization	14	901	0.78	6.19e-07	9606.ENSP00000221930,9606.ENSP00000260010,9606.ENSP00000269305,9606.ENSP00000281708,9606.ENSP00000302564,9606.ENSP00000306099,9606.ENSP00000306361,9606.ENSP00000324806,9606.ENSP00000336829,9606.ENSP00000375892,9606.ENSP00000379350,9606.ENSP00000381185,9606.ENSP00000384849,9606.ENSP00000478570	TGFB1,TLR2,TP53,FBXW7,BCL2L1,FGB,FGA,GSK3B,FGG,AKT2,ITGB1,BCL2,CDKN1A,VEGFA
GO:0030334	regulation of cell migration	13	753	0.83	6.24e-07	9606.ENSP00000221930,9606.ENSP00000260356,9606.ENSP00000268035,9606.ENSP00000354558,9606.ENSP00000361021,9606.ENSP00000363708,9606.ENSP00000364133,9606.ENSP00000367202,9606.ENSP00000375892,9606.ENSP00000380034,9606.ENSP00000381185,9606.ENSP00000452786,9606.ENSP00000478570	TGFB1,THBS1,IGF1R,MTOR,PTEN,BMPR2,TGFBR1,RECK,AKT2,SNAI2,BCL2,ITGB3,VEGFA
GO:0008630	intrinsic apoptotic signaling pathway in response to DNA damage	6	71	1.52	6.25e-07	9606.ENSP00000269305,9606.ENSP00000302564,9606.ENSP00000358022,9606.ENSP00000376943,9606.ENSP00000381185,9606.ENSP00000384849	TP53,BCL2L1,MCL1,BCL2L11,BCL2,CDKN1A
GO:0010720	positive regulation of cell development	11	491	0.94	6.27e-07	9606.ENSP00000260010,9606.ENSP00000306099,9606.ENSP00000306361,9606.ENSP00000319169,9606.ENSP00000320147,9606.ENSP00000336829,9606.ENSP00000354558,9606.ENSP00000361021,9606.ENSP00000363708,9606.ENSP00000381185,9606.ENSP00000478570	TLR2,FGB,FGA,PRMT5,EZH2,FGG,MTOR,PTEN,BMPR2,BCL2,VEGFA
GO:0051052	regulation of DNA metabolic process	10	381	1.01	6.64e-07	9606.ENSP00000221930,9606.ENSP00000269305,9606.ENSP00000281708,9606.ENSP00000319169,9606.ENSP00000352516,9606.ENSP00000363708,9606.ENSP00000384849,9606.ENSP00000437621,9606.ENSP00000478570,9606.ENSP00000479618	TGFB1,TP53,FBXW7,PRMT5,DNMT1,BMPR2,CDKN1A,HMGA2,VEGFA,MYC
GO:0003006	developmental process involved in reproduction	12	622	0.88	6.86e-07	9606.ENSP00000221930,9606.ENSP00000264183,9606.ENSP00000302564,9606.ENSP00000341551,9606.ENSP00000354558,9606.ENSP00000361021,9606.ENSP00000363708,9606.ENSP00000364133,9606.ENSP00000376943,9606.ENSP00000381185,9606.ENSP00000405330,9606.ENSP00000478570	TGFB1,ARID4B,BCL2L1,SMAD4,MTOR,PTEN,BMPR2,TGFBR1,BCL2L11,BCL2,ESR1,VEGFA
GO:0008406	gonad development	8	198	1.2	6.99e-07	9606.ENSP00000264183,9606.ENSP00000302564,9606.ENSP00000341551,9606.ENSP00000364133,9606.ENSP00000376943,9606.ENSP00000381185,9606.ENSP00000405330,9606.ENSP00000478570	ARID4B,BCL2L1,SMAD4,TGFBR1,BCL2L11,BCL2,ESR1,VEGFA
GO:0002576	platelet degranulation	7	129	1.33	7.52e-07	9606.ENSP00000221930,9606.ENSP00000260356,9606.ENSP00000306099,9606.ENSP00000306361,9606.ENSP00000336829,9606.ENSP00000452786,9606.ENSP00000478570	TGFB1,THBS1,FGB,FGA,FGG,ITGB3,VEGFA
GO:0045893	positive regulation of transcription, DNA-templated	17	1435	0.67	7.52e-07	9606.ENSP00000221930,9606.ENSP00000260010,9606.ENSP00000263754,9606.ENSP00000264183,9606.ENSP00000269305,9606.ENSP00000281043,9606.ENSP00000341551,9606.ENSP00000354558,9606.ENSP00000361066,9606.ENSP00000362300,9606.ENSP00000363708,9606.ENSP00000364133,9606.ENSP00000368880,9606.ENSP00000405330,9606.ENSP00000437621,9606.ENSP00000478570,9606.ENSP00000479618	TGFB1,TLR2,KAT2B,ARID4B,TP53,MYCN,SMAD4,MTOR,NCOA3,AGO1,BMPR2,TGFBR1,FOXO1,ESR1,HMGA2,VEGFA,MYC
GO:0008584	male gonad development	7	132	1.32	8.56e-07	9606.ENSP00000264183,9606.ENSP00000302564,9606.ENSP00000341551,9606.ENSP00000364133,9606.ENSP00000376943,9606.ENSP00000381185,9606.ENSP00000405330	ARID4B,BCL2L1,SMAD4,TGFBR1,BCL2L11,BCL2,ESR1
GO:0031328	positive regulation of cellular biosynthetic process	19	1846	0.61	8.56e-07	9606.ENSP00000221930,9606.ENSP00000260010,9606.ENSP00000260356,9606.ENSP00000263754,9606.ENSP00000264183,9606.ENSP00000269305,9606.ENSP00000281043,9606.ENSP00000341551,9606.ENSP00000354558,9606.ENSP00000361066,9606.ENSP00000362300,9606.ENSP00000363708,9606.ENSP00000364133,9606.ENSP00000368880,9606.ENSP00000375892,9606.ENSP00000405330,9606.ENSP00000437621,9606.ENSP00000478570,9606.ENSP00000479618	TGFB1,TLR2,THBS1,KAT2B,ARID4B,TP53,MYCN,SMAD4,MTOR,NCOA3,AGO1,BMPR2,TGFBR1,FOXO1,AKT2,ESR1,HMGA2,VEGFA,MYC
GO:1902042	negative regulation of extrinsic apoptotic signaling pathway via death domain receptors	5	36	1.74	8.75e-07	9606.ENSP00000276431,9606.ENSP00000302564,9606.ENSP00000306099,9606.ENSP00000306361,9606.ENSP00000336829	TNFRSF10B,BCL2L1,FGB,FGA,FGG
GO:1904951	positive regulation of establishment of protein localization	10	397	0.99	9.19e-07	9606.ENSP00000221930,9606.ENSP00000260010,9606.ENSP00000269305,9606.ENSP00000281708,9606.ENSP00000306099,9606.ENSP00000306361,9606.ENSP00000324806,9606.ENSP00000336829,9606.ENSP00000375892,9606.ENSP00000381185	TGFB1,TLR2,TP53,FBXW7,FGB,FGA,GSK3B,FGG,AKT2,BCL2
GO:0048754	branching morphogenesis of an epithelial tube	7	134	1.31	9.29e-07	9606.ENSP00000221930,9606.ENSP00000281043,9606.ENSP00000341551,9606.ENSP00000381185,9606.ENSP00000405330,9606.ENSP00000478570,9606.ENSP00000479618	TGFB1,MYCN,SMAD4,BCL2,ESR1,VEGFA,MYC
GO:0030198	extracellular matrix organization	9	296	1.08	9.50e-07	9606.ENSP00000221930,9606.ENSP00000260356,9606.ENSP00000306099,9606.ENSP00000306361,9606.ENSP00000336829,9606.ENSP00000364133,9606.ENSP00000367202,9606.ENSP00000379350,9606.ENSP00000452786	TGFB1,THBS1,FGB,FGA,FGG,TGFBR1,RECK,ITGB1,ITGB3
GO:0045944	positive regulation of transcription by RNA polymerase II	15	1104	0.73	9.57e-07	9606.ENSP00000221930,9606.ENSP00000260010,9606.ENSP00000263754,9606.ENSP00000264183,9606.ENSP00000269305,9606.ENSP00000281043,9606.ENSP00000341551,9606.ENSP00000361066,9606.ENSP00000362300,9606.ENSP00000363708,9606.ENSP00000368880,9606.ENSP00000405330,9606.ENSP00000437621,9606.ENSP00000478570,9606.ENSP00000479618	TGFB1,TLR2,KAT2B,ARID4B,TP53,MYCN,SMAD4,NCOA3,AGO1,BMPR2,FOXO1,ESR1,HMGA2,VEGFA,MYC
GO:0045860	positive regulation of protein kinase activity	11	517	0.92	9.75e-07	9606.ENSP00000221930,9606.ENSP00000260356,9606.ENSP00000261254,9606.ENSP00000276431,9606.ENSP00000281708,9606.ENSP00000320147,9606.ENSP00000354558,9606.ENSP00000364133,9606.ENSP00000384849,9606.ENSP00000452786,9606.ENSP00000478570	TGFB1,THBS1,CCND2,TNFRSF10B,FBXW7,EZH2,MTOR,TGFBR1,CDKN1A,ITGB3,VEGFA
GO:1904035	regulation of epithelial cell apoptotic process	6	78	1.48	9.76e-07	9606.ENSP00000260356,9606.ENSP00000280154,9606.ENSP00000306099,9606.ENSP00000306361,9606.ENSP00000336829,9606.ENSP00000354558	THBS1,PDCD4,FGB,FGA,FGG,MTOR
GO:0001558	regulation of cell growth	10	402	0.99	1.01e-06	9606.ENSP00000221930,9606.ENSP00000269305,9606.ENSP00000324806,9606.ENSP00000341551,9606.ENSP00000354558,9606.ENSP00000363708,9606.ENSP00000364133,9606.ENSP00000381185,9606.ENSP00000384849,9606.ENSP00000478570	TGFB1,TP53,GSK3B,SMAD4,MTOR,BMPR2,TGFBR1,BCL2,CDKN1A,VEGFA
GO:0001655	urogenital system development	9	299	1.07	1.01e-06	9606.ENSP00000221930,9606.ENSP00000341551,9606.ENSP00000361021,9606.ENSP00000364133,9606.ENSP00000376943,9606.ENSP00000381185,9606.ENSP00000405330,9606.ENSP00000478570,9606.ENSP00000479618	TGFB1,SMAD4,PTEN,TGFBR1,BCL2L11,BCL2,ESR1,VEGFA,MYC
GO:0065008	regulation of biological quality	26	3559	0.46	1.01e-06	9606.ENSP00000221930,9606.ENSP00000260010,9606.ENSP00000260356,9606.ENSP00000269305,9606.ENSP00000281708,9606.ENSP00000302564,9606.ENSP00000306099,9606.ENSP00000306361,9606.ENSP00000320147,9606.ENSP00000324806,9606.ENSP00000336829,9606.ENSP00000341551,9606.ENSP00000349298,9606.ENSP00000354558,9606.ENSP00000358022,9606.ENSP00000361021,9606.ENSP00000363708,9606.ENSP00000368880,9606.ENSP00000375892,…	TGFB1,TLR2,THBS1,TP53,FBXW7,BCL2L1,FGB,FGA,EZH2,GSK3B,FGG,SMAD4,MYLIP,MTOR,MCL1,PTEN,BMPR2,FOXO1,AKT2,BCL2L11,BCL2,CDKN1A,ESR1,ITGB3,VEGFA,MYC
GO:0090559	regulation of membrane permeability	6	79	1.47	1.03e-06	9606.ENSP00000269305,9606.ENSP00000302564,9606.ENSP00000324806,9606.ENSP00000354558,9606.ENSP00000376943,9606.ENSP00000381185	TP53,BCL2L1,GSK3B,MTOR,BCL2L11,BCL2
GO:0048608	reproductive structure development	10	405	0.99	1.05e-06	9606.ENSP00000264183,9606.ENSP00000302564,9606.ENSP00000341551,9606.ENSP00000361021,9606.ENSP00000363708,9606.ENSP00000364133,9606.ENSP00000376943,9606.ENSP00000381185,9606.ENSP00000405330,9606.ENSP00000478570	ARID4B,BCL2L1,SMAD4,PTEN,BMPR2,TGFBR1,BCL2L11,BCL2,ESR1,VEGFA
GO:0006807	nitrogen compound metabolic process	40	8349	0.27	1.08e-06	9606.ENSP00000221930,9606.ENSP00000244769,9606.ENSP00000260010,9606.ENSP00000260356,9606.ENSP00000263754,9606.ENSP00000264183,9606.ENSP00000264444,9606.ENSP00000268035,9606.ENSP00000269305,9606.ENSP00000281043,9606.ENSP00000281708,9606.ENSP00000304226,9606.ENSP00000306099,9606.ENSP00000306361,9606.ENSP00000318585,9606.ENSP00000319169,9606.ENSP00000320147,9606.ENSP00000324806,9606.ENSP00000329418,…	TGFB1,ATXN1,TLR2,THBS1,KAT2B,ARID4B,MXD1,IGF1R,TP53,MYCN,FBXW7,HIPK3,FGB,FGA,BACE1,PRMT5,EZH2,GSK3B,SOCS1,FGG,SMAD4,IMPDH1,MYLIP,DNMT1,MTOR,PTEN,NCOA3,AGO1,BMPR2,TGFBR1,BMI1,FOXO1,AKT2,CUL5,SNAI2,BCL2,CDKN1A,ESR1,HMGA2,MYC
GO:0032101	regulation of response to external stimulus	14	955	0.76	1.12e-06	9606.ENSP00000221930,9606.ENSP00000260010,9606.ENSP00000260356,9606.ENSP00000280154,9606.ENSP00000306099,9606.ENSP00000306361,9606.ENSP00000329418,9606.ENSP00000336829,9606.ENSP00000354558,9606.ENSP00000361021,9606.ENSP00000363708,9606.ENSP00000380034,9606.ENSP00000405330,9606.ENSP00000478570	TGFB1,TLR2,THBS1,PDCD4,FGB,FGA,SOCS1,FGG,MTOR,PTEN,BMPR2,SNAI2,ESR1,VEGFA
GO:0010717	regulation of epithelial to mesenchymal transition	6	81	1.46	1.16e-06	9606.ENSP00000221930,9606.ENSP00000320147,9606.ENSP00000341551,9606.ENSP00000354558,9606.ENSP00000361021,9606.ENSP00000364133	TGFB1,EZH2,SMAD4,MTOR,PTEN,TGFBR1
GO:0000122	negative regulation of transcription by RNA polymerase II	13	809	0.8	1.25e-06	9606.ENSP00000221930,9606.ENSP00000264444,9606.ENSP00000269305,9606.ENSP00000320147,9606.ENSP00000341551,9606.ENSP00000352516,9606.ENSP00000365851,9606.ENSP00000368880,9606.ENSP00000380034,9606.ENSP00000405330,9606.ENSP00000437621,9606.ENSP00000478570,9606.ENSP00000479618	TGFB1,MXD1,TP53,EZH2,SMAD4,DNMT1,BMI1,FOXO1,SNAI2,ESR1,HMGA2,VEGFA,MYC
GO:0043086	negative regulation of catalytic activity	13	809	0.8	1.25e-06	9606.ENSP00000260356,9606.ENSP00000263754,9606.ENSP00000268035,9606.ENSP00000269305,9606.ENSP00000276431,9606.ENSP00000280154,9606.ENSP00000304226,9606.ENSP00000324806,9606.ENSP00000329418,9606.ENSP00000361021,9606.ENSP00000367202,9606.ENSP00000384849,9606.ENSP00000478570	THBS1,KAT2B,IGF1R,TP53,TNFRSF10B,PDCD4,HIPK3,GSK3B,SOCS1,PTEN,RECK,CDKN1A,VEGFA
GO:0043255	regulation of carbohydrate biosynthetic process	6	83	1.45	1.30e-06	9606.ENSP00000221930,9606.ENSP00000263754,9606.ENSP00000324806,9606.ENSP00000354558,9606.ENSP00000368880,9606.ENSP00000375892	TGFB1,KAT2B,GSK3B,MTOR,FOXO1,AKT2
GO:0051348	negative regulation of transferase activity	9	310	1.06	1.30e-06	9606.ENSP00000263754,9606.ENSP00000268035,9606.ENSP00000269305,9606.ENSP00000280154,9606.ENSP00000304226,9606.ENSP00000324806,9606.ENSP00000329418,9606.ENSP00000361021,9606.ENSP00000384849	KAT2B,IGF1R,TP53,PDCD4,HIPK3,GSK3B,SOCS1,PTEN,CDKN1A
GO:0048145	regulation of fibroblast proliferation	6	84	1.45	1.39e-06	9606.ENSP00000221930,9606.ENSP00000269305,9606.ENSP00000365851,9606.ENSP00000384849,9606.ENSP00000405330,9606.ENSP00000479618	TGFB1,TP53,BMI1,CDKN1A,ESR1,MYC
GO:0018130	heterocycle biosynthetic process	24	3095	0.48	1.41e-06	9606.ENSP00000221930,9606.ENSP00000244769,9606.ENSP00000263754,9606.ENSP00000264183,9606.ENSP00000264444,9606.ENSP00000269305,9606.ENSP00000281043,9606.ENSP00000304226,9606.ENSP00000319169,9606.ENSP00000320147,9606.ENSP00000341551,9606.ENSP00000345096,9606.ENSP00000352516,9606.ENSP00000354558,9606.ENSP00000361066,9606.ENSP00000362300,9606.ENSP00000363708,9606.ENSP00000365851,9606.ENSP00000368880,…	TGFB1,ATXN1,KAT2B,ARID4B,MXD1,TP53,MYCN,HIPK3,PRMT5,EZH2,SMAD4,IMPDH1,DNMT1,MTOR,NCOA3,AGO1,BMPR2,BMI1,FOXO1,SNAI2,CDKN1A,ESR1,HMGA2,MYC
GO:1901216	positive regulation of neuron death	6	85	1.44	1.47e-06	9606.ENSP00000269305,9606.ENSP00000281708,9606.ENSP00000324806,9606.ENSP00000354558,9606.ENSP00000358022,9606.ENSP00000376943	TP53,FBXW7,GSK3B,MTOR,MCL1,BCL2L11
GO:0009605	response to external stimulus	20	2152	0.56	1.58e-06	9606.ENSP00000221930,9606.ENSP00000260010,9606.ENSP00000260356,9606.ENSP00000269305,9606.ENSP00000276431,9606.ENSP00000280154,9606.ENSP00000302564,9606.ENSP00000306099,9606.ENSP00000306361,9606.ENSP00000341551,9606.ENSP00000354558,9606.ENSP00000361021,9606.ENSP00000363708,9606.ENSP00000368880,9606.ENSP00000376943,9606.ENSP00000381185,9606.ENSP00000384849,9606.ENSP00000437621,9606.ENSP00000452786,…	TGFB1,TLR2,THBS1,TP53,TNFRSF10B,PDCD4,BCL2L1,FGB,FGA,SMAD4,MTOR,PTEN,BMPR2,FOXO1,BCL2L11,BCL2,CDKN1A,HMGA2,ITGB3,VEGFA
GO:0051147	regulation of muscle cell differentiation	7	148	1.27	1.61e-06	9606.ENSP00000221930,9606.ENSP00000280154,9606.ENSP00000320147,9606.ENSP00000341551,9606.ENSP00000352516,9606.ENSP00000354558,9606.ENSP00000381185	TGFB1,PDCD4,EZH2,SMAD4,DNMT1,MTOR,BCL2
GO:0010212	response to ionizing radiation	7	149	1.26	1.67e-06	9606.ENSP00000221930,9606.ENSP00000261254,9606.ENSP00000269305,9606.ENSP00000302564,9606.ENSP00000381185,9606.ENSP00000384849,9606.ENSP00000479618	TGFB1,CCND2,TP53,BCL2L1,BCL2,CDKN1A,MYC
GO:1901652	response to peptide	10	431	0.96	1.73e-06	9606.ENSP00000221930,9606.ENSP00000260010,9606.ENSP00000263754,9606.ENSP00000268035,9606.ENSP00000269305,9606.ENSP00000324806,9606.ENSP00000354558,9606.ENSP00000361021,9606.ENSP00000368880,9606.ENSP00000375892	TGFB1,TLR2,KAT2B,IGF1R,TP53,GSK3B,MTOR,PTEN,FOXO1,AKT2
GO:0045892	negative regulation of transcription, DNA-templated	15	1169	0.7	1.79e-06	9606.ENSP00000221930,9606.ENSP00000244769,9606.ENSP00000264444,9606.ENSP00000269305,9606.ENSP00000280154,9606.ENSP00000320147,9606.ENSP00000341551,9606.ENSP00000352516,9606.ENSP00000365851,9606.ENSP00000368880,9606.ENSP00000380034,9606.ENSP00000405330,9606.ENSP00000437621,9606.ENSP00000478570,9606.ENSP00000479618	TGFB1,ATXN1,MXD1,TP53,PDCD4,EZH2,SMAD4,DNMT1,BMI1,FOXO1,SNAI2,ESR1,HMGA2,VEGFA,MYC
GO:0048545	response to steroid hormone	9	324	1.04	1.79e-06	9606.ENSP00000221930,9606.ENSP00000260010,9606.ENSP00000260356,9606.ENSP00000361066,9606.ENSP00000368880,9606.ENSP00000376943,9606.ENSP00000381185,9606.ENSP00000384849,9606.ENSP00000405330	TGFB1,TLR2,THBS1,NCOA3,FOXO1,BCL2L11,BCL2,CDKN1A,ESR1
GO:0018193	peptidyl-amino acid modification	13	842	0.78	1.85e-06	9606.ENSP00000263754,9606.ENSP00000264183,9606.ENSP00000268035,9606.ENSP00000304226,9606.ENSP00000319169,9606.ENSP00000320147,9606.ENSP00000324806,9606.ENSP00000354558,9606.ENSP00000361066,9606.ENSP00000364133,9606.ENSP00000375892,9606.ENSP00000381185,9606.ENSP00000437621	KAT2B,ARID4B,IGF1R,HIPK3,PRMT5,EZH2,GSK3B,MTOR,NCOA3,TGFBR1,AKT2,BCL2,HMGA2
GO:0007167	enzyme linked receptor protein signaling pathway	12	698	0.83	1.97e-06	9606.ENSP00000221930,9606.ENSP00000268035,9606.ENSP00000280154,9606.ENSP00000341551,9606.ENSP00000361021,9606.ENSP00000363708,9606.ENSP00000364133,9606.ENSP00000368880,9606.ENSP00000375892,9606.ENSP00000376808,9606.ENSP00000452786,9606.ENSP00000478570	TGFB1,IGF1R,PDCD4,SMAD4,PTEN,BMPR2,TGFBR1,FOXO1,AKT2,CUL5,ITGB3,VEGFA
GO:0048738	cardiac muscle tissue development	7	154	1.25	2.02e-06	9606.ENSP00000221930,9606.ENSP00000341551,9606.ENSP00000354558,9606.ENSP00000361021,9606.ENSP00000364133,9606.ENSP00000379350,9606.ENSP00000478570	TGFB1,SMAD4,MTOR,PTEN,TGFBR1,ITGB1,VEGFA
GO:0003007	heart morphogenesis	8	235	1.12	2.09e-06	9606.ENSP00000221930,9606.ENSP00000280154,9606.ENSP00000341551,9606.ENSP00000354558,9606.ENSP00000363708,9606.ENSP00000364133,9606.ENSP00000380034,9606.ENSP00000478570	TGFB1,PDCD4,SMAD4,MTOR,BMPR2,TGFBR1,SNAI2,VEGFA
GO:0010718	positive regulation of epithelial to mesenchymal transition	5	45	1.64	2.09e-06	9606.ENSP00000221930,9606.ENSP00000320147,9606.ENSP00000341551,9606.ENSP00000354558,9606.ENSP00000364133	TGFB1,EZH2,SMAD4,MTOR,TGFBR1
GO:0045935	positive regulation of nucleobase-containing compound metabolic process	18	1770	0.6	2.22e-06	9606.ENSP00000221930,9606.ENSP00000260010,9606.ENSP00000263754,9606.ENSP00000264183,9606.ENSP00000269305,9606.ENSP00000281043,9606.ENSP00000341551,9606.ENSP00000352516,9606.ENSP00000354558,9606.ENSP00000361066,9606.ENSP00000362300,9606.ENSP00000363708,9606.ENSP00000364133,9606.ENSP00000368880,9606.ENSP00000405330,9606.ENSP00000437621,9606.ENSP00000478570,9606.ENSP00000479618	TGFB1,TLR2,KAT2B,ARID4B,TP53,MYCN,SMAD4,DNMT1,MTOR,NCOA3,AGO1,BMPR2,TGFBR1,FOXO1,ESR1,HMGA2,VEGFA,MYC
GO:2000351	regulation of endothelial cell apoptotic process	5	46	1.63	2.29e-06	9606.ENSP00000260356,9606.ENSP00000280154,9606.ENSP00000306099,9606.ENSP00000306361,9606.ENSP00000336829	THBS1,PDCD4,FGB,FGA,FGG
GO:0043409	negative regulation of MAPK cascade	7	158	1.24	2.34e-06	9606.ENSP00000268035,9606.ENSP00000280154,9606.ENSP00000304226,9606.ENSP00000341551,9606.ENSP00000361021,9606.ENSP00000368880,9606.ENSP00000479618	IGF1R,PDCD4,HIPK3,SMAD4,PTEN,FOXO1,MYC
GO:2000379	positive regulation of reactive oxygen species metabolic process	6	94	1.4	2.42e-06	9606.ENSP00000221930,9606.ENSP00000260356,9606.ENSP00000269305,9606.ENSP00000354558,9606.ENSP00000384849,9606.ENSP00000405330	TGFB1,THBS1,TP53,MTOR,CDKN1A,ESR1
GO:2001242	regulation of intrinsic apoptotic signaling pathway	7	159	1.24	2.42e-06	9606.ENSP00000269305,9606.ENSP00000281708,9606.ENSP00000302564,9606.ENSP00000358022,9606.ENSP00000376943,9606.ENSP00000380034,9606.ENSP00000381185	TP53,FBXW7,BCL2L1,MCL1,BCL2L11,SNAI2,BCL2
GO:0045930	negative regulation of mitotic cell cycle	8	243	1.11	2.58e-06	9606.ENSP00000221930,9606.ENSP00000269305,9606.ENSP00000302564,9606.ENSP00000320147,9606.ENSP00000361021,9606.ENSP00000381185,9606.ENSP00000384849,9606.ENSP00000437621	TGFB1,TP53,BCL2L1,EZH2,PTEN,BCL2,CDKN1A,HMGA2
GO:1902806	regulation of cell cycle G1/S phase transition	7	163	1.23	2.79e-06	9606.ENSP00000261254,9606.ENSP00000269305,9606.ENSP00000281708,9606.ENSP00000320147,9606.ENSP00000361021,9606.ENSP00000381185,9606.ENSP00000384849	CCND2,TP53,FBXW7,EZH2,PTEN,BCL2,CDKN1A
GO:0071453	cellular response to oxygen levels	7	164	1.22	2.89e-06	9606.ENSP00000269305,9606.ENSP00000354558,9606.ENSP00000361021,9606.ENSP00000368880,9606.ENSP00000381185,9606.ENSP00000478570,9606.ENSP00000479618	TP53,MTOR,PTEN,FOXO1,BCL2,VEGFA,MYC
GO:1901362	organic cyclic compound biosynthetic process	24	3230	0.46	2.89e-06	9606.ENSP00000221930,9606.ENSP00000244769,9606.ENSP00000263754,9606.ENSP00000264183,9606.ENSP00000264444,9606.ENSP00000269305,9606.ENSP00000281043,9606.ENSP00000304226,9606.ENSP00000319169,9606.ENSP00000320147,9606.ENSP00000341551,9606.ENSP00000345096,9606.ENSP00000352516,9606.ENSP00000354558,9606.ENSP00000361066,9606.ENSP00000362300,9606.ENSP00000363708,9606.ENSP00000365851,9606.ENSP00000368880,…	TGFB1,ATXN1,KAT2B,ARID4B,MXD1,TP53,MYCN,HIPK3,PRMT5,EZH2,SMAD4,IMPDH1,DNMT1,MTOR,NCOA3,AGO1,BMPR2,BMI1,FOXO1,SNAI2,CDKN1A,ESR1,HMGA2,MYC
GO:0001541	ovarian follicle development	5	49	1.6	2.93e-06	9606.ENSP00000302564,9606.ENSP00000341551,9606.ENSP00000381185,9606.ENSP00000405330,9606.ENSP00000478570	BCL2L1,SMAD4,BCL2,ESR1,VEGFA
GO:0050767	regulation of neurogenesis	12	730	0.81	2.95e-06	9606.ENSP00000221930,9606.ENSP00000260010,9606.ENSP00000281043,9606.ENSP00000319169,9606.ENSP00000320147,9606.ENSP00000324806,9606.ENSP00000349298,9606.ENSP00000354558,9606.ENSP00000361021,9606.ENSP00000363708,9606.ENSP00000381185,9606.ENSP00000478570	TGFB1,TLR2,MYCN,PRMT5,EZH2,GSK3B,MYLIP,MTOR,PTEN,BMPR2,BCL2,VEGFA
GO:0001568	blood vessel development	10	464	0.93	3.07e-06	9606.ENSP00000221930,9606.ENSP00000260356,9606.ENSP00000361021,9606.ENSP00000363708,9606.ENSP00000364133,9606.ENSP00000367202,9606.ENSP00000368880,9606.ENSP00000379350,9606.ENSP00000452786,9606.ENSP00000478570	TGFB1,THBS1,PTEN,BMPR2,TGFBR1,RECK,FOXO1,ITGB1,ITGB3,VEGFA
GO:1903827	regulation of cellular protein localization	10	465	0.93	3.12e-06	9606.ENSP00000221930,9606.ENSP00000269305,9606.ENSP00000281708,9606.ENSP00000302564,9606.ENSP00000324806,9606.ENSP00000375892,9606.ENSP00000379350,9606.ENSP00000381185,9606.ENSP00000384849,9606.ENSP00000478570	TGFB1,TP53,FBXW7,BCL2L1,GSK3B,AKT2,ITGB1,BCL2,CDKN1A,VEGFA
GO:0009790	embryo development	13	890	0.76	3.18e-06	9606.ENSP00000221930,9606.ENSP00000281043,9606.ENSP00000302564,9606.ENSP00000341551,9606.ENSP00000352516,9606.ENSP00000363708,9606.ENSP00000364133,9606.ENSP00000367202,9606.ENSP00000376943,9606.ENSP00000379350,9606.ENSP00000437621,9606.ENSP00000452786,9606.ENSP00000478570	TGFB1,MYCN,BCL2L1,SMAD4,DNMT1,BMPR2,TGFBR1,RECK,BCL2L11,ITGB1,HMGA2,ITGB3,VEGFA
GO:0071704	organic substance metabolic process	41	9135	0.24	3.42e-06	9606.ENSP00000221930,9606.ENSP00000244769,9606.ENSP00000260010,9606.ENSP00000260356,9606.ENSP00000263754,9606.ENSP00000264183,9606.ENSP00000264444,9606.ENSP00000268035,9606.ENSP00000269305,9606.ENSP00000281043,9606.ENSP00000281708,9606.ENSP00000304226,9606.ENSP00000306099,9606.ENSP00000306361,9606.ENSP00000318585,9606.ENSP00000319169,9606.ENSP00000320147,9606.ENSP00000324806,9606.ENSP00000329418,…	TGFB1,ATXN1,TLR2,THBS1,KAT2B,ARID4B,MXD1,IGF1R,TP53,MYCN,FBXW7,HIPK3,FGB,FGA,BACE1,PRMT5,EZH2,GSK3B,SOCS1,FGG,SMAD4,IMPDH1,MYLIP,DNMT1,MTOR,PTEN,NCOA3,AGO1,BMPR2,TGFBR1,BMI1,FOXO1,AKT2,CUL5,ITGB1,SNAI2,BCL2,CDKN1A,ESR1,HMGA2,MYC
GO:0007568	aging	8	255	1.09	3.50e-06	9606.ENSP00000221930,9606.ENSP00000269305,9606.ENSP00000280154,9606.ENSP00000354558,9606.ENSP00000361021,9606.ENSP00000381185,9606.ENSP00000384849,9606.ENSP00000437621	TGFB1,TP53,PDCD4,MTOR,PTEN,BCL2,CDKN1A,HMGA2
GO:0006974	cellular response to DNA damage stimulus	12	749	0.8	3.75e-06	9606.ENSP00000269305,9606.ENSP00000281708,9606.ENSP00000302564,9606.ENSP00000354558,9606.ENSP00000358022,9606.ENSP00000368880,9606.ENSP00000376808,9606.ENSP00000376943,9606.ENSP00000381185,9606.ENSP00000384849,9606.ENSP00000437621,9606.ENSP00000479618	TP53,FBXW7,BCL2L1,MTOR,MCL1,FOXO1,CUL5,BCL2L11,BCL2,CDKN1A,HMGA2,MYC
GO:0018105	peptidyl-serine phosphorylation	7	173	1.2	3.91e-06	9606.ENSP00000304226,9606.ENSP00000324806,9606.ENSP00000354558,9606.ENSP00000364133,9606.ENSP00000375892,9606.ENSP00000381185,9606.ENSP00000437621	HIPK3,GSK3B,MTOR,TGFBR1,AKT2,BCL2,HMGA2
GO:0034654	nucleobase-containing compound biosynthetic process	23	3031	0.47	3.98e-06	9606.ENSP00000221930,9606.ENSP00000244769,9606.ENSP00000263754,9606.ENSP00000264183,9606.ENSP00000264444,9606.ENSP00000269305,9606.ENSP00000281043,9606.ENSP00000304226,9606.ENSP00000319169,9606.ENSP00000320147,9606.ENSP00000341551,9606.ENSP00000345096,9606.ENSP00000352516,9606.ENSP00000361066,9606.ENSP00000362300,9606.ENSP00000363708,9606.ENSP00000365851,9606.ENSP00000368880,9606.ENSP00000380034,…	TGFB1,ATXN1,KAT2B,ARID4B,MXD1,TP53,MYCN,HIPK3,PRMT5,EZH2,SMAD4,IMPDH1,DNMT1,NCOA3,AGO1,BMPR2,BMI1,FOXO1,SNAI2,CDKN1A,ESR1,HMGA2,MYC
GO:0051222	positive regulation of protein transport	9	365	0.98	4.23e-06	9606.ENSP00000221930,9606.ENSP00000260010,9606.ENSP00000269305,9606.ENSP00000281708,9606.ENSP00000306099,9606.ENSP00000306361,9606.ENSP00000324806,9606.ENSP00000336829,9606.ENSP00000375892	TGFB1,TLR2,TP53,FBXW7,FGB,FGA,GSK3B,FGG,AKT2
GO:0007049	cell cycle	15	1263	0.67	4.26e-06	9606.ENSP00000221930,9606.ENSP00000260356,9606.ENSP00000261254,9606.ENSP00000263754,9606.ENSP00000269305,9606.ENSP00000281708,9606.ENSP00000302564,9606.ENSP00000320147,9606.ENSP00000354558,9606.ENSP00000364133,9606.ENSP00000376808,9606.ENSP00000379350,9606.ENSP00000384849,9606.ENSP00000437621,9606.ENSP00000479618	TGFB1,THBS1,CCND2,KAT2B,TP53,FBXW7,BCL2L1,EZH2,MTOR,TGFBR1,CUL5,ITGB1,CDKN1A,HMGA2,MYC
GO:0048146	positive regulation of fibroblast proliferation	5	54	1.56	4.38e-06	9606.ENSP00000221930,9606.ENSP00000365851,9606.ENSP00000384849,9606.ENSP00000405330,9606.ENSP00000479618	TGFB1,BMI1,CDKN1A,ESR1,MYC
GO:0006468	protein phosphorylation	13	923	0.74	4.63e-06	9606.ENSP00000221930,9606.ENSP00000260010,9606.ENSP00000268035,9606.ENSP00000304226,9606.ENSP00000324806,9606.ENSP00000354558,9606.ENSP00000363708,9606.ENSP00000364133,9606.ENSP00000375892,9606.ENSP00000381185,9606.ENSP00000384849,9606.ENSP00000437621,9606.ENSP00000479618	TGFB1,TLR2,IGF1R,HIPK3,GSK3B,MTOR,BMPR2,TGFBR1,AKT2,BCL2,CDKN1A,HMGA2,MYC
GO:0044703	multi-organism reproductive process	13	923	0.74	4.63e-06	9606.ENSP00000221930,9606.ENSP00000264183,9606.ENSP00000302564,9606.ENSP00000341551,9606.ENSP00000354558,9606.ENSP00000361021,9606.ENSP00000363708,9606.ENSP00000364133,9606.ENSP00000367202,9606.ENSP00000376943,9606.ENSP00000379350,9606.ENSP00000381185,9606.ENSP00000405330	TGFB1,ARID4B,BCL2L1,SMAD4,MTOR,PTEN,BMPR2,TGFBR1,RECK,BCL2L11,ITGB1,BCL2,ESR1
GO:0048609	multicellular organismal reproductive process	12	766	0.79	4.63e-06	9606.ENSP00000221930,9606.ENSP00000264183,9606.ENSP00000302564,9606.ENSP00000341551,9606.ENSP00000354558,9606.ENSP00000361021,9606.ENSP00000363708,9606.ENSP00000364133,9606.ENSP00000376943,9606.ENSP00000379350,9606.ENSP00000381185,9606.ENSP00000405330	TGFB1,ARID4B,BCL2L1,SMAD4,MTOR,PTEN,BMPR2,TGFBR1,BCL2L11,ITGB1,BCL2,ESR1
GO:0050679	positive regulation of epithelial cell proliferation	7	178	1.19	4.63e-06	9606.ENSP00000221930,9606.ENSP00000354558,9606.ENSP00000363708,9606.ENSP00000364133,9606.ENSP00000452786,9606.ENSP00000478570,9606.ENSP00000479618	TGFB1,MTOR,BMPR2,TGFBR1,ITGB3,VEGFA,MYC
GO:0010332	response to gamma radiation	5	55	1.55	4.69e-06	9606.ENSP00000269305,9606.ENSP00000302564,9606.ENSP00000381185,9606.ENSP00000384849,9606.ENSP00000479618	TP53,BCL2L1,BCL2,CDKN1A,MYC
GO:0030155	regulation of cell adhesion	11	623	0.84	4.74e-06	9606.ENSP00000221930,9606.ENSP00000260356,9606.ENSP00000306099,9606.ENSP00000306361,9606.ENSP00000324806,9606.ENSP00000329418,9606.ENSP00000336829,9606.ENSP00000361021,9606.ENSP00000380034,9606.ENSP00000381185,9606.ENSP00000478570	TGFB1,THBS1,FGB,FGA,GSK3B,SOCS1,FGG,PTEN,SNAI2,BCL2,VEGFA
GO:0044237	cellular metabolic process	40	8797	0.25	4.74e-06	9606.ENSP00000221930,9606.ENSP00000244769,9606.ENSP00000260010,9606.ENSP00000260356,9606.ENSP00000263754,9606.ENSP00000264183,9606.ENSP00000264444,9606.ENSP00000268035,9606.ENSP00000269305,9606.ENSP00000281043,9606.ENSP00000281708,9606.ENSP00000304226,9606.ENSP00000306361,9606.ENSP00000318585,9606.ENSP00000319169,9606.ENSP00000320147,9606.ENSP00000324806,9606.ENSP00000329418,9606.ENSP00000336829,…	TGFB1,ATXN1,TLR2,THBS1,KAT2B,ARID4B,MXD1,IGF1R,TP53,MYCN,FBXW7,HIPK3,FGA,BACE1,PRMT5,EZH2,GSK3B,SOCS1,FGG,SMAD4,IMPDH1,MYLIP,DNMT1,MTOR,PTEN,NCOA3,AGO1,BMPR2,TGFBR1,BMI1,FOXO1,AKT2,CUL5,ITGB1,SNAI2,BCL2,CDKN1A,ESR1,HMGA2,MYC
GO:0006351	transcription, DNA-templated	21	2569	0.5	4.88e-06	9606.ENSP00000244769,9606.ENSP00000263754,9606.ENSP00000264183,9606.ENSP00000264444,9606.ENSP00000269305,9606.ENSP00000281043,9606.ENSP00000304226,9606.ENSP00000319169,9606.ENSP00000320147,9606.ENSP00000341551,9606.ENSP00000352516,9606.ENSP00000361066,9606.ENSP00000362300,9606.ENSP00000363708,9606.ENSP00000365851,9606.ENSP00000368880,9606.ENSP00000380034,9606.ENSP00000384849,9606.ENSP00000405330,…	ATXN1,KAT2B,ARID4B,MXD1,TP53,MYCN,HIPK3,PRMT5,EZH2,SMAD4,DNMT1,NCOA3,AGO1,BMPR2,BMI1,FOXO1,SNAI2,CDKN1A,ESR1,HMGA2,MYC
GO:0044238	primary metabolic process	40	8808	0.25	4.88e-06	9606.ENSP00000221930,9606.ENSP00000244769,9606.ENSP00000260010,9606.ENSP00000260356,9606.ENSP00000263754,9606.ENSP00000264183,9606.ENSP00000264444,9606.ENSP00000268035,9606.ENSP00000269305,9606.ENSP00000281043,9606.ENSP00000281708,9606.ENSP00000304226,9606.ENSP00000306099,9606.ENSP00000306361,9606.ENSP00000318585,9606.ENSP00000319169,9606.ENSP00000320147,9606.ENSP00000324806,9606.ENSP00000329418,…	TGFB1,ATXN1,TLR2,THBS1,KAT2B,ARID4B,MXD1,IGF1R,TP53,MYCN,FBXW7,HIPK3,FGB,FGA,BACE1,PRMT5,EZH2,GSK3B,SOCS1,FGG,SMAD4,IMPDH1,MYLIP,DNMT1,MTOR,PTEN,NCOA3,AGO1,BMPR2,TGFBR1,BMI1,FOXO1,AKT2,CUL5,SNAI2,BCL2,CDKN1A,ESR1,HMGA2,MYC
GO:0009987	cellular process	50	14652	0.13	5.69e-06	9606.ENSP00000221930,9606.ENSP00000244769,9606.ENSP00000260010,9606.ENSP00000260356,9606.ENSP00000261254,9606.ENSP00000263754,9606.ENSP00000264183,9606.ENSP00000264444,9606.ENSP00000268035,9606.ENSP00000269305,9606.ENSP00000276431,9606.ENSP00000280154,9606.ENSP00000281043,9606.ENSP00000281708,9606.ENSP00000302564,9606.ENSP00000304226,9606.ENSP00000306099,9606.ENSP00000306361,9606.ENSP00000318585,…	TGFB1,ATXN1,TLR2,THBS1,CCND2,KAT2B,ARID4B,MXD1,IGF1R,TP53,TNFRSF10B,PDCD4,MYCN,FBXW7,BCL2L1,HIPK3,FGB,FGA,BACE1,PRMT5,EZH2,GSK3B,SOCS1,FGG,SMAD4,IMPDH1,MYLIP,DNMT1,MTOR,MCL1,PTEN,NCOA3,AGO1,BMPR2,TGFBR1,BMI1,RECK,FOXO1,AKT2,CUL5,BCL2L11,ITGB1,SNAI2,BCL2,CDKN1A,ESR1,HMGA2,ITGB3,VEGFA,MYC
GO:1901987	regulation of cell cycle phase transition	9	385	0.96	6.21e-06	9606.ENSP00000221930,9606.ENSP00000261254,9606.ENSP00000269305,9606.ENSP00000281708,9606.ENSP00000320147,9606.ENSP00000361021,9606.ENSP00000381185,9606.ENSP00000384849,9606.ENSP00000437621	TGFB1,CCND2,TP53,FBXW7,EZH2,PTEN,BCL2,CDKN1A,HMGA2
GO:0070848	response to growth factor	10	507	0.89	6.22e-06	9606.ENSP00000221930,9606.ENSP00000260356,9606.ENSP00000280154,9606.ENSP00000341551,9606.ENSP00000361021,9606.ENSP00000363708,9606.ENSP00000364133,9606.ENSP00000380034,9606.ENSP00000478570,9606.ENSP00000479618	TGFB1,THBS1,PDCD4,SMAD4,PTEN,BMPR2,TGFBR1,SNAI2,VEGFA,MYC
GO:0007498	mesoderm development	6	115	1.31	6.50e-06	9606.ENSP00000341551,9606.ENSP00000363708,9606.ENSP00000379350,9606.ENSP00000437621,9606.ENSP00000452786,9606.ENSP00000478570	SMAD4,BMPR2,ITGB1,HMGA2,ITGB3,VEGFA
GO:0043410	positive regulation of MAPK cascade	10	512	0.88	6.75e-06	9606.ENSP00000221930,9606.ENSP00000260356,9606.ENSP00000281708,9606.ENSP00000306099,9606.ENSP00000306361,9606.ENSP00000320147,9606.ENSP00000336829,9606.ENSP00000361021,9606.ENSP00000364133,9606.ENSP00000478570	TGFB1,THBS1,FBXW7,FGB,FGA,EZH2,FGG,PTEN,TGFBR1,VEGFA
GO:0022008	neurogenesis	16	1519	0.62	7.25e-06	9606.ENSP00000221930,9606.ENSP00000260010,9606.ENSP00000281043,9606.ENSP00000319169,9606.ENSP00000320147,9606.ENSP00000324806,9606.ENSP00000341551,9606.ENSP00000349298,9606.ENSP00000354558,9606.ENSP00000361021,9606.ENSP00000363708,9606.ENSP00000364133,9606.ENSP00000375892,9606.ENSP00000379350,9606.ENSP00000381185,9606.ENSP00000478570	TGFB1,TLR2,MYCN,PRMT5,EZH2,GSK3B,SMAD4,MYLIP,MTOR,PTEN,BMPR2,TGFBR1,AKT2,ITGB1,BCL2,VEGFA
GO:1903829	positive regulation of cellular protein localization	8	287	1.04	7.66e-06	9606.ENSP00000221930,9606.ENSP00000269305,9606.ENSP00000281708,9606.ENSP00000324806,9606.ENSP00000375892,9606.ENSP00000379350,9606.ENSP00000381185,9606.ENSP00000478570	TGFB1,TP53,FBXW7,GSK3B,AKT2,ITGB1,BCL2,VEGFA
GO:0051049	regulation of transport	17	1732	0.58	7.70e-06	9606.ENSP00000221930,9606.ENSP00000260010,9606.ENSP00000260356,9606.ENSP00000269305,9606.ENSP00000281708,9606.ENSP00000306099,9606.ENSP00000306361,9606.ENSP00000324806,9606.ENSP00000336829,9606.ENSP00000341551,9606.ENSP00000354558,9606.ENSP00000361021,9606.ENSP00000375892,9606.ENSP00000381185,9606.ENSP00000384849,9606.ENSP00000452786,9606.ENSP00000478570	TGFB1,TLR2,THBS1,TP53,FBXW7,FGB,FGA,GSK3B,FGG,SMAD4,MTOR,PTEN,AKT2,BCL2,CDKN1A,ITGB3,VEGFA
GO:1901214	regulation of neuron death	8	288	1.04	7.81e-06	9606.ENSP00000269305,9606.ENSP00000281708,9606.ENSP00000302564,9606.ENSP00000324806,9606.ENSP00000354558,9606.ENSP00000358022,9606.ENSP00000376943,9606.ENSP00000381185	TP53,FBXW7,BCL2L1,GSK3B,MTOR,MCL1,BCL2L11,BCL2
GO:1901653	cellular response to peptide	8	289	1.03	7.99e-06	9606.ENSP00000221930,9606.ENSP00000263754,9606.ENSP00000268035,9606.ENSP00000269305,9606.ENSP00000324806,9606.ENSP00000361021,9606.ENSP00000368880,9606.ENSP00000375892	TGFB1,KAT2B,IGF1R,TP53,GSK3B,PTEN,FOXO1,AKT2
GO:0070201	regulation of establishment of protein localization	11	662	0.81	8.05e-06	9606.ENSP00000221930,9606.ENSP00000260010,9606.ENSP00000269305,9606.ENSP00000281708,9606.ENSP00000306099,9606.ENSP00000306361,9606.ENSP00000324806,9606.ENSP00000336829,9606.ENSP00000375892,9606.ENSP00000381185,9606.ENSP00000384849	TGFB1,TLR2,TP53,FBXW7,FGB,FGA,GSK3B,FGG,AKT2,BCL2,CDKN1A
GO:0070374	positive regulation of ERK1 and ERK2 cascade	7	196	1.15	8.05e-06	9606.ENSP00000221930,9606.ENSP00000281708,9606.ENSP00000306099,9606.ENSP00000306361,9606.ENSP00000336829,9606.ENSP00000361021,9606.ENSP00000478570	TGFB1,FBXW7,FGB,FGA,FGG,PTEN,VEGFA
GO:0009416	response to light stimulus	8	290	1.03	8.12e-06	9606.ENSP00000269305,9606.ENSP00000281708,9606.ENSP00000354558,9606.ENSP00000375892,9606.ENSP00000379350,9606.ENSP00000381185,9606.ENSP00000384849,9606.ENSP00000479618	TP53,FBXW7,MTOR,AKT2,ITGB1,BCL2,CDKN1A,MYC
GO:0070527	platelet aggregation	4	25	1.8	8.57e-06	9606.ENSP00000306099,9606.ENSP00000306361,9606.ENSP00000336829,9606.ENSP00000452786	FGB,FGA,FGG,ITGB3
GO:0001936	regulation of endothelial cell proliferation	6	122	1.28	8.70e-06	9606.ENSP00000260356,9606.ENSP00000354558,9606.ENSP00000363708,9606.ENSP00000364133,9606.ENSP00000452786,9606.ENSP00000478570	THBS1,MTOR,BMPR2,TGFBR1,ITGB3,VEGFA
GO:0050680	negative regulation of epithelial cell proliferation	6	122	1.28	8.70e-06	9606.ENSP00000221930,9606.ENSP00000260356,9606.ENSP00000281708,9606.ENSP00000361021,9606.ENSP00000364133,9606.ENSP00000380034	TGFB1,THBS1,FBXW7,PTEN,TGFBR1,SNAI2
GO:0071479	cellular response to ionizing radiation	5	64	1.49	8.74e-06	9606.ENSP00000221930,9606.ENSP00000261254,9606.ENSP00000269305,9606.ENSP00000302564,9606.ENSP00000384849	TGFB1,CCND2,TP53,BCL2L1,CDKN1A
GO:0061041	regulation of wound healing	6	124	1.28	9.45e-06	9606.ENSP00000260356,9606.ENSP00000306099,9606.ENSP00000306361,9606.ENSP00000336829,9606.ENSP00000354558,9606.ENSP00000361021	THBS1,FGB,FGA,FGG,MTOR,PTEN
GO:0010721	negative regulation of cell development	8	298	1.02	9.71e-06	9606.ENSP00000221930,9606.ENSP00000281043,9606.ENSP00000281708,9606.ENSP00000324806,9606.ENSP00000341551,9606.ENSP00000349298,9606.ENSP00000361021,9606.ENSP00000381185	TGFB1,MYCN,FBXW7,GSK3B,SMAD4,MYLIP,PTEN,BCL2
GO:0051896	regulation of protein kinase B signaling	7	203	1.13	9.81e-06	9606.ENSP00000221930,9606.ENSP00000260356,9606.ENSP00000354558,9606.ENSP00000361021,9606.ENSP00000364133,9606.ENSP00000379350,9606.ENSP00000405330	TGFB1,THBS1,MTOR,PTEN,TGFBR1,ITGB1,ESR1
GO:0048660	regulation of smooth muscle cell proliferation	6	126	1.27	1.02e-05	9606.ENSP00000260356,9606.ENSP00000280154,9606.ENSP00000352516,9606.ENSP00000354558,9606.ENSP00000361021,9606.ENSP00000384849	THBS1,PDCD4,DNMT1,MTOR,PTEN,CDKN1A
GO:0006325	chromatin organization	11	683	0.8	1.05e-05	9606.ENSP00000263754,9606.ENSP00000264183,9606.ENSP00000269305,9606.ENSP00000319169,9606.ENSP00000320147,9606.ENSP00000352516,9606.ENSP00000361066,9606.ENSP00000365851,9606.ENSP00000405330,9606.ENSP00000437621,9606.ENSP00000479618	KAT2B,ARID4B,TP53,PRMT5,EZH2,DNMT1,NCOA3,BMI1,ESR1,HMGA2,MYC
GO:0016202	regulation of striated muscle tissue development	6	127	1.27	1.06e-05	9606.ENSP00000221930,9606.ENSP00000341551,9606.ENSP00000354558,9606.ENSP00000361021,9606.ENSP00000364133,9606.ENSP00000381185	TGFB1,SMAD4,MTOR,PTEN,TGFBR1,BCL2
GO:0048638	regulation of developmental growth	8	302	1.02	1.06e-05	9606.ENSP00000324806,9606.ENSP00000354558,9606.ENSP00000361021,9606.ENSP00000363708,9606.ENSP00000364133,9606.ENSP00000376943,9606.ENSP00000381185,9606.ENSP00000478570	GSK3B,MTOR,PTEN,BMPR2,TGFBR1,BCL2L11,BCL2,VEGFA
GO:0048598	embryonic morphogenesis	10	545	0.86	1.10e-05	9606.ENSP00000221930,9606.ENSP00000281043,9606.ENSP00000341551,9606.ENSP00000363708,9606.ENSP00000364133,9606.ENSP00000367202,9606.ENSP00000376943,9606.ENSP00000379350,9606.ENSP00000437621,9606.ENSP00000452786	TGFB1,MYCN,SMAD4,BMPR2,TGFBR1,RECK,BCL2L11,ITGB1,HMGA2,ITGB3
GO:0071496	cellular response to external stimulus	8	305	1.01	1.13e-05	9606.ENSP00000221930,9606.ENSP00000269305,9606.ENSP00000276431,9606.ENSP00000354558,9606.ENSP00000363708,9606.ENSP00000368880,9606.ENSP00000381185,9606.ENSP00000384849	TGFB1,TP53,TNFRSF10B,MTOR,BMPR2,FOXO1,BCL2,CDKN1A
GO:0010632	regulation of epithelial cell migration	7	209	1.12	1.16e-05	9606.ENSP00000221930,9606.ENSP00000260356,9606.ENSP00000354558,9606.ENSP00000361021,9606.ENSP00000363708,9606.ENSP00000452786,9606.ENSP00000478570	TGFB1,THBS1,MTOR,PTEN,BMPR2,ITGB3,VEGFA
GO:0060317	cardiac epithelial to mesenchymal transition	4	28	1.75	1.24e-05	9606.ENSP00000280154,9606.ENSP00000341551,9606.ENSP00000364133,9606.ENSP00000380034	PDCD4,SMAD4,TGFBR1,SNAI2
GO:0044271	cellular nitrogen compound biosynthetic process	24	3528	0.43	1.25e-05	9606.ENSP00000221930,9606.ENSP00000244769,9606.ENSP00000263754,9606.ENSP00000264183,9606.ENSP00000264444,9606.ENSP00000269305,9606.ENSP00000281043,9606.ENSP00000304226,9606.ENSP00000319169,9606.ENSP00000320147,9606.ENSP00000341551,9606.ENSP00000345096,9606.ENSP00000352516,9606.ENSP00000354558,9606.ENSP00000361066,9606.ENSP00000362300,9606.ENSP00000363708,9606.ENSP00000365851,9606.ENSP00000368880,…	TGFB1,ATXN1,KAT2B,ARID4B,MXD1,TP53,MYCN,HIPK3,PRMT5,EZH2,SMAD4,IMPDH1,DNMT1,MTOR,NCOA3,AGO1,BMPR2,BMI1,FOXO1,SNAI2,CDKN1A,ESR1,HMGA2,MYC
GO:0006508	proteolysis	14	1203	0.66	1.27e-05	9606.ENSP00000221930,9606.ENSP00000269305,9606.ENSP00000281708,9606.ENSP00000306099,9606.ENSP00000306361,9606.ENSP00000318585,9606.ENSP00000336829,9606.ENSP00000341551,9606.ENSP00000349298,9606.ENSP00000361021,9606.ENSP00000364133,9606.ENSP00000376808,9606.ENSP00000405330,9606.ENSP00000479618	TGFB1,TP53,FBXW7,FGB,FGA,BACE1,FGG,SMAD4,MYLIP,PTEN,TGFBR1,CUL5,ESR1,MYC
GO:0001775	cell activation	13	1024	0.7	1.28e-05	9606.ENSP00000221930,9606.ENSP00000260010,9606.ENSP00000306099,9606.ENSP00000306361,9606.ENSP00000319169,9606.ENSP00000336829,9606.ENSP00000341551,9606.ENSP00000345096,9606.ENSP00000354558,9606.ENSP00000364133,9606.ENSP00000379350,9606.ENSP00000381185,9606.ENSP00000452786	TGFB1,TLR2,FGB,FGA,PRMT5,FGG,SMAD4,IMPDH1,MTOR,TGFBR1,ITGB1,BCL2,ITGB3
GO:0032868	response to insulin	7	213	1.11	1.29e-05	9606.ENSP00000260010,9606.ENSP00000263754,9606.ENSP00000268035,9606.ENSP00000354558,9606.ENSP00000361021,9606.ENSP00000368880,9606.ENSP00000375892	TLR2,KAT2B,IGF1R,MTOR,PTEN,FOXO1,AKT2
GO:0046902	regulation of mitochondrial membrane permeability	5	71	1.44	1.34e-05	9606.ENSP00000269305,9606.ENSP00000302564,9606.ENSP00000324806,9606.ENSP00000376943,9606.ENSP00000381185	TP53,BCL2L1,GSK3B,BCL2L11,BCL2
GO:0010634	positive regulation of epithelial cell migration	6	136	1.24	1.50e-05	9606.ENSP00000221930,9606.ENSP00000260356,9606.ENSP00000354558,9606.ENSP00000363708,9606.ENSP00000452786,9606.ENSP00000478570	TGFB1,THBS1,MTOR,BMPR2,ITGB3,VEGFA
GO:0055024	regulation of cardiac muscle tissue development	5	73	1.43	1.52e-05	9606.ENSP00000221930,9606.ENSP00000341551,9606.ENSP00000354558,9606.ENSP00000361021,9606.ENSP00000364133	TGFB1,SMAD4,MTOR,PTEN,TGFBR1
GO:0009267	cellular response to starvation	6	137	1.23	1.56e-05	9606.ENSP00000269305,9606.ENSP00000354558,9606.ENSP00000363708,9606.ENSP00000368880,9606.ENSP00000381185,9606.ENSP00000384849	TP53,MTOR,BMPR2,FOXO1,BCL2,CDKN1A
GO:0048699	generation of neurons	15	1422	0.62	1.60e-05	9606.ENSP00000221930,9606.ENSP00000260010,9606.ENSP00000281043,9606.ENSP00000319169,9606.ENSP00000320147,9606.ENSP00000324806,9606.ENSP00000341551,9606.ENSP00000349298,9606.ENSP00000354558,9606.ENSP00000361021,9606.ENSP00000363708,9606.ENSP00000364133,9606.ENSP00000379350,9606.ENSP00000381185,9606.ENSP00000478570	TGFB1,TLR2,MYCN,PRMT5,EZH2,GSK3B,SMAD4,MYLIP,MTOR,PTEN,BMPR2,TGFBR1,ITGB1,BCL2,VEGFA
GO:0071456	cellular response to hypoxia	6	139	1.23	1.68e-05	9606.ENSP00000269305,9606.ENSP00000354558,9606.ENSP00000361021,9606.ENSP00000381185,9606.ENSP00000478570,9606.ENSP00000479618	TP53,MTOR,PTEN,BCL2,VEGFA,MYC
GO:0016310	phosphorylation	14	1236	0.65	1.70e-05	9606.ENSP00000221930,9606.ENSP00000260010,9606.ENSP00000268035,9606.ENSP00000304226,9606.ENSP00000324806,9606.ENSP00000354558,9606.ENSP00000363708,9606.ENSP00000364133,9606.ENSP00000375892,9606.ENSP00000381185,9606.ENSP00000384849,9606.ENSP00000405330,9606.ENSP00000437621,9606.ENSP00000479618	TGFB1,TLR2,IGF1R,HIPK3,GSK3B,MTOR,BMPR2,TGFBR1,AKT2,BCL2,CDKN1A,ESR1,HMGA2,MYC
GO:0051050	positive regulation of transport	12	892	0.72	1.91e-05	9606.ENSP00000221930,9606.ENSP00000260010,9606.ENSP00000269305,9606.ENSP00000281708,9606.ENSP00000306099,9606.ENSP00000306361,9606.ENSP00000324806,9606.ENSP00000336829,9606.ENSP00000341551,9606.ENSP00000375892,9606.ENSP00000381185,9606.ENSP00000478570	TGFB1,TLR2,TP53,FBXW7,FGB,FGA,GSK3B,FGG,SMAD4,AKT2,BCL2,VEGFA
GO:0032870	cellular response to hormone stimulus	10	585	0.83	1.95e-05	9606.ENSP00000221930,9606.ENSP00000263754,9606.ENSP00000268035,9606.ENSP00000306099,9606.ENSP00000361021,9606.ENSP00000361066,9606.ENSP00000368880,9606.ENSP00000375892,9606.ENSP00000376943,9606.ENSP00000405330	TGFB1,KAT2B,IGF1R,FGB,PTEN,NCOA3,FOXO1,AKT2,BCL2L11,ESR1
GO:0043271	negative regulation of ion transport	6	143	1.22	1.95e-05	9606.ENSP00000221930,9606.ENSP00000260356,9606.ENSP00000354558,9606.ENSP00000361021,9606.ENSP00000375892,9606.ENSP00000381185	TGFB1,THBS1,MTOR,PTEN,AKT2,BCL2
GO:0042493	response to drug	12	900	0.72	2.08e-05	9606.ENSP00000221930,9606.ENSP00000260010,9606.ENSP00000260356,9606.ENSP00000269305,9606.ENSP00000302564,9606.ENSP00000320147,9606.ENSP00000354558,9606.ENSP00000361021,9606.ENSP00000368880,9606.ENSP00000381185,9606.ENSP00000384849,9606.ENSP00000479618	TGFB1,TLR2,THBS1,TP53,BCL2L1,EZH2,MTOR,PTEN,FOXO1,BCL2,CDKN1A,MYC
GO:0043405	regulation of MAP kinase activity	8	337	0.97	2.20e-05	9606.ENSP00000221930,9606.ENSP00000260356,9606.ENSP00000268035,9606.ENSP00000280154,9606.ENSP00000304226,9606.ENSP00000320147,9606.ENSP00000364133,9606.ENSP00000478570	TGFB1,THBS1,IGF1R,PDCD4,HIPK3,EZH2,TGFBR1,VEGFA
GO:0018107	peptidyl-threonine phosphorylation	5	80	1.39	2.27e-05	9606.ENSP00000304226,9606.ENSP00000324806,9606.ENSP00000354558,9606.ENSP00000364133,9606.ENSP00000381185	HIPK3,GSK3B,MTOR,TGFBR1,BCL2
GO:0010821	regulation of mitochondrion organization	6	148	1.2	2.33e-05	9606.ENSP00000269305,9606.ENSP00000281708,9606.ENSP00000302564,9606.ENSP00000324806,9606.ENSP00000376943,9606.ENSP00000381185	TP53,FBXW7,BCL2L1,GSK3B,BCL2L11,BCL2
GO:0045926	negative regulation of growth	7	235	1.07	2.33e-05	9606.ENSP00000221930,9606.ENSP00000269305,9606.ENSP00000341551,9606.ENSP00000361021,9606.ENSP00000363708,9606.ENSP00000381185,9606.ENSP00000384849	TGFB1,TP53,SMAD4,PTEN,BMPR2,BCL2,CDKN1A
GO:0048589	developmental growth	8	340	0.96	2.33e-05	9606.ENSP00000221930,9606.ENSP00000320147,9606.ENSP00000341551,9606.ENSP00000354558,9606.ENSP00000361021,9606.ENSP00000379350,9606.ENSP00000381185,9606.ENSP00000405330	TGFB1,EZH2,SMAD4,MTOR,PTEN,ITGB1,BCL2,ESR1
GO:2000045	regulation of G1/S transition of mitotic cell cycle	6	148	1.2	2.33e-05	9606.ENSP00000261254,9606.ENSP00000269305,9606.ENSP00000320147,9606.ENSP00000361021,9606.ENSP00000381185,9606.ENSP00000384849	CCND2,TP53,EZH2,PTEN,BCL2,CDKN1A
GO:0050730	regulation of peptidyl-tyrosine phosphorylation	7	237	1.06	2.42e-05	9606.ENSP00000221930,9606.ENSP00000269305,9606.ENSP00000281708,9606.ENSP00000329418,9606.ENSP00000354558,9606.ENSP00000452786,9606.ENSP00000478570	TGFB1,TP53,FBXW7,SOCS1,MTOR,ITGB3,VEGFA
GO:0110110	positive regulation of animal organ morphogenesis	5	83	1.37	2.64e-05	9606.ENSP00000221930,9606.ENSP00000341551,9606.ENSP00000364133,9606.ENSP00000478570,9606.ENSP00000479618	TGFB1,SMAD4,TGFBR1,VEGFA,MYC
GO:0007346	regulation of mitotic cell cycle	10	608	0.81	2.65e-05	9606.ENSP00000221930,9606.ENSP00000261254,9606.ENSP00000269305,9606.ENSP00000302564,9606.ENSP00000319169,9606.ENSP00000320147,9606.ENSP00000361021,9606.ENSP00000381185,9606.ENSP00000384849,9606.ENSP00000437621	TGFB1,CCND2,TP53,BCL2L1,PRMT5,EZH2,PTEN,BCL2,CDKN1A,HMGA2
GO:0032147	activation of protein kinase activity	8	347	0.96	2.65e-05	9606.ENSP00000221930,9606.ENSP00000260356,9606.ENSP00000276431,9606.ENSP00000354558,9606.ENSP00000364133,9606.ENSP00000384849,9606.ENSP00000452786,9606.ENSP00000478570	TGFB1,THBS1,TNFRSF10B,MTOR,TGFBR1,CDKN1A,ITGB3,VEGFA
GO:0031334	positive regulation of protein complex assembly	7	241	1.06	2.67e-05	9606.ENSP00000221930,9606.ENSP00000269305,9606.ENSP00000324806,9606.ENSP00000354558,9606.ENSP00000376943,9606.ENSP00000405330,9606.ENSP00000478570	TGFB1,TP53,GSK3B,MTOR,BCL2L11,ESR1,VEGFA
GO:0032885	regulation of polysaccharide biosynthetic process	4	36	1.64	2.84e-05	9606.ENSP00000221930,9606.ENSP00000324806,9606.ENSP00000354558,9606.ENSP00000375892	TGFB1,GSK3B,MTOR,AKT2
GO:0060341	regulation of cellular localization	11	766	0.75	2.84e-05	9606.ENSP00000221930,9606.ENSP00000269305,9606.ENSP00000281708,9606.ENSP00000302564,9606.ENSP00000324806,9606.ENSP00000361021,9606.ENSP00000375892,9606.ENSP00000379350,9606.ENSP00000381185,9606.ENSP00000384849,9606.ENSP00000478570	TGFB1,TP53,FBXW7,BCL2L1,GSK3B,PTEN,AKT2,ITGB1,BCL2,CDKN1A,VEGFA
GO:1901990	regulation of mitotic cell cycle phase transition	8	351	0.95	2.84e-05	9606.ENSP00000221930,9606.ENSP00000261254,9606.ENSP00000269305,9606.ENSP00000320147,9606.ENSP00000361021,9606.ENSP00000381185,9606.ENSP00000384849,9606.ENSP00000437621	TGFB1,CCND2,TP53,EZH2,PTEN,BCL2,CDKN1A,HMGA2
GO:0071363	cellular response to growth factor stimulus	9	477	0.87	2.93e-05	9606.ENSP00000221930,9606.ENSP00000260356,9606.ENSP00000280154,9606.ENSP00000341551,9606.ENSP00000361021,9606.ENSP00000363708,9606.ENSP00000364133,9606.ENSP00000380034,9606.ENSP00000478570	TGFB1,THBS1,PDCD4,SMAD4,PTEN,BMPR2,TGFBR1,SNAI2,VEGFA
GO:0008354	germ cell migration	3	9	2.12	2.97e-05	9606.ENSP00000221930,9606.ENSP00000364133,9606.ENSP00000379350	TGFB1,TGFBR1,ITGB1
GO:0031058	positive regulation of histone modification	5	86	1.36	3.03e-05	9606.ENSP00000221930,9606.ENSP00000269305,9606.ENSP00000341551,9606.ENSP00000352516,9606.ENSP00000478570	TGFB1,TP53,SMAD4,DNMT1,VEGFA
GO:0051897	positive regulation of protein kinase B signaling	6	157	1.17	3.09e-05	9606.ENSP00000221930,9606.ENSP00000260356,9606.ENSP00000354558,9606.ENSP00000364133,9606.ENSP00000379350,9606.ENSP00000405330	TGFB1,THBS1,MTOR,TGFBR1,ITGB1,ESR1
GO:2001240	negative regulation of extrinsic apoptotic signaling pathway in absence of ligand	4	37	1.63	3.09e-05	9606.ENSP00000302564,9606.ENSP00000358022,9606.ENSP00000380034,9606.ENSP00000381185	BCL2L1,MCL1,SNAI2,BCL2
GO:0051223	regulation of protein transport	10	622	0.8	3.13e-05	9606.ENSP00000221930,9606.ENSP00000260010,9606.ENSP00000269305,9606.ENSP00000281708,9606.ENSP00000306099,9606.ENSP00000306361,9606.ENSP00000324806,9606.ENSP00000336829,9606.ENSP00000375892,9606.ENSP00000384849	TGFB1,TLR2,TP53,FBXW7,FGB,FGA,GSK3B,FGG,AKT2,CDKN1A
GO:0010467	gene expression	24	3733	0.4	3.15e-05	9606.ENSP00000244769,9606.ENSP00000263754,9606.ENSP00000264183,9606.ENSP00000264444,9606.ENSP00000269305,9606.ENSP00000281043,9606.ENSP00000304226,9606.ENSP00000306099,9606.ENSP00000306361,9606.ENSP00000319169,9606.ENSP00000320147,9606.ENSP00000336829,9606.ENSP00000341551,9606.ENSP00000352516,9606.ENSP00000361066,9606.ENSP00000362300,9606.ENSP00000363708,9606.ENSP00000365851,9606.ENSP00000368880,…	ATXN1,KAT2B,ARID4B,MXD1,TP53,MYCN,HIPK3,FGB,FGA,PRMT5,EZH2,FGG,SMAD4,DNMT1,NCOA3,AGO1,BMPR2,BMI1,FOXO1,SNAI2,CDKN1A,ESR1,HMGA2,MYC
GO:0070647	protein modification by small protein conjugation or removal	12	945	0.7	3.17e-05	9606.ENSP00000269305,9606.ENSP00000281708,9606.ENSP00000329418,9606.ENSP00000341551,9606.ENSP00000349298,9606.ENSP00000361021,9606.ENSP00000364133,9606.ENSP00000365851,9606.ENSP00000376808,9606.ENSP00000381185,9606.ENSP00000405330,9606.ENSP00000479618	TP53,FBXW7,SOCS1,SMAD4,MYLIP,PTEN,TGFBR1,BMI1,CUL5,BCL2,ESR1,MYC
GO:0048511	rhythmic process	7	250	1.04	3.23e-05	9606.ENSP00000263754,9606.ENSP00000269305,9606.ENSP00000319169,9606.ENSP00000320147,9606.ENSP00000324806,9606.ENSP00000361021,9606.ENSP00000405330	KAT2B,TP53,PRMT5,EZH2,GSK3B,PTEN,ESR1
GO:0001822	kidney development	7	251	1.04	3.31e-05	9606.ENSP00000221930,9606.ENSP00000341551,9606.ENSP00000364133,9606.ENSP00000376943,9606.ENSP00000381185,9606.ENSP00000478570,9606.ENSP00000479618	TGFB1,SMAD4,TGFBR1,BCL2L11,BCL2,VEGFA,MYC
GO:1901991	negative regulation of mitotic cell cycle phase transition	6	160	1.17	3.32e-05	9606.ENSP00000269305,9606.ENSP00000320147,9606.ENSP00000361021,9606.ENSP00000381185,9606.ENSP00000384849,9606.ENSP00000437621	TP53,EZH2,PTEN,BCL2,CDKN1A,HMGA2
GO:1904036	negative regulation of epithelial cell apoptotic process	4	38	1.61	3.32e-05	9606.ENSP00000306099,9606.ENSP00000306361,9606.ENSP00000336829,9606.ENSP00000354558	FGB,FGA,FGG,MTOR
GO:0043434	response to peptide hormone	8	362	0.94	3.38e-05	9606.ENSP00000221930,9606.ENSP00000260010,9606.ENSP00000263754,9606.ENSP00000268035,9606.ENSP00000354558,9606.ENSP00000361021,9606.ENSP00000368880,9606.ENSP00000375892	TGFB1,TLR2,KAT2B,IGF1R,MTOR,PTEN,FOXO1,AKT2
GO:0001938	positive regulation of endothelial cell proliferation	5	89	1.34	3.42e-05	9606.ENSP00000354558,9606.ENSP00000363708,9606.ENSP00000364133,9606.ENSP00000452786,9606.ENSP00000478570	MTOR,BMPR2,TGFBR1,ITGB3,VEGFA
GO:0010822	positive regulation of mitochondrion organization	5	89	1.34	3.42e-05	9606.ENSP00000269305,9606.ENSP00000281708,9606.ENSP00000324806,9606.ENSP00000376943,9606.ENSP00000381185	TP53,FBXW7,GSK3B,BCL2L11,BCL2
GO:0051129	negative regulation of cellular component organization	10	632	0.79	3.47e-05	9606.ENSP00000221930,9606.ENSP00000260010,9606.ENSP00000260356,9606.ENSP00000263754,9606.ENSP00000302564,9606.ENSP00000324806,9606.ENSP00000341551,9606.ENSP00000349298,9606.ENSP00000352516,9606.ENSP00000361021	TGFB1,TLR2,THBS1,KAT2B,BCL2L1,GSK3B,SMAD4,MYLIP,DNMT1,PTEN
GO:0003018	vascular process in circulatory system	6	162	1.16	3.49e-05	9606.ENSP00000221930,9606.ENSP00000306099,9606.ENSP00000306361,9606.ENSP00000336829,9606.ENSP00000363708,9606.ENSP00000478570	TGFB1,FGB,FGA,FGG,BMPR2,VEGFA
GO:0006469	negative regulation of protein kinase activity	7	254	1.03	3.49e-05	9606.ENSP00000263754,9606.ENSP00000268035,9606.ENSP00000280154,9606.ENSP00000304226,9606.ENSP00000329418,9606.ENSP00000361021,9606.ENSP00000384849	KAT2B,IGF1R,PDCD4,HIPK3,SOCS1,PTEN,CDKN1A
GO:0090287	regulation of cellular response to growth factor stimulus	7	254	1.03	3.49e-05	9606.ENSP00000221930,9606.ENSP00000260356,9606.ENSP00000341551,9606.ENSP00000363708,9606.ENSP00000364133,9606.ENSP00000452786,9606.ENSP00000478570	TGFB1,THBS1,SMAD4,BMPR2,TGFBR1,ITGB3,VEGFA
GO:0009791	post-embryonic development	5	90	1.34	3.54e-05	9606.ENSP00000354558,9606.ENSP00000364133,9606.ENSP00000376943,9606.ENSP00000381185,9606.ENSP00000478570	MTOR,TGFBR1,BCL2L11,BCL2,VEGFA
GO:1905475	regulation of protein localization to membrane	6	163	1.16	3.59e-05	9606.ENSP00000221930,9606.ENSP00000269305,9606.ENSP00000302564,9606.ENSP00000375892,9606.ENSP00000379350,9606.ENSP00000381185	TGFB1,TP53,BCL2L1,AKT2,ITGB1,BCL2
GO:0042118	endothelial cell activation	3	10	2.07	3.61e-05	9606.ENSP00000319169,9606.ENSP00000341551,9606.ENSP00000364133	PRMT5,SMAD4,TGFBR1
GO:0007399	nervous system development	18	2206	0.5	3.70e-05	9606.ENSP00000221930,9606.ENSP00000244769,9606.ENSP00000260010,9606.ENSP00000281043,9606.ENSP00000319169,9606.ENSP00000320147,9606.ENSP00000324806,9606.ENSP00000341551,9606.ENSP00000349298,9606.ENSP00000354558,9606.ENSP00000361021,9606.ENSP00000363708,9606.ENSP00000364133,9606.ENSP00000375892,9606.ENSP00000376943,9606.ENSP00000379350,9606.ENSP00000381185,9606.ENSP00000478570	TGFB1,ATXN1,TLR2,MYCN,PRMT5,EZH2,GSK3B,SMAD4,MYLIP,MTOR,PTEN,BMPR2,TGFBR1,AKT2,BCL2L11,ITGB1,BCL2,VEGFA
GO:0030308	negative regulation of cell growth	6	164	1.16	3.70e-05	9606.ENSP00000221930,9606.ENSP00000269305,9606.ENSP00000341551,9606.ENSP00000363708,9606.ENSP00000381185,9606.ENSP00000384849	TGFB1,TP53,SMAD4,BMPR2,BCL2,CDKN1A
GO:0032103	positive regulation of response to external stimulus	9	499	0.85	3.90e-05	9606.ENSP00000221930,9606.ENSP00000260010,9606.ENSP00000260356,9606.ENSP00000280154,9606.ENSP00000306099,9606.ENSP00000306361,9606.ENSP00000336829,9606.ENSP00000363708,9606.ENSP00000478570	TGFB1,TLR2,THBS1,PDCD4,FGB,FGA,FGG,BMPR2,VEGFA
GO:0034766	negative regulation of ion transmembrane transport	5	93	1.32	4.07e-05	9606.ENSP00000221930,9606.ENSP00000260356,9606.ENSP00000354558,9606.ENSP00000361021,9606.ENSP00000375892	TGFB1,THBS1,MTOR,PTEN,AKT2
GO:0022414	reproductive process	14	1350	0.61	4.10e-05	9606.ENSP00000221930,9606.ENSP00000264183,9606.ENSP00000302564,9606.ENSP00000341551,9606.ENSP00000354558,9606.ENSP00000361021,9606.ENSP00000363708,9606.ENSP00000364133,9606.ENSP00000367202,9606.ENSP00000376943,9606.ENSP00000379350,9606.ENSP00000381185,9606.ENSP00000405330,9606.ENSP00000478570	TGFB1,ARID4B,BCL2L1,SMAD4,MTOR,PTEN,BMPR2,TGFBR1,RECK,BCL2L11,ITGB1,BCL2,ESR1,VEGFA
GO:0010769	regulation of cell morphogenesis involved in differentiation	7	263	1.02	4.22e-05	9606.ENSP00000306099,9606.ENSP00000306361,9606.ENSP00000324806,9606.ENSP00000336829,9606.ENSP00000361021,9606.ENSP00000363708,9606.ENSP00000478570	FGB,FGA,GSK3B,FGG,PTEN,BMPR2,VEGFA
GO:0044403	symbiont process	10	650	0.78	4.26e-05	9606.ENSP00000221930,9606.ENSP00000263754,9606.ENSP00000269305,9606.ENSP00000281708,9606.ENSP00000302564,9606.ENSP00000376808,9606.ENSP00000376943,9606.ENSP00000379350,9606.ENSP00000437621,9606.ENSP00000452786	TGFB1,KAT2B,TP53,FBXW7,BCL2L1,CUL5,BCL2L11,ITGB1,HMGA2,ITGB3
GO:0031639	plasminogen activation	3	11	2.03	4.47e-05	9606.ENSP00000306099,9606.ENSP00000306361,9606.ENSP00000336829	FGB,FGA,FGG
GO:0032873	negative regulation of stress-activated MAPK cascade	4	42	1.57	4.51e-05	9606.ENSP00000280154,9606.ENSP00000304226,9606.ENSP00000368880,9606.ENSP00000479618	PDCD4,HIPK3,FOXO1,MYC
GO:0010595	positive regulation of endothelial cell migration	5	96	1.31	4.59e-05	9606.ENSP00000221930,9606.ENSP00000260356,9606.ENSP00000363708,9606.ENSP00000452786,9606.ENSP00000478570	TGFB1,THBS1,BMPR2,ITGB3,VEGFA
GO:0048514	blood vessel morphogenesis	8	381	0.91	4.59e-05	9606.ENSP00000221930,9606.ENSP00000260356,9606.ENSP00000361021,9606.ENSP00000363708,9606.ENSP00000364133,9606.ENSP00000379350,9606.ENSP00000452786,9606.ENSP00000478570	TGFB1,THBS1,PTEN,BMPR2,TGFBR1,ITGB1,ITGB3,VEGFA
GO:0051153	regulation of striated muscle cell differentiation	5	96	1.31	4.59e-05	9606.ENSP00000221930,9606.ENSP00000320147,9606.ENSP00000341551,9606.ENSP00000354558,9606.ENSP00000381185	TGFB1,EZH2,SMAD4,MTOR,BCL2
GO:0071482	cellular response to light stimulus	5	97	1.3	4.79e-05	9606.ENSP00000269305,9606.ENSP00000281708,9606.ENSP00000375892,9606.ENSP00000384849,9606.ENSP00000479618	TP53,FBXW7,AKT2,CDKN1A,MYC
GO:2000134	negative regulation of G1/S transition of mitotic cell cycle	5	97	1.3	4.79e-05	9606.ENSP00000269305,9606.ENSP00000320147,9606.ENSP00000361021,9606.ENSP00000381185,9606.ENSP00000384849	TP53,EZH2,PTEN,BCL2,CDKN1A
GO:0060173	limb development	6	174	1.13	4.91e-05	9606.ENSP00000263754,9606.ENSP00000281043,9606.ENSP00000341551,9606.ENSP00000363708,9606.ENSP00000367202,9606.ENSP00000376943	KAT2B,MYCN,SMAD4,BMPR2,RECK,BCL2L11
GO:0051276	chromosome organization	12	999	0.67	5.04e-05	9606.ENSP00000263754,9606.ENSP00000264183,9606.ENSP00000269305,9606.ENSP00000281708,9606.ENSP00000319169,9606.ENSP00000320147,9606.ENSP00000352516,9606.ENSP00000361066,9606.ENSP00000365851,9606.ENSP00000405330,9606.ENSP00000437621,9606.ENSP00000479618	KAT2B,ARID4B,TP53,FBXW7,PRMT5,EZH2,DNMT1,NCOA3,BMI1,ESR1,HMGA2,MYC
GO:0010906	regulation of glucose metabolic process	5	100	1.29	5.40e-05	9606.ENSP00000263754,9606.ENSP00000324806,9606.ENSP00000354558,9606.ENSP00000368880,9606.ENSP00000375892	KAT2B,GSK3B,MTOR,FOXO1,AKT2
GO:0007565	female pregnancy	6	180	1.12	5.80e-05	9606.ENSP00000221930,9606.ENSP00000354558,9606.ENSP00000363708,9606.ENSP00000367202,9606.ENSP00000381185,9606.ENSP00000405330	TGFB1,MTOR,BMPR2,RECK,BCL2,ESR1
GO:0050731	positive regulation of peptidyl-tyrosine phosphorylation	6	180	1.12	5.80e-05	9606.ENSP00000221930,9606.ENSP00000269305,9606.ENSP00000281708,9606.ENSP00000354558,9606.ENSP00000452786,9606.ENSP00000478570	TGFB1,TP53,FBXW7,MTOR,ITGB3,VEGFA
GO:0009894	regulation of catabolic process	11	840	0.71	5.83e-05	9606.ENSP00000281708,9606.ENSP00000302564,9606.ENSP00000324806,9606.ENSP00000349298,9606.ENSP00000354558,9606.ENSP00000358022,9606.ENSP00000361021,9606.ENSP00000368880,9606.ENSP00000375892,9606.ENSP00000379350,9606.ENSP00000381185	FBXW7,BCL2L1,GSK3B,MYLIP,MTOR,MCL1,PTEN,FOXO1,AKT2,ITGB1,BCL2
GO:0003008	system process	16	1827	0.53	5.86e-05	9606.ENSP00000221930,9606.ENSP00000244769,9606.ENSP00000260010,9606.ENSP00000261254,9606.ENSP00000306099,9606.ENSP00000306361,9606.ENSP00000320147,9606.ENSP00000324806,9606.ENSP00000336829,9606.ENSP00000354558,9606.ENSP00000361021,9606.ENSP00000363708,9606.ENSP00000379350,9606.ENSP00000380034,9606.ENSP00000381185,9606.ENSP00000478570	TGFB1,ATXN1,TLR2,CCND2,FGB,FGA,EZH2,GSK3B,FGG,MTOR,PTEN,BMPR2,ITGB1,SNAI2,BCL2,VEGFA
GO:0014013	regulation of gliogenesis	5	102	1.28	5.86e-05	9606.ENSP00000260010,9606.ENSP00000281043,9606.ENSP00000319169,9606.ENSP00000320147,9606.ENSP00000354558	TLR2,MYCN,PRMT5,EZH2,MTOR
GO:0090100	positive regulation of transmembrane receptor protein serine/threonine kinase signaling pathway	5	102	1.28	5.86e-05	9606.ENSP00000221930,9606.ENSP00000260356,9606.ENSP00000341551,9606.ENSP00000363708,9606.ENSP00000364133	TGFB1,THBS1,SMAD4,BMPR2,TGFBR1
GO:0003179	heart valve morphogenesis	4	46	1.53	6.00e-05	9606.ENSP00000221930,9606.ENSP00000341551,9606.ENSP00000354558,9606.ENSP00000363708	TGFB1,SMAD4,MTOR,BMPR2
GO:0035051	cardiocyte differentiation	5	103	1.28	6.08e-05	9606.ENSP00000280154,9606.ENSP00000341551,9606.ENSP00000354558,9606.ENSP00000379350,9606.ENSP00000478570	PDCD4,SMAD4,MTOR,ITGB1,VEGFA
GO:0060968	regulation of gene silencing	5	103	1.28	6.08e-05	9606.ENSP00000221930,9606.ENSP00000281043,9606.ENSP00000352516,9606.ENSP00000362300,9606.ENSP00000405330	TGFB1,MYCN,DNMT1,AGO1,ESR1
GO:1901654	response to ketone	6	183	1.11	6.23e-05	9606.ENSP00000221930,9606.ENSP00000260010,9606.ENSP00000260356,9606.ENSP00000302564,9606.ENSP00000368880,9606.ENSP00000384849	TGFB1,TLR2,THBS1,BCL2L1,FOXO1,CDKN1A
GO:0034116	positive regulation of heterotypic cell-cell adhesion	3	13	1.96	6.40e-05	9606.ENSP00000306099,9606.ENSP00000306361,9606.ENSP00000336829	FGB,FGA,FGG
GO:0060391	positive regulation of SMAD protein signal transduction	3	13	1.96	6.40e-05	9606.ENSP00000221930,9606.ENSP00000341551,9606.ENSP00000364133	TGFB1,SMAD4,TGFBR1
GO:1903960	negative regulation of anion transmembrane transport	3	13	1.96	6.40e-05	9606.ENSP00000260356,9606.ENSP00000354558,9606.ENSP00000375892	THBS1,MTOR,AKT2
GO:0001952	regulation of cell-matrix adhesion	5	105	1.27	6.54e-05	9606.ENSP00000260356,9606.ENSP00000324806,9606.ENSP00000361021,9606.ENSP00000381185,9606.ENSP00000478570	THBS1,GSK3B,PTEN,BCL2,VEGFA
GO:0007610	behavior	9	541	0.81	6.71e-05	9606.ENSP00000244769,9606.ENSP00000260010,9606.ENSP00000260356,9606.ENSP00000261254,9606.ENSP00000269305,9606.ENSP00000354558,9606.ENSP00000361021,9606.ENSP00000379350,9606.ENSP00000381185	ATXN1,TLR2,THBS1,CCND2,TP53,MTOR,PTEN,ITGB1,BCL2
GO:0060322	head development	10	692	0.75	6.74e-05	9606.ENSP00000221930,9606.ENSP00000244769,9606.ENSP00000320147,9606.ENSP00000324806,9606.ENSP00000354558,9606.ENSP00000361021,9606.ENSP00000363708,9606.ENSP00000376943,9606.ENSP00000379350,9606.ENSP00000381185	TGFB1,ATXN1,EZH2,GSK3B,MTOR,PTEN,BMPR2,BCL2L11,ITGB1,BCL2
GO:0007417	central nervous system development	11	861	0.7	7.08e-05	9606.ENSP00000221930,9606.ENSP00000244769,9606.ENSP00000260010,9606.ENSP00000320147,9606.ENSP00000324806,9606.ENSP00000354558,9606.ENSP00000361021,9606.ENSP00000363708,9606.ENSP00000376943,9606.ENSP00000379350,9606.ENSP00000381185	TGFB1,ATXN1,TLR2,EZH2,GSK3B,MTOR,PTEN,BMPR2,BCL2L11,ITGB1,BCL2
GO:0009611	response to wounding	9	547	0.81	7.27e-05	9606.ENSP00000221930,9606.ENSP00000306099,9606.ENSP00000306361,9606.ENSP00000320147,9606.ENSP00000336829,9606.ENSP00000354558,9606.ENSP00000364133,9606.ENSP00000381185,9606.ENSP00000452786	TGFB1,FGB,FGA,EZH2,FGG,MTOR,TGFBR1,BCL2,ITGB3
GO:0010862	positive regulation of pathway-restricted SMAD protein phosphorylation	4	49	1.5	7.35e-05	9606.ENSP00000221930,9606.ENSP00000341551,9606.ENSP00000363708,9606.ENSP00000364133	TGFB1,SMAD4,BMPR2,TGFBR1
GO:0043525	positive regulation of neuron apoptotic process	4	49	1.5	7.35e-05	9606.ENSP00000269305,9606.ENSP00000281708,9606.ENSP00000358022,9606.ENSP00000376943	TP53,FBXW7,MCL1,BCL2L11
GO:1904705	regulation of vascular smooth muscle cell proliferation	4	49	1.5	7.35e-05	9606.ENSP00000280154,9606.ENSP00000352516,9606.ENSP00000361021,9606.ENSP00000384849	PDCD4,DNMT1,PTEN,CDKN1A
GO:2000278	regulation of DNA biosynthetic process	5	108	1.26	7.35e-05	9606.ENSP00000269305,9606.ENSP00000363708,9606.ENSP00000384849,9606.ENSP00000478570,9606.ENSP00000479618	TP53,BMPR2,CDKN1A,VEGFA,MYC
GO:1903706	regulation of hemopoiesis	8	412	0.88	7.36e-05	9606.ENSP00000221930,9606.ENSP00000260356,9606.ENSP00000263754,9606.ENSP00000281708,9606.ENSP00000329418,9606.ENSP00000354558,9606.ENSP00000362300,9606.ENSP00000479618	TGFB1,THBS1,KAT2B,FBXW7,SOCS1,MTOR,AGO1,MYC
GO:0043009	chordate embryonic development	9	550	0.81	7.48e-05	9606.ENSP00000221930,9606.ENSP00000281043,9606.ENSP00000302564,9606.ENSP00000341551,9606.ENSP00000363708,9606.ENSP00000364133,9606.ENSP00000376943,9606.ENSP00000379350,9606.ENSP00000478570	TGFB1,MYCN,BCL2L1,SMAD4,BMPR2,TGFBR1,BCL2L11,ITGB1,VEGFA
GO:0010811	positive regulation of cell-substrate adhesion	5	109	1.25	7.58e-05	9606.ENSP00000306099,9606.ENSP00000306361,9606.ENSP00000324806,9606.ENSP00000336829,9606.ENSP00000478570	FGB,FGA,GSK3B,FGG,VEGFA
GO:0051336	regulation of hydrolase activity	13	1238	0.61	7.58e-05	9606.ENSP00000260356,9606.ENSP00000269305,9606.ENSP00000276431,9606.ENSP00000320147,9606.ENSP00000324806,9606.ENSP00000354558,9606.ENSP00000367202,9606.ENSP00000375892,9606.ENSP00000376943,9606.ENSP00000379350,9606.ENSP00000405330,9606.ENSP00000478570,9606.ENSP00000479618	THBS1,TP53,TNFRSF10B,EZH2,GSK3B,MTOR,RECK,AKT2,BCL2L11,ITGB1,ESR1,VEGFA,MYC
GO:0044249	cellular biosynthetic process	26	4567	0.35	7.78e-05	9606.ENSP00000221930,9606.ENSP00000244769,9606.ENSP00000263754,9606.ENSP00000264183,9606.ENSP00000264444,9606.ENSP00000269305,9606.ENSP00000281043,9606.ENSP00000304226,9606.ENSP00000319169,9606.ENSP00000320147,9606.ENSP00000341551,9606.ENSP00000345096,9606.ENSP00000352516,9606.ENSP00000354558,9606.ENSP00000361021,9606.ENSP00000361066,9606.ENSP00000362300,9606.ENSP00000363708,9606.ENSP00000365851,…	TGFB1,ATXN1,KAT2B,ARID4B,MXD1,TP53,MYCN,HIPK3,PRMT5,EZH2,SMAD4,IMPDH1,DNMT1,MTOR,PTEN,NCOA3,AGO1,BMPR2,BMI1,FOXO1,AKT2,SNAI2,CDKN1A,ESR1,HMGA2,MYC
GO:0051148	negative regulation of muscle cell differentiation	4	50	1.5	7.78e-05	9606.ENSP00000280154,9606.ENSP00000320147,9606.ENSP00000341551,9606.ENSP00000352516	PDCD4,EZH2,SMAD4,DNMT1
GO:0060429	epithelium development	12	1055	0.65	8.07e-05	9606.ENSP00000221930,9606.ENSP00000264183,9606.ENSP00000281043,9606.ENSP00000341551,9606.ENSP00000363708,9606.ENSP00000375892,9606.ENSP00000380034,9606.ENSP00000381185,9606.ENSP00000384849,9606.ENSP00000405330,9606.ENSP00000478570,9606.ENSP00000479618	TGFB1,ARID4B,MYCN,SMAD4,BMPR2,AKT2,SNAI2,BCL2,CDKN1A,ESR1,VEGFA,MYC
GO:0071156	regulation of cell cycle arrest	5	111	1.25	8.17e-05	9606.ENSP00000221930,9606.ENSP00000269305,9606.ENSP00000375892,9606.ENSP00000384849,9606.ENSP00000437621	TGFB1,TP53,AKT2,CDKN1A,HMGA2
GO:0043523	regulation of neuron apoptotic process	6	195	1.08	8.39e-05	9606.ENSP00000269305,9606.ENSP00000281708,9606.ENSP00000302564,9606.ENSP00000358022,9606.ENSP00000376943,9606.ENSP00000381185	TP53,FBXW7,BCL2L1,MCL1,BCL2L11,BCL2
GO:0050765	negative regulation of phagocytosis	3	15	1.89	8.84e-05	9606.ENSP00000221930,9606.ENSP00000260010,9606.ENSP00000361021	TGFB1,TLR2,PTEN
GO:0050769	positive regulation of neurogenesis	8	425	0.87	8.97e-05	9606.ENSP00000260010,9606.ENSP00000319169,9606.ENSP00000320147,9606.ENSP00000354558,9606.ENSP00000361021,9606.ENSP00000363708,9606.ENSP00000381185,9606.ENSP00000478570	TLR2,PRMT5,EZH2,MTOR,PTEN,BMPR2,BCL2,VEGFA
GO:1901342	regulation of vasculature development	7	305	0.95	9.48e-05	9606.ENSP00000260356,9606.ENSP00000280154,9606.ENSP00000352516,9606.ENSP00000362300,9606.ENSP00000379350,9606.ENSP00000437621,9606.ENSP00000478570	THBS1,PDCD4,DNMT1,AGO1,ITGB1,HMGA2,VEGFA
GO:0016032	viral process	9	571	0.79	9.72e-05	9606.ENSP00000221930,9606.ENSP00000263754,9606.ENSP00000269305,9606.ENSP00000281708,9606.ENSP00000302564,9606.ENSP00000376808,9606.ENSP00000376943,9606.ENSP00000379350,9606.ENSP00000452786	TGFB1,KAT2B,TP53,FBXW7,BCL2L1,CUL5,BCL2L11,ITGB1,ITGB3
GO:0033157	regulation of intracellular protein transport	6	201	1.07	9.76e-05	9606.ENSP00000221930,9606.ENSP00000269305,9606.ENSP00000281708,9606.ENSP00000324806,9606.ENSP00000375892,9606.ENSP00000384849	TGFB1,TP53,FBXW7,GSK3B,AKT2,CDKN1A
GO:0048534	hematopoietic or lymphoid organ development	9	573	0.79	9.93e-05	9606.ENSP00000221930,9606.ENSP00000260010,9606.ENSP00000354558,9606.ENSP00000364133,9606.ENSP00000365851,9606.ENSP00000376943,9606.ENSP00000379350,9606.ENSP00000381185,9606.ENSP00000478570	TGFB1,TLR2,MTOR,TGFBR1,BMI1,BCL2L11,ITGB1,BCL2,VEGFA
GO:0032102	negative regulation of response to external stimulus	7	310	0.95	0.00010	9606.ENSP00000260356,9606.ENSP00000280154,9606.ENSP00000306099,9606.ENSP00000306361,9606.ENSP00000336829,9606.ENSP00000361021,9606.ENSP00000380034	THBS1,PDCD4,FGB,FGA,FGG,PTEN,SNAI2
GO:1903798	regulation of production of miRNAs involved in gene silencing by miRNA	3	16	1.87	0.00010	9606.ENSP00000221930,9606.ENSP00000281043,9606.ENSP00000405330	TGFB1,MYCN,ESR1
GO:1905477	positive regulation of protein localization to membrane	5	117	1.22	0.00010	9606.ENSP00000221930,9606.ENSP00000269305,9606.ENSP00000375892,9606.ENSP00000379350,9606.ENSP00000381185	TGFB1,TP53,AKT2,ITGB1,BCL2
GO:0051345	positive regulation of hydrolase activity	10	742	0.72	0.00011	9606.ENSP00000276431,9606.ENSP00000320147,9606.ENSP00000324806,9606.ENSP00000354558,9606.ENSP00000375892,9606.ENSP00000376943,9606.ENSP00000379350,9606.ENSP00000405330,9606.ENSP00000478570,9606.ENSP00000479618	TNFRSF10B,EZH2,GSK3B,MTOR,AKT2,BCL2L11,ITGB1,ESR1,VEGFA,MYC
GO:1901576	organic substance biosynthetic process	26	4656	0.34	0.00011	9606.ENSP00000221930,9606.ENSP00000244769,9606.ENSP00000263754,9606.ENSP00000264183,9606.ENSP00000264444,9606.ENSP00000269305,9606.ENSP00000281043,9606.ENSP00000304226,9606.ENSP00000319169,9606.ENSP00000320147,9606.ENSP00000341551,9606.ENSP00000345096,9606.ENSP00000352516,9606.ENSP00000354558,9606.ENSP00000361021,9606.ENSP00000361066,9606.ENSP00000362300,9606.ENSP00000363708,9606.ENSP00000365851,…	TGFB1,ATXN1,KAT2B,ARID4B,MXD1,TP53,MYCN,HIPK3,PRMT5,EZH2,SMAD4,IMPDH1,DNMT1,MTOR,PTEN,NCOA3,AGO1,BMPR2,BMI1,FOXO1,AKT2,SNAI2,CDKN1A,ESR1,HMGA2,MYC
GO:0031329	regulation of cellular catabolic process	10	743	0.72	0.00012	9606.ENSP00000281708,9606.ENSP00000302564,9606.ENSP00000324806,9606.ENSP00000349298,9606.ENSP00000354558,9606.ENSP00000358022,9606.ENSP00000361021,9606.ENSP00000368880,9606.ENSP00000375892,9606.ENSP00000381185	FBXW7,BCL2L1,GSK3B,MYLIP,MTOR,MCL1,PTEN,FOXO1,AKT2,BCL2
GO:0032872	regulation of stress-activated MAPK cascade	6	208	1.05	0.00012	9606.ENSP00000268035,9606.ENSP00000280154,9606.ENSP00000304226,9606.ENSP00000368880,9606.ENSP00000478570,9606.ENSP00000479618	IGF1R,PDCD4,HIPK3,FOXO1,VEGFA,MYC
GO:0048714	positive regulation of oligodendrocyte differentiation	3	17	1.84	0.00012	9606.ENSP00000260010,9606.ENSP00000319169,9606.ENSP00000354558	TLR2,PRMT5,MTOR
GO:0030879	mammary gland development	5	123	1.2	0.00013	9606.ENSP00000221930,9606.ENSP00000375892,9606.ENSP00000376943,9606.ENSP00000405330,9606.ENSP00000478570	TGFB1,AKT2,BCL2L11,ESR1,VEGFA
GO:0034645	cellular macromolecule biosynthetic process	22	3518	0.39	0.00013	9606.ENSP00000244769,9606.ENSP00000263754,9606.ENSP00000264183,9606.ENSP00000264444,9606.ENSP00000269305,9606.ENSP00000281043,9606.ENSP00000304226,9606.ENSP00000319169,9606.ENSP00000320147,9606.ENSP00000341551,9606.ENSP00000352516,9606.ENSP00000361066,9606.ENSP00000362300,9606.ENSP00000363708,9606.ENSP00000365851,9606.ENSP00000368880,9606.ENSP00000375892,9606.ENSP00000380034,9606.ENSP00000384849,…	ATXN1,KAT2B,ARID4B,MXD1,TP53,MYCN,HIPK3,PRMT5,EZH2,SMAD4,DNMT1,NCOA3,AGO1,BMPR2,BMI1,FOXO1,AKT2,SNAI2,CDKN1A,ESR1,HMGA2,MYC
GO:0045664	regulation of neuron differentiation	9	595	0.77	0.00013	9606.ENSP00000281043,9606.ENSP00000320147,9606.ENSP00000324806,9606.ENSP00000349298,9606.ENSP00000354558,9606.ENSP00000361021,9606.ENSP00000363708,9606.ENSP00000381185,9606.ENSP00000478570	MYCN,EZH2,GSK3B,MYLIP,MTOR,PTEN,BMPR2,BCL2,VEGFA
GO:0051051	negative regulation of transport	8	450	0.84	0.00013	9606.ENSP00000221930,9606.ENSP00000260010,9606.ENSP00000260356,9606.ENSP00000354558,9606.ENSP00000361021,9606.ENSP00000375892,9606.ENSP00000381185,9606.ENSP00000452786	TGFB1,TLR2,THBS1,MTOR,PTEN,AKT2,BCL2,ITGB3
GO:0008637	apoptotic mitochondrial changes	4	60	1.42	0.00014	9606.ENSP00000302564,9606.ENSP00000358022,9606.ENSP00000376943,9606.ENSP00000381185	BCL2L1,MCL1,BCL2L11,BCL2
GO:0019953	sexual reproduction	10	764	0.71	0.00014	9606.ENSP00000221930,9606.ENSP00000264183,9606.ENSP00000302564,9606.ENSP00000341551,9606.ENSP00000354558,9606.ENSP00000361021,9606.ENSP00000364133,9606.ENSP00000376943,9606.ENSP00000379350,9606.ENSP00000381185	TGFB1,ARID4B,BCL2L1,SMAD4,MTOR,PTEN,TGFBR1,BCL2L11,ITGB1,BCL2
GO:0031667	response to nutrient levels	8	455	0.84	0.00014	9606.ENSP00000221930,9606.ENSP00000269305,9606.ENSP00000354558,9606.ENSP00000361021,9606.ENSP00000363708,9606.ENSP00000368880,9606.ENSP00000381185,9606.ENSP00000384849	TGFB1,TP53,MTOR,PTEN,BMPR2,FOXO1,BCL2,CDKN1A
GO:0032355	response to estradiol	5	126	1.19	0.00014	9606.ENSP00000221930,9606.ENSP00000320147,9606.ENSP00000361021,9606.ENSP00000361066,9606.ENSP00000405330	TGFB1,EZH2,PTEN,NCOA3,ESR1
GO:0090316	positive regulation of intracellular protein transport	5	126	1.19	0.00014	9606.ENSP00000221930,9606.ENSP00000269305,9606.ENSP00000281708,9606.ENSP00000324806,9606.ENSP00000375892	TGFB1,TP53,FBXW7,GSK3B,AKT2
GO:1904706	negative regulation of vascular smooth muscle cell proliferation	3	18	1.81	0.00014	9606.ENSP00000280154,9606.ENSP00000361021,9606.ENSP00000384849	PDCD4,PTEN,CDKN1A
GO:0019229	regulation of vasoconstriction	4	61	1.41	0.00015	9606.ENSP00000306099,9606.ENSP00000306361,9606.ENSP00000336829,9606.ENSP00000363708	FGB,FGA,FGG,BMPR2
GO:0031065	positive regulation of histone deacetylation	3	19	1.79	0.00015	9606.ENSP00000221930,9606.ENSP00000269305,9606.ENSP00000478570	TGFB1,TP53,VEGFA
GO:0042060	wound healing	8	461	0.83	0.00015	9606.ENSP00000221930,9606.ENSP00000306099,9606.ENSP00000306361,9606.ENSP00000320147,9606.ENSP00000336829,9606.ENSP00000354558,9606.ENSP00000364133,9606.ENSP00000452786	TGFB1,FGB,FGA,EZH2,FGG,MTOR,TGFBR1,ITGB3
GO:0043542	endothelial cell migration	4	61	1.41	0.00015	9606.ENSP00000361021,9606.ENSP00000364133,9606.ENSP00000379350,9606.ENSP00000478570	PTEN,TGFBR1,ITGB1,VEGFA
GO:0045685	regulation of glial cell differentiation	4	61	1.41	0.00015	9606.ENSP00000260010,9606.ENSP00000281043,9606.ENSP00000319169,9606.ENSP00000354558	TLR2,MYCN,PRMT5,MTOR
GO:0062012	regulation of small molecule metabolic process	7	332	0.92	0.00015	9606.ENSP00000221930,9606.ENSP00000263754,9606.ENSP00000324806,9606.ENSP00000354558,9606.ENSP00000368880,9606.ENSP00000375892,9606.ENSP00000380034	TGFB1,KAT2B,GSK3B,MTOR,FOXO1,AKT2,SNAI2
GO:0090066	regulation of anatomical structure size	8	464	0.83	0.00015	9606.ENSP00000306099,9606.ENSP00000306361,9606.ENSP00000324806,9606.ENSP00000336829,9606.ENSP00000354558,9606.ENSP00000361021,9606.ENSP00000363708,9606.ENSP00000478570	FGB,FGA,GSK3B,FGG,MTOR,PTEN,BMPR2,VEGFA
GO:0006112	energy reserve metabolic process	4	62	1.4	0.00016	9606.ENSP00000324806,9606.ENSP00000354558,9606.ENSP00000375892,9606.ENSP00000479618	GSK3B,MTOR,AKT2,MYC
GO:0071901	negative regulation of protein serine/threonine kinase activity	5	130	1.18	0.00016	9606.ENSP00000263754,9606.ENSP00000280154,9606.ENSP00000304226,9606.ENSP00000361021,9606.ENSP00000384849	KAT2B,PDCD4,HIPK3,PTEN,CDKN1A
GO:1905330	regulation of morphogenesis of an epithelium	5	130	1.18	0.00016	9606.ENSP00000221930,9606.ENSP00000354558,9606.ENSP00000361021,9606.ENSP00000405330,9606.ENSP00000478570	TGFB1,MTOR,PTEN,ESR1,VEGFA
GO:0061035	regulation of cartilage development	4	63	1.4	0.00017	9606.ENSP00000221930,9606.ENSP00000363708,9606.ENSP00000364133,9606.ENSP00000380034	TGFB1,BMPR2,TGFBR1,SNAI2
GO:0001707	mesoderm formation	4	66	1.38	0.00019	9606.ENSP00000363708,9606.ENSP00000379350,9606.ENSP00000437621,9606.ENSP00000452786	BMPR2,ITGB1,HMGA2,ITGB3
GO:0007276	gamete generation	9	632	0.75	0.00019	9606.ENSP00000221930,9606.ENSP00000264183,9606.ENSP00000302564,9606.ENSP00000341551,9606.ENSP00000354558,9606.ENSP00000364133,9606.ENSP00000376943,9606.ENSP00000379350,9606.ENSP00000381185	TGFB1,ARID4B,BCL2L1,SMAD4,MTOR,TGFBR1,BCL2L11,ITGB1,BCL2
GO:0010770	positive regulation of cell morphogenesis involved in differentiation	5	136	1.16	0.00019	9606.ENSP00000306099,9606.ENSP00000306361,9606.ENSP00000336829,9606.ENSP00000363708,9606.ENSP00000478570	FGB,FGA,FGG,BMPR2,VEGFA
GO:0016570	histone modification	7	347	0.9	0.00019	9606.ENSP00000263754,9606.ENSP00000264183,9606.ENSP00000319169,9606.ENSP00000320147,9606.ENSP00000361066,9606.ENSP00000365851,9606.ENSP00000437621	KAT2B,ARID4B,PRMT5,EZH2,NCOA3,BMI1,HMGA2
GO:0042730	fibrinolysis	3	21	1.75	0.00019	9606.ENSP00000306099,9606.ENSP00000306361,9606.ENSP00000336829	FGB,FGA,FGG
GO:0045165	cell fate commitment	6	230	1.01	0.00019	9606.ENSP00000341551,9606.ENSP00000354558,9606.ENSP00000358022,9606.ENSP00000364133,9606.ENSP00000379350,9606.ENSP00000381185	SMAD4,MTOR,MCL1,TGFBR1,ITGB1,BCL2
GO:0060627	regulation of vesicle-mediated transport	8	480	0.81	0.00019	9606.ENSP00000221930,9606.ENSP00000260010,9606.ENSP00000306099,9606.ENSP00000306361,9606.ENSP00000336829,9606.ENSP00000361021,9606.ENSP00000375892,9606.ENSP00000478570	TGFB1,TLR2,FGB,FGA,FGG,PTEN,AKT2,VEGFA
GO:0061045	negative regulation of wound healing	4	66	1.38	0.00019	9606.ENSP00000306099,9606.ENSP00000306361,9606.ENSP00000336829,9606.ENSP00000361021	FGB,FGA,FGG,PTEN
GO:0051384	response to glucocorticoid	5	138	1.15	0.00020	9606.ENSP00000221930,9606.ENSP00000368880,9606.ENSP00000376943,9606.ENSP00000381185,9606.ENSP00000384849	TGFB1,FOXO1,BCL2L11,BCL2,CDKN1A
GO:0009411	response to UV	5	139	1.15	0.00021	9606.ENSP00000269305,9606.ENSP00000281708,9606.ENSP00000381185,9606.ENSP00000384849,9606.ENSP00000479618	TP53,FBXW7,BCL2,CDKN1A,MYC
GO:0006796	phosphate-containing compound metabolic process	16	2065	0.48	0.00022	9606.ENSP00000221930,9606.ENSP00000260010,9606.ENSP00000268035,9606.ENSP00000304226,9606.ENSP00000324806,9606.ENSP00000345096,9606.ENSP00000354558,9606.ENSP00000361021,9606.ENSP00000363708,9606.ENSP00000364133,9606.ENSP00000375892,9606.ENSP00000381185,9606.ENSP00000384849,9606.ENSP00000405330,9606.ENSP00000437621,9606.ENSP00000479618	TGFB1,TLR2,IGF1R,HIPK3,GSK3B,IMPDH1,MTOR,PTEN,BMPR2,TGFBR1,AKT2,BCL2,CDKN1A,ESR1,HMGA2,MYC
GO:0007611	learning or memory	6	237	1.0	0.00022	9606.ENSP00000244769,9606.ENSP00000260010,9606.ENSP00000261254,9606.ENSP00000354558,9606.ENSP00000361021,9606.ENSP00000379350	ATXN1,TLR2,CCND2,MTOR,PTEN,ITGB1
GO:0010035	response to inorganic substance	8	491	0.8	0.00022	9606.ENSP00000260356,9606.ENSP00000306099,9606.ENSP00000306361,9606.ENSP00000320147,9606.ENSP00000336829,9606.ENSP00000361021,9606.ENSP00000368880,9606.ENSP00000381185	THBS1,FGB,FGA,EZH2,FGG,PTEN,FOXO1,BCL2
GO:1901224	positive regulation of NIK/NF-kappaB signaling	4	69	1.36	0.00022	9606.ENSP00000260010,9606.ENSP00000276431,9606.ENSP00000280154,9606.ENSP00000362300	TLR2,TNFRSF10B,PDCD4,AGO1
GO:0007420	brain development	9	650	0.73	0.00023	9606.ENSP00000244769,9606.ENSP00000320147,9606.ENSP00000324806,9606.ENSP00000354558,9606.ENSP00000361021,9606.ENSP00000363708,9606.ENSP00000376943,9606.ENSP00000379350,9606.ENSP00000381185	ATXN1,EZH2,GSK3B,MTOR,PTEN,BMPR2,BCL2L11,ITGB1,BCL2
GO:0034976	response to endoplasmic reticulum stress	6	240	0.99	0.00023	9606.ENSP00000260356,9606.ENSP00000269305,9606.ENSP00000276431,9606.ENSP00000324806,9606.ENSP00000376943,9606.ENSP00000381185	THBS1,TP53,TNFRSF10B,GSK3B,BCL2L11,BCL2
GO:0007169	transmembrane receptor protein tyrosine kinase signaling pathway	8	499	0.8	0.00024	9606.ENSP00000221930,9606.ENSP00000268035,9606.ENSP00000361021,9606.ENSP00000368880,9606.ENSP00000375892,9606.ENSP00000376808,9606.ENSP00000452786,9606.ENSP00000478570	TGFB1,IGF1R,PTEN,FOXO1,AKT2,CUL5,ITGB3,VEGFA
GO:0043900	regulation of multi-organism process	9	653	0.73	0.00024	9606.ENSP00000260010,9606.ENSP00000306099,9606.ENSP00000306361,9606.ENSP00000329418,9606.ENSP00000336829,9606.ENSP00000376943,9606.ENSP00000381185,9606.ENSP00000405330,9606.ENSP00000437621	TLR2,FGB,FGA,SOCS1,FGG,BCL2L11,BCL2,ESR1,HMGA2
GO:0044089	positive regulation of cellular component biogenesis	8	498	0.8	0.00024	9606.ENSP00000221930,9606.ENSP00000269305,9606.ENSP00000324806,9606.ENSP00000354558,9606.ENSP00000364133,9606.ENSP00000376943,9606.ENSP00000405330,9606.ENSP00000478570	TGFB1,TP53,GSK3B,MTOR,TGFBR1,BCL2L11,ESR1,VEGFA
GO:1903378	positive regulation of oxidative stress-induced neuron intrinsic apoptotic signaling pathway	2	2	2.59	0.00024	9606.ENSP00000281708,9606.ENSP00000358022	FBXW7,MCL1
GO:0007162	negative regulation of cell adhesion	6	245	0.98	0.00025	9606.ENSP00000221930,9606.ENSP00000260356,9606.ENSP00000329418,9606.ENSP00000336829,9606.ENSP00000361021,9606.ENSP00000380034	TGFB1,THBS1,SOCS1,FGG,PTEN,SNAI2
GO:0009607	response to biotic stimulus	12	1206	0.59	0.00025	9606.ENSP00000221930,9606.ENSP00000260010,9606.ENSP00000269305,9606.ENSP00000276431,9606.ENSP00000280154,9606.ENSP00000302564,9606.ENSP00000306099,9606.ENSP00000306361,9606.ENSP00000324806,9606.ENSP00000376943,9606.ENSP00000381185,9606.ENSP00000437621	TGFB1,TLR2,TP53,TNFRSF10B,PDCD4,BCL2L1,FGB,FGA,GSK3B,BCL2L11,BCL2,HMGA2
GO:0071375	cellular response to peptide hormone stimulus	6	245	0.98	0.00025	9606.ENSP00000221930,9606.ENSP00000263754,9606.ENSP00000268035,9606.ENSP00000361021,9606.ENSP00000368880,9606.ENSP00000375892	TGFB1,KAT2B,IGF1R,PTEN,FOXO1,AKT2
GO:0010507	negative regulation of autophagy	4	73	1.33	0.00027	9606.ENSP00000302564,9606.ENSP00000354558,9606.ENSP00000358022,9606.ENSP00000381185	BCL2L1,MTOR,MCL1,BCL2
GO:0045637	regulation of myeloid cell differentiation	6	249	0.97	0.00027	9606.ENSP00000260356,9606.ENSP00000263754,9606.ENSP00000281708,9606.ENSP00000354558,9606.ENSP00000362300,9606.ENSP00000479618	THBS1,KAT2B,FBXW7,MTOR,AGO1,MYC
GO:0040029	regulation of gene expression, epigenetic	6	251	0.97	0.00028	9606.ENSP00000263754,9606.ENSP00000264183,9606.ENSP00000320147,9606.ENSP00000352516,9606.ENSP00000362300,9606.ENSP00000365851	KAT2B,ARID4B,EZH2,DNMT1,AGO1,BMI1
GO:0008015	blood circulation	7	373	0.87	0.00029	9606.ENSP00000221930,9606.ENSP00000306099,9606.ENSP00000306361,9606.ENSP00000336829,9606.ENSP00000354558,9606.ENSP00000363708,9606.ENSP00000478570	TGFB1,FGB,FGA,FGG,MTOR,BMPR2,VEGFA
GO:0031099	regeneration	5	151	1.11	0.00029	9606.ENSP00000221930,9606.ENSP00000319169,9606.ENSP00000320147,9606.ENSP00000381185,9606.ENSP00000384849	TGFB1,PRMT5,EZH2,BCL2,CDKN1A
GO:0045785	positive regulation of cell adhesion	7	375	0.86	0.00029	9606.ENSP00000221930,9606.ENSP00000306099,9606.ENSP00000306361,9606.ENSP00000324806,9606.ENSP00000329418,9606.ENSP00000336829,9606.ENSP00000478570	TGFB1,FGB,FGA,GSK3B,SOCS1,FGG,VEGFA
GO:0002376	immune system process	17	2370	0.45	0.00030	9606.ENSP00000221930,9606.ENSP00000260010,9606.ENSP00000260356,9606.ENSP00000268035,9606.ENSP00000276431,9606.ENSP00000306099,9606.ENSP00000306361,9606.ENSP00000336829,9606.ENSP00000345096,9606.ENSP00000354558,9606.ENSP00000364133,9606.ENSP00000365851,9606.ENSP00000376943,9606.ENSP00000379350,9606.ENSP00000381185,9606.ENSP00000452786,9606.ENSP00000478570	TGFB1,TLR2,THBS1,IGF1R,TNFRSF10B,FGB,FGA,FGG,IMPDH1,MTOR,TGFBR1,BMI1,BCL2L11,ITGB1,BCL2,ITGB3,VEGFA
GO:0007093	mitotic cell cycle checkpoint	5	153	1.11	0.00030	9606.ENSP00000221930,9606.ENSP00000269305,9606.ENSP00000302564,9606.ENSP00000384849,9606.ENSP00000437621	TGFB1,TP53,BCL2L1,CDKN1A,HMGA2
GO:0032869	cellular response to insulin stimulus	5	153	1.11	0.00030	9606.ENSP00000263754,9606.ENSP00000268035,9606.ENSP00000361021,9606.ENSP00000368880,9606.ENSP00000375892	KAT2B,IGF1R,PTEN,FOXO1,AKT2
GO:0044057	regulation of system process	8	516	0.78	0.00030	9606.ENSP00000306099,9606.ENSP00000306361,9606.ENSP00000336829,9606.ENSP00000341551,9606.ENSP00000354558,9606.ENSP00000361021,9606.ENSP00000363708,9606.ENSP00000368880	FGB,FGA,FGG,SMAD4,MTOR,PTEN,BMPR2,FOXO1
GO:0030193	regulation of blood coagulation	4	77	1.31	0.00032	9606.ENSP00000260356,9606.ENSP00000306099,9606.ENSP00000306361,9606.ENSP00000336829	THBS1,FGB,FGA,FGG
GO:0048333	mesodermal cell differentiation	3	26	1.65	0.00032	9606.ENSP00000379350,9606.ENSP00000437621,9606.ENSP00000452786	ITGB1,HMGA2,ITGB3
GO:0034644	cellular response to UV	4	78	1.3	0.00033	9606.ENSP00000269305,9606.ENSP00000281708,9606.ENSP00000384849,9606.ENSP00000479618	TP53,FBXW7,CDKN1A,MYC
GO:0051701	interaction with host	5	156	1.1	0.00033	9606.ENSP00000221930,9606.ENSP00000302564,9606.ENSP00000376943,9606.ENSP00000379350,9606.ENSP00000452786	TGFB1,BCL2L1,BCL2L11,ITGB1,ITGB3
GO:0060964	regulation of gene silencing by miRNA	4	78	1.3	0.00033	9606.ENSP00000221930,9606.ENSP00000281043,9606.ENSP00000362300,9606.ENSP00000405330	TGFB1,MYCN,AGO1,ESR1
GO:0007369	gastrulation	5	158	1.09	0.00034	9606.ENSP00000341551,9606.ENSP00000363708,9606.ENSP00000379350,9606.ENSP00000437621,9606.ENSP00000452786	SMAD4,BMPR2,ITGB1,HMGA2,ITGB3
GO:0008361	regulation of cell size	5	159	1.09	0.00035	9606.ENSP00000324806,9606.ENSP00000354558,9606.ENSP00000361021,9606.ENSP00000363708,9606.ENSP00000478570	GSK3B,MTOR,PTEN,BMPR2,VEGFA
GO:0030307	positive regulation of cell growth	5	159	1.09	0.00035	9606.ENSP00000354558,9606.ENSP00000363708,9606.ENSP00000364133,9606.ENSP00000381185,9606.ENSP00000478570	MTOR,BMPR2,TGFBR1,BCL2,VEGFA
GO:0031100	animal organ regeneration	4	79	1.3	0.00035	9606.ENSP00000221930,9606.ENSP00000319169,9606.ENSP00000320147,9606.ENSP00000384849	TGFB1,PRMT5,EZH2,CDKN1A
GO:0032369	negative regulation of lipid transport	3	27	1.64	0.00035	9606.ENSP00000260356,9606.ENSP00000375892,9606.ENSP00000452786	THBS1,AKT2,ITGB3
GO:0045055	regulated exocytosis	9	691	0.71	0.00035	9606.ENSP00000221930,9606.ENSP00000260010,9606.ENSP00000260356,9606.ENSP00000306099,9606.ENSP00000306361,9606.ENSP00000336829,9606.ENSP00000345096,9606.ENSP00000452786,9606.ENSP00000478570	TGFB1,TLR2,THBS1,FGB,FGA,FGG,IMPDH1,ITGB3,VEGFA
GO:0071480	cellular response to gamma radiation	3	27	1.64	0.00035	9606.ENSP00000269305,9606.ENSP00000302564,9606.ENSP00000384849	TP53,BCL2L1,CDKN1A
GO:0072378	blood coagulation, fibrin clot formation	3	27	1.64	0.00035	9606.ENSP00000306099,9606.ENSP00000306361,9606.ENSP00000336829	FGB,FGA,FGG
GO:0003250	regulation of cell proliferation involved in heart valve morphogenesis	2	3	2.42	0.00037	9606.ENSP00000341551,9606.ENSP00000363708	SMAD4,BMPR2
GO:0060154	cellular process regulating host cell cycle in response to virus	2	3	2.42	0.00037	9606.ENSP00000302564,9606.ENSP00000376943	BCL2L1,BCL2L11
GO:0002053	positive regulation of mesenchymal cell proliferation	3	28	1.62	0.00038	9606.ENSP00000281043,9606.ENSP00000478570,9606.ENSP00000479618	MYCN,VEGFA,MYC
GO:2000352	negative regulation of endothelial cell apoptotic process	3	28	1.62	0.00038	9606.ENSP00000306099,9606.ENSP00000306361,9606.ENSP00000336829	FGB,FGA,FGG
GO:0002684	positive regulation of immune system process	10	882	0.65	0.00040	9606.ENSP00000221930,9606.ENSP00000260010,9606.ENSP00000260356,9606.ENSP00000306099,9606.ENSP00000306361,9606.ENSP00000329418,9606.ENSP00000336829,9606.ENSP00000381185,9606.ENSP00000384849,9606.ENSP00000478570	TGFB1,TLR2,THBS1,FGB,FGA,SOCS1,FGG,BCL2,CDKN1A,VEGFA
GO:0045682	regulation of epidermis development	4	83	1.28	0.00040	9606.ENSP00000281043,9606.ENSP00000320147,9606.ENSP00000341551,9606.ENSP00000361066	MYCN,EZH2,SMAD4,NCOA3
GO:1901888	regulation of cell junction assembly	4	83	1.28	0.00040	9606.ENSP00000260356,9606.ENSP00000361021,9606.ENSP00000380034,9606.ENSP00000478570	THBS1,PTEN,SNAI2,VEGFA
GO:0005979	regulation of glycogen biosynthetic process	3	29	1.61	0.00041	9606.ENSP00000324806,9606.ENSP00000354558,9606.ENSP00000375892	GSK3B,MTOR,AKT2
GO:0006725	cellular aromatic compound metabolic process	25	4754	0.31	0.00043	9606.ENSP00000221930,9606.ENSP00000244769,9606.ENSP00000263754,9606.ENSP00000264183,9606.ENSP00000264444,9606.ENSP00000269305,9606.ENSP00000281043,9606.ENSP00000304226,9606.ENSP00000319169,9606.ENSP00000320147,9606.ENSP00000341551,9606.ENSP00000345096,9606.ENSP00000352516,9606.ENSP00000354558,9606.ENSP00000361066,9606.ENSP00000362300,9606.ENSP00000363708,9606.ENSP00000365851,9606.ENSP00000368880,…	TGFB1,ATXN1,KAT2B,ARID4B,MXD1,TP53,MYCN,HIPK3,PRMT5,EZH2,SMAD4,IMPDH1,DNMT1,MTOR,NCOA3,AGO1,BMPR2,BMI1,FOXO1,SNAI2,BCL2,CDKN1A,ESR1,HMGA2,MYC
GO:0016579	protein deubiquitination	6	275	0.93	0.00043	9606.ENSP00000269305,9606.ENSP00000341551,9606.ENSP00000361021,9606.ENSP00000364133,9606.ENSP00000405330,9606.ENSP00000479618	TP53,SMAD4,PTEN,TGFBR1,ESR1,MYC
GO:0071158	positive regulation of cell cycle arrest	4	85	1.27	0.00044	9606.ENSP00000221930,9606.ENSP00000269305,9606.ENSP00000384849,9606.ENSP00000437621	TGFB1,TP53,CDKN1A,HMGA2
GO:0000079	regulation of cyclin-dependent protein serine/threonine kinase activity	4	86	1.26	0.00045	9606.ENSP00000261254,9606.ENSP00000263754,9606.ENSP00000361021,9606.ENSP00000384849	CCND2,KAT2B,PTEN,CDKN1A
GO:0001657	ureteric bud development	4	86	1.26	0.00045	9606.ENSP00000221930,9606.ENSP00000341551,9606.ENSP00000381185,9606.ENSP00000479618	TGFB1,SMAD4,BCL2,MYC
GO:0045736	negative regulation of cyclin-dependent protein serine/threonine kinase activity	3	30	1.59	0.00045	9606.ENSP00000263754,9606.ENSP00000361021,9606.ENSP00000384849	KAT2B,PTEN,CDKN1A
GO:0051961	negative regulation of nervous system development	6	279	0.93	0.00046	9606.ENSP00000221930,9606.ENSP00000260010,9606.ENSP00000281043,9606.ENSP00000324806,9606.ENSP00000349298,9606.ENSP00000361021	TGFB1,TLR2,MYCN,GSK3B,MYLIP,PTEN
GO:0002224	toll-like receptor signaling pathway	4	87	1.26	0.00047	9606.ENSP00000260010,9606.ENSP00000306099,9606.ENSP00000306361,9606.ENSP00000336829	TLR2,FGB,FGA,FGG
GO:0046620	regulation of organ growth	4	88	1.25	0.00049	9606.ENSP00000354558,9606.ENSP00000361021,9606.ENSP00000364133,9606.ENSP00000376943	MTOR,PTEN,TGFBR1,BCL2L11
GO:1903749	positive regulation of establishment of protein localization to mitochondrion	3	31	1.58	0.00049	9606.ENSP00000269305,9606.ENSP00000281708,9606.ENSP00000381185	TP53,FBXW7,BCL2
GO:1903047	mitotic cell cycle process	8	564	0.74	0.00050	9606.ENSP00000221930,9606.ENSP00000269305,9606.ENSP00000302564,9606.ENSP00000376808,9606.ENSP00000379350,9606.ENSP00000384849,9606.ENSP00000437621,9606.ENSP00000479618	TGFB1,TP53,BCL2L1,CUL5,ITGB1,CDKN1A,HMGA2,MYC
GO:0010506	regulation of autophagy	6	286	0.91	0.00052	9606.ENSP00000281708,9606.ENSP00000302564,9606.ENSP00000354558,9606.ENSP00000358022,9606.ENSP00000368880,9606.ENSP00000381185	FBXW7,BCL2L1,MTOR,MCL1,FOXO1,BCL2
GO:0010748	negative regulation of long-chain fatty acid import across plasma membrane	2	4	2.29	0.00052	9606.ENSP00000260356,9606.ENSP00000375892	THBS1,AKT2
GO:0014042	positive regulation of neuron maturation	2	4	2.29	0.00052	9606.ENSP00000354558,9606.ENSP00000381185	MTOR,BCL2
GO:0051150	regulation of smooth muscle cell differentiation	3	32	1.56	0.00052	9606.ENSP00000221930,9606.ENSP00000280154,9606.ENSP00000352516	TGFB1,PDCD4,DNMT1
GO:0071216	cellular response to biotic stimulus	5	176	1.05	0.00052	9606.ENSP00000221930,9606.ENSP00000260010,9606.ENSP00000269305,9606.ENSP00000280154,9606.ENSP00000324806	TGFB1,TLR2,TP53,PDCD4,GSK3B
GO:0090398	cellular senescence	3	32	1.56	0.00052	9606.ENSP00000269305,9606.ENSP00000384849,9606.ENSP00000437621	TP53,CDKN1A,HMGA2
GO:1900026	positive regulation of substrate adhesion-dependent cell spreading	3	32	1.56	0.00052	9606.ENSP00000306099,9606.ENSP00000306361,9606.ENSP00000336829	FGB,FGA,FGG
GO:1905332	positive regulation of morphogenesis of an epithelium	3	32	1.56	0.00052	9606.ENSP00000221930,9606.ENSP00000354558,9606.ENSP00000478570	TGFB1,MTOR,VEGFA
GO:2000725	regulation of cardiac muscle cell differentiation	3	32	1.56	0.00052	9606.ENSP00000221930,9606.ENSP00000341551,9606.ENSP00000354558	TGFB1,SMAD4,MTOR
GO:0021782	glial cell development	4	91	1.24	0.00054	9606.ENSP00000221930,9606.ENSP00000260010,9606.ENSP00000361021,9606.ENSP00000375892	TGFB1,TLR2,PTEN,AKT2
GO:0030162	regulation of proteolysis	9	742	0.68	0.00055	9606.ENSP00000260356,9606.ENSP00000276431,9606.ENSP00000281708,9606.ENSP00000324806,9606.ENSP00000361021,9606.ENSP00000367202,9606.ENSP00000376943,9606.ENSP00000478570,9606.ENSP00000479618	THBS1,TNFRSF10B,FBXW7,GSK3B,PTEN,RECK,BCL2L11,VEGFA,MYC
GO:0030509	BMP signaling pathway	4	92	1.23	0.00055	9606.ENSP00000221930,9606.ENSP00000280154,9606.ENSP00000341551,9606.ENSP00000363708	TGFB1,PDCD4,SMAD4,BMPR2
GO:0051302	regulation of cell division	5	179	1.04	0.00055	9606.ENSP00000221930,9606.ENSP00000302564,9606.ENSP00000361066,9606.ENSP00000478570,9606.ENSP00000479618	TGFB1,BCL2L1,NCOA3,VEGFA,MYC
GO:0010165	response to X-ray	3	33	1.55	0.00056	9606.ENSP00000261254,9606.ENSP00000269305,9606.ENSP00000384849	CCND2,TP53,CDKN1A
GO:0043029	T cell homeostasis	3	33	1.55	0.00056	9606.ENSP00000221930,9606.ENSP00000376943,9606.ENSP00000381185	TGFB1,BCL2L11,BCL2
GO:0045907	positive regulation of vasoconstriction	3	33	1.55	0.00056	9606.ENSP00000306099,9606.ENSP00000306361,9606.ENSP00000336829	FGB,FGA,FGG
GO:0042552	myelination	4	93	1.23	0.00057	9606.ENSP00000221930,9606.ENSP00000260010,9606.ENSP00000361021,9606.ENSP00000375892	TGFB1,TLR2,PTEN,AKT2
GO:0060070	canonical Wnt signaling pathway	4	93	1.23	0.00057	9606.ENSP00000324806,9606.ENSP00000361021,9606.ENSP00000380034,9606.ENSP00000479618	GSK3B,PTEN,SNAI2,MYC
GO:0001525	angiogenesis	6	297	0.9	0.00060	9606.ENSP00000260356,9606.ENSP00000361021,9606.ENSP00000364133,9606.ENSP00000379350,9606.ENSP00000452786,9606.ENSP00000478570	THBS1,PTEN,TGFBR1,ITGB1,ITGB3,VEGFA
GO:0006139	nucleobase-containing compound metabolic process	24	4551	0.31	0.00060	9606.ENSP00000221930,9606.ENSP00000244769,9606.ENSP00000263754,9606.ENSP00000264183,9606.ENSP00000264444,9606.ENSP00000269305,9606.ENSP00000281043,9606.ENSP00000304226,9606.ENSP00000319169,9606.ENSP00000320147,9606.ENSP00000341551,9606.ENSP00000345096,9606.ENSP00000352516,9606.ENSP00000354558,9606.ENSP00000361066,9606.ENSP00000362300,9606.ENSP00000363708,9606.ENSP00000365851,9606.ENSP00000368880,…	TGFB1,ATXN1,KAT2B,ARID4B,MXD1,TP53,MYCN,HIPK3,PRMT5,EZH2,SMAD4,IMPDH1,DNMT1,MTOR,NCOA3,AGO1,BMPR2,BMI1,FOXO1,SNAI2,CDKN1A,ESR1,HMGA2,MYC
GO:0097421	liver regeneration	3	34	1.54	0.00060	9606.ENSP00000221930,9606.ENSP00000319169,9606.ENSP00000320147	TGFB1,PRMT5,EZH2
GO:1901030	positive regulation of mitochondrial outer membrane permeabilization involved in apoptotic signaling pathway	3	34	1.54	0.00060	9606.ENSP00000269305,9606.ENSP00000324806,9606.ENSP00000381185	TP53,GSK3B,BCL2
GO:0090304	nucleic acid metabolic process	22	3941	0.34	0.00061	9606.ENSP00000244769,9606.ENSP00000263754,9606.ENSP00000264183,9606.ENSP00000264444,9606.ENSP00000269305,9606.ENSP00000281043,9606.ENSP00000304226,9606.ENSP00000319169,9606.ENSP00000320147,9606.ENSP00000341551,9606.ENSP00000352516,9606.ENSP00000354558,9606.ENSP00000361066,9606.ENSP00000362300,9606.ENSP00000363708,9606.ENSP00000365851,9606.ENSP00000368880,9606.ENSP00000380034,9606.ENSP00000384849,…	ATXN1,KAT2B,ARID4B,MXD1,TP53,MYCN,HIPK3,PRMT5,EZH2,SMAD4,DNMT1,MTOR,NCOA3,AGO1,BMPR2,BMI1,FOXO1,SNAI2,CDKN1A,ESR1,HMGA2,MYC
GO:0110111	negative regulation of animal organ morphogenesis	3	35	1.53	0.00064	9606.ENSP00000281708,9606.ENSP00000363708,9606.ENSP00000381185	FBXW7,BMPR2,BCL2
GO:2001243	negative regulation of intrinsic apoptotic signaling pathway	4	96	1.21	0.00064	9606.ENSP00000302564,9606.ENSP00000358022,9606.ENSP00000380034,9606.ENSP00000381185	BCL2L1,MCL1,SNAI2,BCL2
GO:2001020	regulation of response to DNA damage stimulus	5	188	1.02	0.00067	9606.ENSP00000302564,9606.ENSP00000358022,9606.ENSP00000380034,9606.ENSP00000437621,9606.ENSP00000479618	BCL2L1,MCL1,SNAI2,HMGA2,MYC
GO:0007178	transmembrane receptor protein serine/threonine kinase signaling pathway	5	189	1.02	0.00068	9606.ENSP00000221930,9606.ENSP00000280154,9606.ENSP00000341551,9606.ENSP00000363708,9606.ENSP00000364133	TGFB1,PDCD4,SMAD4,BMPR2,TGFBR1
GO:0010907	positive regulation of glucose metabolic process	3	36	1.51	0.00068	9606.ENSP00000263754,9606.ENSP00000368880,9606.ENSP00000375892	KAT2B,FOXO1,AKT2
GO:0019048	modulation by virus of host process	3	36	1.51	0.00068	9606.ENSP00000221930,9606.ENSP00000302564,9606.ENSP00000376943	TGFB1,BCL2L1,BCL2L11
GO:0032570	response to progesterone	3	36	1.51	0.00068	9606.ENSP00000221930,9606.ENSP00000260010,9606.ENSP00000260356	TGFB1,TLR2,THBS1
GO:0046677	response to antibiotic	6	305	0.89	0.00068	9606.ENSP00000269305,9606.ENSP00000302564,9606.ENSP00000320147,9606.ENSP00000361021,9606.ENSP00000368880,9606.ENSP00000381185	TP53,BCL2L1,EZH2,PTEN,FOXO1,BCL2
GO:0051179	localization	26	5233	0.29	0.00068	9606.ENSP00000221930,9606.ENSP00000244769,9606.ENSP00000260010,9606.ENSP00000260356,9606.ENSP00000269305,9606.ENSP00000276431,9606.ENSP00000302564,9606.ENSP00000306099,9606.ENSP00000306361,9606.ENSP00000320147,9606.ENSP00000324806,9606.ENSP00000336829,9606.ENSP00000345096,9606.ENSP00000358022,9606.ENSP00000361021,9606.ENSP00000364133,9606.ENSP00000375892,9606.ENSP00000376808,9606.ENSP00000376943,…	TGFB1,ATXN1,TLR2,THBS1,TP53,TNFRSF10B,BCL2L1,FGB,FGA,EZH2,GSK3B,FGG,IMPDH1,MCL1,PTEN,TGFBR1,AKT2,CUL5,BCL2L11,ITGB1,SNAI2,BCL2,ESR1,ITGB3,VEGFA,MYC
GO:0051443	positive regulation of ubiquitin-protein transferase activity	3	36	1.51	0.00068	9606.ENSP00000281708,9606.ENSP00000361021,9606.ENSP00000365851	FBXW7,PTEN,BMI1
GO:0052150	modulation by symbiont of host apoptotic process	2	5	2.19	0.00068	9606.ENSP00000302564,9606.ENSP00000376943	BCL2L1,BCL2L11
GO:0060751	branch elongation involved in mammary gland duct branching	2	5	2.19	0.00068	9606.ENSP00000221930,9606.ENSP00000405330	TGFB1,ESR1
GO:0106027	neuron projection organization	3	36	1.51	0.00068	9606.ENSP00000268035,9606.ENSP00000324806,9606.ENSP00000361021	IGF1R,GSK3B,PTEN
GO:0001701	in utero embryonic development	6	306	0.88	0.00069	9606.ENSP00000302564,9606.ENSP00000341551,9606.ENSP00000364133,9606.ENSP00000376943,9606.ENSP00000379350,9606.ENSP00000478570	BCL2L1,SMAD4,TGFBR1,BCL2L11,ITGB1,VEGFA
GO:0010975	regulation of neuron projection development	7	443	0.79	0.00069	9606.ENSP00000320147,9606.ENSP00000324806,9606.ENSP00000349298,9606.ENSP00000354558,9606.ENSP00000361021,9606.ENSP00000363708,9606.ENSP00000478570	EZH2,GSK3B,MYLIP,MTOR,PTEN,BMPR2,VEGFA
GO:0120035	regulation of plasma membrane bounded cell projection organization	8	600	0.72	0.00070	9606.ENSP00000320147,9606.ENSP00000324806,9606.ENSP00000349298,9606.ENSP00000354558,9606.ENSP00000361021,9606.ENSP00000363708,9606.ENSP00000364133,9606.ENSP00000478570	EZH2,GSK3B,MYLIP,MTOR,PTEN,BMPR2,TGFBR1,VEGFA
GO:0031396	regulation of protein ubiquitination	5	192	1.01	0.00072	9606.ENSP00000281708,9606.ENSP00000354558,9606.ENSP00000361021,9606.ENSP00000364133,9606.ENSP00000365851	FBXW7,MTOR,PTEN,TGFBR1,BMI1
GO:0035690	cellular response to drug	6	310	0.88	0.00073	9606.ENSP00000221930,9606.ENSP00000269305,9606.ENSP00000320147,9606.ENSP00000361021,9606.ENSP00000368880,9606.ENSP00000479618	TGFB1,TP53,EZH2,PTEN,FOXO1,MYC
GO:0048872	homeostasis of number of cells	5	193	1.01	0.00073	9606.ENSP00000221930,9606.ENSP00000320147,9606.ENSP00000376943,9606.ENSP00000381185,9606.ENSP00000478570	TGFB1,EZH2,BCL2L11,BCL2,VEGFA
GO:0006996	organelle organization	19	3131	0.38	0.00074	9606.ENSP00000263754,9606.ENSP00000264183,9606.ENSP00000269305,9606.ENSP00000281708,9606.ENSP00000302564,9606.ENSP00000319169,9606.ENSP00000320147,9606.ENSP00000324806,9606.ENSP00000352516,9606.ENSP00000358022,9606.ENSP00000361021,9606.ENSP00000361066,9606.ENSP00000365851,9606.ENSP00000376943,9606.ENSP00000379350,9606.ENSP00000381185,9606.ENSP00000405330,9606.ENSP00000437621,9606.ENSP00000479618	KAT2B,ARID4B,TP53,FBXW7,BCL2L1,PRMT5,EZH2,GSK3B,DNMT1,MCL1,PTEN,NCOA3,BMI1,BCL2L11,ITGB1,BCL2,ESR1,HMGA2,MYC
GO:0002521	leukocyte differentiation	6	313	0.88	0.00076	9606.ENSP00000221930,9606.ENSP00000260010,9606.ENSP00000354558,9606.ENSP00000379350,9606.ENSP00000381185,9606.ENSP00000478570	TGFB1,TLR2,MTOR,ITGB1,BCL2,VEGFA
GO:0033044	regulation of chromosome organization	6	313	0.88	0.00076	9606.ENSP00000221930,9606.ENSP00000269305,9606.ENSP00000341551,9606.ENSP00000352516,9606.ENSP00000478570,9606.ENSP00000479618	TGFB1,TP53,SMAD4,DNMT1,VEGFA,MYC
GO:0006366	transcription by RNA polymerase II	9	784	0.65	0.00077	9606.ENSP00000263754,9606.ENSP00000269305,9606.ENSP00000281043,9606.ENSP00000341551,9606.ENSP00000363708,9606.ENSP00000384849,9606.ENSP00000405330,9606.ENSP00000437621,9606.ENSP00000479618	KAT2B,TP53,MYCN,SMAD4,BMPR2,CDKN1A,ESR1,HMGA2,MYC
GO:0017015	regulation of transforming growth factor beta receptor signaling pathway	4	103	1.18	0.00079	9606.ENSP00000221930,9606.ENSP00000260356,9606.ENSP00000341551,9606.ENSP00000364133	TGFB1,THBS1,SMAD4,TGFBR1
GO:0022607	cellular component assembly	16	2343	0.43	0.00079	9606.ENSP00000221930,9606.ENSP00000260010,9606.ENSP00000268035,9606.ENSP00000269305,9606.ENSP00000306099,9606.ENSP00000306361,9606.ENSP00000319169,9606.ENSP00000324806,9606.ENSP00000336829,9606.ENSP00000341551,9606.ENSP00000361021,9606.ENSP00000362300,9606.ENSP00000379350,9606.ENSP00000381185,9606.ENSP00000437621,9606.ENSP00000479618	TGFB1,TLR2,IGF1R,TP53,FGB,FGA,PRMT5,GSK3B,FGG,SMAD4,PTEN,AGO1,ITGB1,BCL2,HMGA2,MYC
GO:0071383	cellular response to steroid hormone stimulus	5	197	1.0	0.00079	9606.ENSP00000221930,9606.ENSP00000361066,9606.ENSP00000368880,9606.ENSP00000376943,9606.ENSP00000405330	TGFB1,NCOA3,FOXO1,BCL2L11,ESR1
GO:1901360	organic cyclic compound metabolic process	25	4963	0.29	0.00079	9606.ENSP00000221930,9606.ENSP00000244769,9606.ENSP00000263754,9606.ENSP00000264183,9606.ENSP00000264444,9606.ENSP00000269305,9606.ENSP00000281043,9606.ENSP00000304226,9606.ENSP00000319169,9606.ENSP00000320147,9606.ENSP00000341551,9606.ENSP00000345096,9606.ENSP00000352516,9606.ENSP00000354558,9606.ENSP00000361066,9606.ENSP00000362300,9606.ENSP00000363708,9606.ENSP00000365851,9606.ENSP00000368880,…	TGFB1,ATXN1,KAT2B,ARID4B,MXD1,TP53,MYCN,HIPK3,PRMT5,EZH2,SMAD4,IMPDH1,DNMT1,MTOR,NCOA3,AGO1,BMPR2,BMI1,FOXO1,SNAI2,BCL2,CDKN1A,ESR1,HMGA2,MYC
GO:0014003	oligodendrocyte development	3	39	1.48	0.00082	9606.ENSP00000221930,9606.ENSP00000260010,9606.ENSP00000361021	TGFB1,TLR2,PTEN
GO:0022412	cellular process involved in reproduction in multicellular organism	6	320	0.87	0.00085	9606.ENSP00000221930,9606.ENSP00000302564,9606.ENSP00000354558,9606.ENSP00000364133,9606.ENSP00000379350,9606.ENSP00000381185	TGFB1,BCL2L1,MTOR,TGFBR1,ITGB1,BCL2
GO:0035947	regulation of gluconeogenesis by regulation of transcription from RNA polymerase II promoter	2	6	2.12	0.00086	9606.ENSP00000263754,9606.ENSP00000368880	KAT2B,FOXO1
GO:0043152	induction of bacterial agglutination	2	6	2.12	0.00086	9606.ENSP00000306099,9606.ENSP00000306361	FGB,FGA
GO:1903689	regulation of wound healing, spreading of epidermal cells	2	6	2.12	0.00086	9606.ENSP00000354558,9606.ENSP00000361021	MTOR,PTEN
GO:0001101	response to acid chemical	6	323	0.86	0.00087	9606.ENSP00000260010,9606.ENSP00000302564,9606.ENSP00000352516,9606.ENSP00000354558,9606.ENSP00000368880,9606.ENSP00000478570	TLR2,BCL2L1,DNMT1,MTOR,FOXO1,VEGFA
GO:0051402	neuron apoptotic process	3	40	1.47	0.00087	9606.ENSP00000302564,9606.ENSP00000375892,9606.ENSP00000381185	BCL2L1,AKT2,BCL2
GO:0090184	positive regulation of kidney development	3	40	1.47	0.00087	9606.ENSP00000221930,9606.ENSP00000478570,9606.ENSP00000479618	TGFB1,VEGFA,MYC
GO:2000826	regulation of heart morphogenesis	3	40	1.47	0.00087	9606.ENSP00000341551,9606.ENSP00000363708,9606.ENSP00000364133	SMAD4,BMPR2,TGFBR1
GO:0051817	modification of morphology or physiology of other organism involved in symbiotic interaction	4	107	1.17	0.00088	9606.ENSP00000221930,9606.ENSP00000302564,9606.ENSP00000376943,9606.ENSP00000437621	TGFB1,BCL2L1,BCL2L11,HMGA2
GO:0009636	response to toxic substance	7	468	0.77	0.00091	9606.ENSP00000260010,9606.ENSP00000302564,9606.ENSP00000320147,9606.ENSP00000361021,9606.ENSP00000368880,9606.ENSP00000381185,9606.ENSP00000384849	TLR2,BCL2L1,EZH2,PTEN,FOXO1,BCL2,CDKN1A
GO:0007613	memory	4	109	1.16	0.00093	9606.ENSP00000244769,9606.ENSP00000261254,9606.ENSP00000354558,9606.ENSP00000361021	ATXN1,CCND2,MTOR,PTEN
GO:0016477	cell migration	9	812	0.64	0.00096	9606.ENSP00000221930,9606.ENSP00000260356,9606.ENSP00000276431,9606.ENSP00000361021,9606.ENSP00000364133,9606.ENSP00000379350,9606.ENSP00000380034,9606.ENSP00000452786,9606.ENSP00000478570	TGFB1,THBS1,TNFRSF10B,PTEN,TGFBR1,ITGB1,SNAI2,ITGB3,VEGFA
GO:0003197	endocardial cushion development	3	42	1.45	0.00098	9606.ENSP00000341551,9606.ENSP00000363708,9606.ENSP00000380034	SMAD4,BMPR2,SNAI2
GO:0043281	regulation of cysteine-type endopeptidase activity involved in apoptotic process	5	209	0.97	0.00099	9606.ENSP00000260356,9606.ENSP00000276431,9606.ENSP00000376943,9606.ENSP00000478570,9606.ENSP00000479618	THBS1,TNFRSF10B,BCL2L11,VEGFA,MYC
GO:0060412	ventricular septum morphogenesis	3	43	1.44	0.0010	9606.ENSP00000341551,9606.ENSP00000363708,9606.ENSP00000364133	SMAD4,BMPR2,TGFBR1
GO:0071236	cellular response to antibiotic	4	112	1.15	0.0010	9606.ENSP00000269305,9606.ENSP00000320147,9606.ENSP00000361021,9606.ENSP00000368880	TP53,EZH2,PTEN,FOXO1
GO:1901343	negative regulation of vasculature development	4	112	1.15	0.0010	9606.ENSP00000260356,9606.ENSP00000280154,9606.ENSP00000352516,9606.ENSP00000362300	THBS1,PDCD4,DNMT1,AGO1
GO:2000273	positive regulation of signaling receptor activity	3	43	1.44	0.0010	9606.ENSP00000281708,9606.ENSP00000361066,9606.ENSP00000379350	FBXW7,NCOA3,ITGB1
GO:0001658	branching involved in ureteric bud morphogenesis	3	45	1.42	0.0011	9606.ENSP00000341551,9606.ENSP00000381185,9606.ENSP00000479618	SMAD4,BCL2,MYC
GO:0007183	SMAD protein complex assembly	2	7	2.05	0.0011	9606.ENSP00000221930,9606.ENSP00000341551	TGFB1,SMAD4
GO:0007219	Notch signaling pathway	4	116	1.13	0.0011	9606.ENSP00000221930,9606.ENSP00000263754,9606.ENSP00000380034,9606.ENSP00000479618	TGFB1,KAT2B,SNAI2,MYC
GO:0010038	response to metal ion	6	339	0.84	0.0011	9606.ENSP00000260356,9606.ENSP00000306099,9606.ENSP00000306361,9606.ENSP00000336829,9606.ENSP00000361021,9606.ENSP00000381185	THBS1,FGB,FGA,FGG,PTEN,BCL2
GO:0021700	developmental maturation	5	216	0.96	0.0011	9606.ENSP00000336829,9606.ENSP00000361021,9606.ENSP00000367202,9606.ENSP00000384849,9606.ENSP00000478570	FGG,PTEN,RECK,CDKN1A,VEGFA
GO:0030855	epithelial cell differentiation	8	649	0.68	0.0011	9606.ENSP00000221930,9606.ENSP00000264183,9606.ENSP00000341551,9606.ENSP00000363708,9606.ENSP00000375892,9606.ENSP00000384849,9606.ENSP00000405330,9606.ENSP00000478570	TGFB1,ARID4B,SMAD4,BMPR2,AKT2,CDKN1A,ESR1,VEGFA
GO:0045666	positive regulation of neuron differentiation	6	337	0.84	0.0011	9606.ENSP00000320147,9606.ENSP00000354558,9606.ENSP00000361021,9606.ENSP00000363708,9606.ENSP00000381185,9606.ENSP00000478570	EZH2,MTOR,PTEN,BMPR2,BCL2,VEGFA
GO:0045732	positive regulation of protein catabolic process	5	217	0.96	0.0011	9606.ENSP00000281708,9606.ENSP00000324806,9606.ENSP00000349298,9606.ENSP00000361021,9606.ENSP00000368880	FBXW7,GSK3B,MYLIP,PTEN,FOXO1
GO:0045843	negative regulation of striated muscle tissue development	3	45	1.42	0.0011	9606.ENSP00000221930,9606.ENSP00000341551,9606.ENSP00000361021	TGFB1,SMAD4,PTEN
GO:0046822	regulation of nucleocytoplasmic transport	4	113	1.14	0.0011	9606.ENSP00000221930,9606.ENSP00000269305,9606.ENSP00000324806,9606.ENSP00000384849	TGFB1,TP53,GSK3B,CDKN1A
GO:0048538	thymus development	3	44	1.43	0.0011	9606.ENSP00000364133,9606.ENSP00000376943,9606.ENSP00000381185	TGFBR1,BCL2L11,BCL2
GO:0048842	positive regulation of axon extension involved in axon guidance	2	7	2.05	0.0011	9606.ENSP00000363708,9606.ENSP00000478570	BMPR2,VEGFA
GO:0071396	cellular response to lipid	7	486	0.75	0.0011	9606.ENSP00000221930,9606.ENSP00000260010,9606.ENSP00000280154,9606.ENSP00000361066,9606.ENSP00000368880,9606.ENSP00000376943,9606.ENSP00000405330	TGFB1,TLR2,PDCD4,NCOA3,FOXO1,BCL2L11,ESR1
GO:0071902	positive regulation of protein serine/threonine kinase activity	6	340	0.84	0.0011	9606.ENSP00000221930,9606.ENSP00000260356,9606.ENSP00000261254,9606.ENSP00000320147,9606.ENSP00000364133,9606.ENSP00000478570	TGFB1,THBS1,CCND2,EZH2,TGFBR1,VEGFA
GO:0090199	regulation of release of cytochrome c from mitochondria	3	45	1.42	0.0011	9606.ENSP00000269305,9606.ENSP00000302564,9606.ENSP00000376943	TP53,BCL2L1,BCL2L11
GO:0002040	sprouting angiogenesis	3	46	1.41	0.0012	9606.ENSP00000260356,9606.ENSP00000379350,9606.ENSP00000478570	THBS1,ITGB1,VEGFA
GO:0045862	positive regulation of proteolysis	6	347	0.83	0.0012	9606.ENSP00000276431,9606.ENSP00000281708,9606.ENSP00000324806,9606.ENSP00000361021,9606.ENSP00000376943,9606.ENSP00000479618	TNFRSF10B,FBXW7,GSK3B,PTEN,BCL2L11,MYC
GO:0034641	cellular nitrogen compound metabolic process	25	5126	0.28	0.0013	9606.ENSP00000221930,9606.ENSP00000244769,9606.ENSP00000263754,9606.ENSP00000264183,9606.ENSP00000264444,9606.ENSP00000269305,9606.ENSP00000281043,9606.ENSP00000304226,9606.ENSP00000318585,9606.ENSP00000319169,9606.ENSP00000320147,9606.ENSP00000341551,9606.ENSP00000345096,9606.ENSP00000352516,9606.ENSP00000354558,9606.ENSP00000361066,9606.ENSP00000362300,9606.ENSP00000363708,9606.ENSP00000365851,…	TGFB1,ATXN1,KAT2B,ARID4B,MXD1,TP53,MYCN,HIPK3,BACE1,PRMT5,EZH2,SMAD4,IMPDH1,DNMT1,MTOR,NCOA3,AGO1,BMPR2,BMI1,FOXO1,SNAI2,CDKN1A,ESR1,HMGA2,MYC
GO:0051098	regulation of binding	6	356	0.82	0.0013	9606.ENSP00000221930,9606.ENSP00000324806,9606.ENSP00000341551,9606.ENSP00000364133,9606.ENSP00000381185,9606.ENSP00000437621	TGFB1,GSK3B,SMAD4,TGFBR1,BCL2,HMGA2
GO:0055010	ventricular cardiac muscle tissue morphogenesis	3	48	1.39	0.0013	9606.ENSP00000221930,9606.ENSP00000341551,9606.ENSP00000364133	TGFB1,SMAD4,TGFBR1
GO:0071407	cellular response to organic cyclic compound	7	505	0.73	0.0013	9606.ENSP00000221930,9606.ENSP00000320147,9606.ENSP00000361066,9606.ENSP00000362300,9606.ENSP00000368880,9606.ENSP00000376943,9606.ENSP00000405330	TGFB1,EZH2,NCOA3,AGO1,FOXO1,BCL2L11,ESR1
GO:0090400	stress-induced premature senescence	2	8	1.99	0.0013	9606.ENSP00000269305,9606.ENSP00000384849	TP53,CDKN1A
GO:1903799	negative regulation of production of miRNAs involved in gene silencing by miRNA	2	8	1.99	0.0013	9606.ENSP00000221930,9606.ENSP00000405330	TGFB1,ESR1
GO:1903800	positive regulation of production of miRNAs involved in gene silencing by miRNA	2	8	1.99	0.0013	9606.ENSP00000221930,9606.ENSP00000281043	TGFB1,MYCN
GO:1905064	negative regulation of vascular smooth muscle cell differentiation	2	8	1.99	0.0013	9606.ENSP00000280154,9606.ENSP00000352516	PDCD4,DNMT1
GO:0000082	G1/S transition of mitotic cell cycle	4	123	1.1	0.0014	9606.ENSP00000376808,9606.ENSP00000379350,9606.ENSP00000384849,9606.ENSP00000479618	CUL5,ITGB1,CDKN1A,MYC
GO:0003231	cardiac ventricle development	4	125	1.1	0.0014	9606.ENSP00000221930,9606.ENSP00000341551,9606.ENSP00000363708,9606.ENSP00000364133	TGFB1,SMAD4,BMPR2,TGFBR1
GO:0042592	homeostatic process	12	1491	0.5	0.0014	9606.ENSP00000221930,9606.ENSP00000281708,9606.ENSP00000320147,9606.ENSP00000341551,9606.ENSP00000349298,9606.ENSP00000358022,9606.ENSP00000368880,9606.ENSP00000376943,9606.ENSP00000381185,9606.ENSP00000405330,9606.ENSP00000478570,9606.ENSP00000479618	TGFB1,FBXW7,EZH2,SMAD4,MYLIP,MCL1,FOXO1,BCL2L11,BCL2,ESR1,VEGFA,MYC
GO:0045088	regulation of innate immune response	6	361	0.81	0.0014	9606.ENSP00000260010,9606.ENSP00000306099,9606.ENSP00000306361,9606.ENSP00000329418,9606.ENSP00000336829,9606.ENSP00000405330	TLR2,FGB,FGA,SOCS1,FGG,ESR1
GO:0003206	cardiac chamber morphogenesis	4	128	1.09	0.0015	9606.ENSP00000221930,9606.ENSP00000341551,9606.ENSP00000363708,9606.ENSP00000364133	TGFB1,SMAD4,BMPR2,TGFBR1
GO:0022407	regulation of cell-cell adhesion	6	366	0.81	0.0015	9606.ENSP00000221930,9606.ENSP00000306099,9606.ENSP00000306361,9606.ENSP00000329418,9606.ENSP00000336829,9606.ENSP00000380034	TGFB1,FGB,FGA,SOCS1,FGG,SNAI2
GO:0030326	embryonic limb morphogenesis	4	126	1.09	0.0015	9606.ENSP00000281043,9606.ENSP00000341551,9606.ENSP00000367202,9606.ENSP00000376943	MYCN,SMAD4,RECK,BCL2L11
GO:0035176	social behavior	3	50	1.37	0.0015	9606.ENSP00000244769,9606.ENSP00000354558,9606.ENSP00000361021	ATXN1,MTOR,PTEN
GO:0045806	negative regulation of endocytosis	3	50	1.37	0.0015	9606.ENSP00000221930,9606.ENSP00000260010,9606.ENSP00000361021	TGFB1,TLR2,PTEN
GO:0050776	regulation of immune response	9	873	0.61	0.0015	9606.ENSP00000221930,9606.ENSP00000260010,9606.ENSP00000306099,9606.ENSP00000306361,9606.ENSP00000329418,9606.ENSP00000336829,9606.ENSP00000379350,9606.ENSP00000381185,9606.ENSP00000405330	TGFB1,TLR2,FGB,FGA,SOCS1,FGG,ITGB1,BCL2,ESR1
GO:0060982	coronary artery morphogenesis	2	9	1.94	0.0015	9606.ENSP00000364133,9606.ENSP00000478570	TGFBR1,VEGFA
GO:0097305	response to alcohol	5	233	0.92	0.0015	9606.ENSP00000221930,9606.ENSP00000302564,9606.ENSP00000361021,9606.ENSP00000364133,9606.ENSP00000384849	TGFB1,BCL2L1,PTEN,TGFBR1,CDKN1A
GO:1900402	regulation of carbohydrate metabolic process by regulation of transcription from RNA polymerase II promoter	2	9	1.94	0.0015	9606.ENSP00000263754,9606.ENSP00000368880	KAT2B,FOXO1
GO:1903532	positive regulation of secretion by cell	6	364	0.81	0.0015	9606.ENSP00000221930,9606.ENSP00000260010,9606.ENSP00000306099,9606.ENSP00000306361,9606.ENSP00000336829,9606.ENSP00000341551	TGFB1,TLR2,FGB,FGA,FGG,SMAD4
GO:1905459	regulation of vascular associated smooth muscle cell apoptotic process	2	9	1.94	0.0015	9606.ENSP00000280154,9606.ENSP00000352516	PDCD4,DNMT1
GO:1990314	cellular response to insulin-like growth factor stimulus	2	9	1.94	0.0015	9606.ENSP00000221930,9606.ENSP00000361021	TGFB1,PTEN
GO:0022409	positive regulation of cell-cell adhesion	5	238	0.91	0.0016	9606.ENSP00000221930,9606.ENSP00000306099,9606.ENSP00000306361,9606.ENSP00000329418,9606.ENSP00000336829	TGFB1,FGB,FGA,SOCS1,FGG
GO:0030097	hemopoiesis	7	526	0.72	0.0016	9606.ENSP00000221930,9606.ENSP00000260010,9606.ENSP00000354558,9606.ENSP00000365851,9606.ENSP00000379350,9606.ENSP00000381185,9606.ENSP00000478570	TGFB1,TLR2,MTOR,BMI1,ITGB1,BCL2,VEGFA
GO:0030336	negative regulation of cell migration	5	237	0.92	0.0016	9606.ENSP00000221930,9606.ENSP00000260356,9606.ENSP00000361021,9606.ENSP00000367202,9606.ENSP00000381185	TGFB1,THBS1,PTEN,RECK,BCL2
GO:0046887	positive regulation of hormone secretion	4	130	1.08	0.0016	9606.ENSP00000306099,9606.ENSP00000306361,9606.ENSP00000336829,9606.ENSP00000341551	FGB,FGA,FGG,SMAD4
GO:0048863	stem cell differentiation	4	131	1.08	0.0016	9606.ENSP00000341551,9606.ENSP00000380034,9606.ENSP00000405330,9606.ENSP00000437621	SMAD4,SNAI2,ESR1,HMGA2
GO:0050773	regulation of dendrite development	4	131	1.08	0.0016	9606.ENSP00000320147,9606.ENSP00000324806,9606.ENSP00000354558,9606.ENSP00000361021	EZH2,GSK3B,MTOR,PTEN
GO:0051592	response to calcium ion	4	129	1.08	0.0016	9606.ENSP00000260356,9606.ENSP00000306099,9606.ENSP00000306361,9606.ENSP00000336829	THBS1,FGB,FGA,FGG
GO:1905952	regulation of lipid localization	4	129	1.08	0.0016	9606.ENSP00000260356,9606.ENSP00000281708,9606.ENSP00000375892,9606.ENSP00000452786	THBS1,FBXW7,AKT2,ITGB3
GO:0010611	regulation of cardiac muscle hypertrophy	3	54	1.34	0.0017	9606.ENSP00000341551,9606.ENSP00000354558,9606.ENSP00000368880	SMAD4,MTOR,FOXO1
GO:0010763	positive regulation of fibroblast migration	2	10	1.89	0.0017	9606.ENSP00000221930,9606.ENSP00000260356	TGFB1,THBS1
GO:0045787	positive regulation of cell cycle	6	376	0.8	0.0017	9606.ENSP00000221930,9606.ENSP00000261254,9606.ENSP00000269305,9606.ENSP00000376943,9606.ENSP00000384849,9606.ENSP00000437621	TGFB1,CCND2,TP53,BCL2L11,CDKN1A,HMGA2
GO:0045792	negative regulation of cell size	2	10	1.89	0.0017	9606.ENSP00000354558,9606.ENSP00000361021	MTOR,PTEN
GO:0050714	positive regulation of protein secretion	5	240	0.91	0.0017	9606.ENSP00000221930,9606.ENSP00000260010,9606.ENSP00000306099,9606.ENSP00000306361,9606.ENSP00000336829	TGFB1,TLR2,FGB,FGA,FGG
GO:0051547	regulation of keratinocyte migration	2	10	1.89	0.0017	9606.ENSP00000354558,9606.ENSP00000361021	MTOR,PTEN
GO:0055006	cardiac cell development	3	54	1.34	0.0017	9606.ENSP00000280154,9606.ENSP00000354558,9606.ENSP00000478570	PDCD4,MTOR,VEGFA
GO:0055021	regulation of cardiac muscle tissue growth	3	54	1.34	0.0017	9606.ENSP00000354558,9606.ENSP00000361021,9606.ENSP00000364133	MTOR,PTEN,TGFBR1
GO:0060688	regulation of morphogenesis of a branching structure	3	53	1.35	0.0017	9606.ENSP00000221930,9606.ENSP00000405330,9606.ENSP00000478570	TGFB1,ESR1,VEGFA
GO:0043536	positive regulation of blood vessel endothelial cell migration	3	55	1.33	0.0018	9606.ENSP00000221930,9606.ENSP00000260356,9606.ENSP00000478570	TGFB1,THBS1,VEGFA
GO:0051053	negative regulation of DNA metabolic process	4	134	1.07	0.0018	9606.ENSP00000269305,9606.ENSP00000281708,9606.ENSP00000363708,9606.ENSP00000437621	TP53,FBXW7,BMPR2,HMGA2
GO:0061180	mammary gland epithelium development	3	55	1.33	0.0018	9606.ENSP00000221930,9606.ENSP00000375892,9606.ENSP00000405330	TGFB1,AKT2,ESR1
GO:0071385	cellular response to glucocorticoid stimulus	3	55	1.33	0.0018	9606.ENSP00000221930,9606.ENSP00000368880,9606.ENSP00000376943	TGFB1,FOXO1,BCL2L11
GO:0007612	learning	4	137	1.06	0.0019	9606.ENSP00000244769,9606.ENSP00000260010,9606.ENSP00000354558,9606.ENSP00000379350	ATXN1,TLR2,MTOR,ITGB1
GO:0007623	circadian rhythm	4	137	1.06	0.0019	9606.ENSP00000269305,9606.ENSP00000319169,9606.ENSP00000324806,9606.ENSP00000361021	TP53,PRMT5,GSK3B,PTEN
GO:0030856	regulation of epithelial cell differentiation	4	137	1.06	0.0019	9606.ENSP00000281043,9606.ENSP00000320147,9606.ENSP00000324806,9606.ENSP00000361066	MYCN,EZH2,GSK3B,NCOA3
GO:0032989	cellular component morphogenesis	8	720	0.64	0.0019	9606.ENSP00000260010,9606.ENSP00000302564,9606.ENSP00000341551,9606.ENSP00000361021,9606.ENSP00000379350,9606.ENSP00000381185,9606.ENSP00000452786,9606.ENSP00000478570	TLR2,BCL2L1,SMAD4,PTEN,ITGB1,BCL2,ITGB3,VEGFA
GO:0050921	positive regulation of chemotaxis	4	138	1.05	0.0019	9606.ENSP00000221930,9606.ENSP00000260356,9606.ENSP00000363708,9606.ENSP00000478570	TGFB1,THBS1,BMPR2,VEGFA
GO:0051091	positive regulation of DNA-binding transcription factor activity	5	250	0.89	0.0019	9606.ENSP00000221930,9606.ENSP00000260010,9606.ENSP00000361021,9606.ENSP00000405330,9606.ENSP00000478570	TGFB1,TLR2,PTEN,ESR1,VEGFA
GO:0051893	regulation of focal adhesion assembly	3	56	1.32	0.0019	9606.ENSP00000260356,9606.ENSP00000361021,9606.ENSP00000478570	THBS1,PTEN,VEGFA
GO:0072091	regulation of stem cell proliferation	3	56	1.32	0.0019	9606.ENSP00000221930,9606.ENSP00000437621,9606.ENSP00000478570	TGFB1,HMGA2,VEGFA
GO:0003198	epithelial to mesenchymal transition involved in endocardial cushion formation	2	11	1.85	0.0020	9606.ENSP00000341551,9606.ENSP00000380034	SMAD4,SNAI2
GO:0006983	ER overload response	2	11	1.85	0.0020	9606.ENSP00000269305,9606.ENSP00000324806	TP53,GSK3B
GO:0014745	negative regulation of muscle adaptation	2	11	1.85	0.0020	9606.ENSP00000354558,9606.ENSP00000368880	MTOR,FOXO1
GO:0031647	regulation of protein stability	5	251	0.89	0.0020	9606.ENSP00000281708,9606.ENSP00000349298,9606.ENSP00000361021,9606.ENSP00000381185,9606.ENSP00000384849	FBXW7,MYLIP,PTEN,BCL2,CDKN1A
GO:0043117	positive regulation of vascular permeability	2	11	1.85	0.0020	9606.ENSP00000221930,9606.ENSP00000478570	TGFB1,VEGFA
GO:0045722	positive regulation of gluconeogenesis	2	11	1.85	0.0020	9606.ENSP00000263754,9606.ENSP00000368880	KAT2B,FOXO1
GO:0045899	positive regulation of RNA polymerase II transcriptional preinitiation complex assembly	2	11	1.85	0.0020	9606.ENSP00000269305,9606.ENSP00000405330	TP53,ESR1
GO:0051155	positive regulation of striated muscle cell differentiation	3	57	1.31	0.0020	9606.ENSP00000221930,9606.ENSP00000354558,9606.ENSP00000381185	TGFB1,MTOR,BCL2
GO:0052548	regulation of endopeptidase activity	6	393	0.78	0.0020	9606.ENSP00000260356,9606.ENSP00000276431,9606.ENSP00000367202,9606.ENSP00000376943,9606.ENSP00000478570,9606.ENSP00000479618	THBS1,TNFRSF10B,RECK,BCL2L11,VEGFA,MYC
GO:0060736	prostate gland growth	2	11	1.85	0.0020	9606.ENSP00000361021,9606.ENSP00000405330	PTEN,ESR1
GO:0061024	membrane organization	8	729	0.63	0.0020	9606.ENSP00000260356,9606.ENSP00000269305,9606.ENSP00000302564,9606.ENSP00000324806,9606.ENSP00000361021,9606.ENSP00000375892,9606.ENSP00000376943,9606.ENSP00000381185	THBS1,TP53,BCL2L1,GSK3B,PTEN,AKT2,BCL2L11,BCL2
GO:0045604	regulation of epidermal cell differentiation	3	59	1.3	0.0021	9606.ENSP00000281043,9606.ENSP00000320147,9606.ENSP00000361066	MYCN,EZH2,NCOA3
GO:0048844	artery morphogenesis	3	59	1.3	0.0021	9606.ENSP00000363708,9606.ENSP00000364133,9606.ENSP00000478570	BMPR2,TGFBR1,VEGFA
GO:1903391	regulation of adherens junction organization	3	59	1.3	0.0021	9606.ENSP00000260356,9606.ENSP00000361021,9606.ENSP00000478570	THBS1,PTEN,VEGFA
GO:0002062	chondrocyte differentiation	3	60	1.29	0.0022	9606.ENSP00000221930,9606.ENSP00000363708,9606.ENSP00000437621	TGFB1,BMPR2,HMGA2
GO:0009896	positive regulation of catabolic process	6	399	0.77	0.0022	9606.ENSP00000281708,9606.ENSP00000324806,9606.ENSP00000349298,9606.ENSP00000361021,9606.ENSP00000368880,9606.ENSP00000375892	FBXW7,GSK3B,MYLIP,PTEN,FOXO1,AKT2
GO:0010660	regulation of muscle cell apoptotic process	3	60	1.29	0.0022	9606.ENSP00000280154,9606.ENSP00000352516,9606.ENSP00000361021	PDCD4,DNMT1,PTEN
GO:0040011	locomotion	10	1144	0.53	0.0022	9606.ENSP00000221930,9606.ENSP00000260356,9606.ENSP00000276431,9606.ENSP00000341551,9606.ENSP00000361021,9606.ENSP00000364133,9606.ENSP00000379350,9606.ENSP00000380034,9606.ENSP00000452786,9606.ENSP00000478570	TGFB1,THBS1,TNFRSF10B,SMAD4,PTEN,TGFBR1,ITGB1,SNAI2,ITGB3,VEGFA
GO:0043217	myelin maintenance	2	12	1.81	0.0022	9606.ENSP00000361021,9606.ENSP00000375892	PTEN,AKT2
GO:0045591	positive regulation of regulatory T cell differentiation	2	12	1.81	0.0022	9606.ENSP00000221930,9606.ENSP00000329418	TGFB1,SOCS1
GO:0050768	negative regulation of neurogenesis	5	260	0.88	0.0022	9606.ENSP00000221930,9606.ENSP00000281043,9606.ENSP00000324806,9606.ENSP00000349298,9606.ENSP00000361021	TGFB1,MYCN,GSK3B,MYLIP,PTEN
GO:0060135	maternal process involved in female pregnancy	3	60	1.29	0.0022	9606.ENSP00000354558,9606.ENSP00000363708,9606.ENSP00000405330	MTOR,BMPR2,ESR1
GO:0071230	cellular response to amino acid stimulus	3	60	1.29	0.0022	9606.ENSP00000302564,9606.ENSP00000352516,9606.ENSP00000354558	BCL2L1,DNMT1,MTOR
GO:1902105	regulation of leukocyte differentiation	5	261	0.87	0.0022	9606.ENSP00000221930,9606.ENSP00000281708,9606.ENSP00000329418,9606.ENSP00000354558,9606.ENSP00000479618	TGFB1,FBXW7,SOCS1,MTOR,MYC
GO:0043406	positive regulation of MAP kinase activity	5	264	0.87	0.0023	9606.ENSP00000221930,9606.ENSP00000260356,9606.ENSP00000320147,9606.ENSP00000364133,9606.ENSP00000478570	TGFB1,THBS1,EZH2,TGFBR1,VEGFA
GO:0051090	regulation of DNA-binding transcription factor activity	6	403	0.77	0.0023	9606.ENSP00000221930,9606.ENSP00000260010,9606.ENSP00000320147,9606.ENSP00000361021,9606.ENSP00000405330,9606.ENSP00000478570	TGFB1,TLR2,EZH2,PTEN,ESR1,VEGFA
GO:0051216	cartilage development	4	147	1.03	0.0023	9606.ENSP00000221930,9606.ENSP00000281043,9606.ENSP00000363708,9606.ENSP00000437621	TGFB1,MYCN,BMPR2,HMGA2
GO:0002363	alpha-beta T cell lineage commitment	2	13	1.78	0.0025	9606.ENSP00000354558,9606.ENSP00000381185	MTOR,BCL2
GO:0060389	pathway-restricted SMAD protein phosphorylation	2	13	1.78	0.0025	9606.ENSP00000221930,9606.ENSP00000364133	TGFB1,TGFBR1
GO:0070885	negative regulation of calcineurin-NFAT signaling cascade	2	13	1.78	0.0025	9606.ENSP00000324806,9606.ENSP00000354558	GSK3B,MTOR
GO:0090399	replicative senescence	2	13	1.78	0.0025	9606.ENSP00000269305,9606.ENSP00000384849	TP53,CDKN1A
GO:1903587	regulation of blood vessel endothelial cell proliferation involved in sprouting angiogenesis	2	13	1.78	0.0025	9606.ENSP00000260356,9606.ENSP00000478570	THBS1,VEGFA
GO:0042733	embryonic digit morphogenesis	3	64	1.26	0.0026	9606.ENSP00000281043,9606.ENSP00000341551,9606.ENSP00000376943	MYCN,SMAD4,BCL2L11
GO:0051707	response to other organism	10	1173	0.52	0.0026	9606.ENSP00000221930,9606.ENSP00000260010,9606.ENSP00000276431,9606.ENSP00000280154,9606.ENSP00000302564,9606.ENSP00000306099,9606.ENSP00000306361,9606.ENSP00000376943,9606.ENSP00000381185,9606.ENSP00000437621	TGFB1,TLR2,TNFRSF10B,PDCD4,BCL2L1,FGB,FGA,BCL2L11,BCL2,HMGA2
GO:0098609	cell-cell adhesion	6	416	0.75	0.0026	9606.ENSP00000306099,9606.ENSP00000306361,9606.ENSP00000336829,9606.ENSP00000379350,9606.ENSP00000381185,9606.ENSP00000452786	FGB,FGA,FGG,ITGB1,BCL2,ITGB3
GO:0010633	negative regulation of epithelial cell migration	3	65	1.26	0.0027	9606.ENSP00000221930,9606.ENSP00000260356,9606.ENSP00000361021	TGFB1,THBS1,PTEN
GO:0046824	positive regulation of nucleocytoplasmic transport	3	65	1.26	0.0027	9606.ENSP00000221930,9606.ENSP00000269305,9606.ENSP00000324806	TGFB1,TP53,GSK3B
GO:0090068	positive regulation of cell cycle process	5	273	0.86	0.0027	9606.ENSP00000221930,9606.ENSP00000261254,9606.ENSP00000269305,9606.ENSP00000384849,9606.ENSP00000437621	TGFB1,CCND2,TP53,CDKN1A,HMGA2
GO:0006338	chromatin remodeling	4	156	1.0	0.0028	9606.ENSP00000263754,9606.ENSP00000405330,9606.ENSP00000437621,9606.ENSP00000479618	KAT2B,ESR1,HMGA2,MYC
GO:0007005	mitochondrion organization	6	424	0.74	0.0028	9606.ENSP00000269305,9606.ENSP00000302564,9606.ENSP00000324806,9606.ENSP00000358022,9606.ENSP00000376943,9606.ENSP00000381185	TP53,BCL2L1,GSK3B,MCL1,BCL2L11,BCL2
GO:0033555	multicellular organismal response to stress	3	67	1.24	0.0028	9606.ENSP00000260356,9606.ENSP00000361021,9606.ENSP00000381185	THBS1,PTEN,BCL2
GO:0043369	CD4-positive or CD8-positive, alpha-beta T cell lineage commitment	2	14	1.75	0.0028	9606.ENSP00000354558,9606.ENSP00000381185	MTOR,BCL2
GO:0043508	negative regulation of JUN kinase activity	2	14	1.75	0.0028	9606.ENSP00000280154,9606.ENSP00000304226	PDCD4,HIPK3
GO:0045765	regulation of angiogenesis	5	277	0.85	0.0028	9606.ENSP00000260356,9606.ENSP00000362300,9606.ENSP00000379350,9606.ENSP00000437621,9606.ENSP00000478570	THBS1,AGO1,ITGB1,HMGA2,VEGFA
GO:0051705	multi-organism behavior	3	66	1.25	0.0028	9606.ENSP00000244769,9606.ENSP00000354558,9606.ENSP00000361021	ATXN1,MTOR,PTEN
GO:0061647	histone H3-K9 modification	2	14	1.75	0.0028	9606.ENSP00000263754,9606.ENSP00000264183	KAT2B,ARID4B
GO:0022408	negative regulation of cell-cell adhesion	4	159	0.99	0.0029	9606.ENSP00000221930,9606.ENSP00000329418,9606.ENSP00000336829,9606.ENSP00000380034	TGFB1,SOCS1,FGG,SNAI2
GO:0051881	regulation of mitochondrial membrane potential	3	68	1.24	0.0029	9606.ENSP00000302564,9606.ENSP00000375892,9606.ENSP00000381185	BCL2L1,AKT2,BCL2
GO:0006367	transcription initiation from RNA polymerase II promoter	4	162	0.99	0.0031	9606.ENSP00000263754,9606.ENSP00000269305,9606.ENSP00000384849,9606.ENSP00000405330	KAT2B,TP53,CDKN1A,ESR1
GO:0036303	lymph vessel morphogenesis	2	15	1.72	0.0031	9606.ENSP00000363708,9606.ENSP00000478570	BMPR2,VEGFA
GO:0045766	positive regulation of angiogenesis	4	162	0.99	0.0031	9606.ENSP00000260356,9606.ENSP00000379350,9606.ENSP00000437621,9606.ENSP00000478570	THBS1,ITGB1,HMGA2,VEGFA
GO:0045844	positive regulation of striated muscle tissue development	3	69	1.23	0.0031	9606.ENSP00000221930,9606.ENSP00000354558,9606.ENSP00000381185	TGFB1,MTOR,BCL2
GO:0048569	post-embryonic animal organ development	2	15	1.72	0.0031	9606.ENSP00000376943,9606.ENSP00000478570	BCL2L11,VEGFA
GO:0050770	regulation of axonogenesis	4	162	0.99	0.0031	9606.ENSP00000324806,9606.ENSP00000361021,9606.ENSP00000363708,9606.ENSP00000478570	GSK3B,PTEN,BMPR2,VEGFA
GO:0051895	negative regulation of focal adhesion assembly	2	15	1.72	0.0031	9606.ENSP00000260356,9606.ENSP00000361021	THBS1,PTEN
GO:0060841	venous blood vessel development	2	15	1.72	0.0031	9606.ENSP00000363708,9606.ENSP00000478570	BMPR2,VEGFA
GO:1901983	regulation of protein acetylation	3	69	1.23	0.0031	9606.ENSP00000221930,9606.ENSP00000324806,9606.ENSP00000341551	TGFB1,GSK3B,SMAD4
GO:0048878	chemical homeostasis	9	995	0.55	0.0032	9606.ENSP00000221930,9606.ENSP00000281708,9606.ENSP00000341551,9606.ENSP00000349298,9606.ENSP00000368880,9606.ENSP00000381185,9606.ENSP00000405330,9606.ENSP00000478570,9606.ENSP00000479618	TGFB1,FBXW7,SMAD4,MYLIP,FOXO1,BCL2,ESR1,VEGFA,MYC
GO:0003151	outflow tract morphogenesis	3	71	1.22	0.0033	9606.ENSP00000341551,9606.ENSP00000363708,9606.ENSP00000478570	SMAD4,BMPR2,VEGFA
GO:0035265	organ growth	3	71	1.22	0.0033	9606.ENSP00000361021,9606.ENSP00000381185,9606.ENSP00000405330	PTEN,BCL2,ESR1
GO:0048639	positive regulation of developmental growth	4	165	0.98	0.0033	9606.ENSP00000354558,9606.ENSP00000363708,9606.ENSP00000381185,9606.ENSP00000478570	MTOR,BMPR2,BCL2,VEGFA
GO:0051346	negative regulation of hydrolase activity	6	438	0.73	0.0033	9606.ENSP00000260356,9606.ENSP00000269305,9606.ENSP00000276431,9606.ENSP00000324806,9606.ENSP00000367202,9606.ENSP00000478570	THBS1,TP53,TNFRSF10B,GSK3B,RECK,VEGFA
GO:0030111	regulation of Wnt signaling pathway	5	293	0.82	0.0034	9606.ENSP00000260010,9606.ENSP00000324806,9606.ENSP00000368880,9606.ENSP00000380034,9606.ENSP00000405330	TLR2,GSK3B,FOXO1,SNAI2,ESR1
GO:0030949	positive regulation of vascular endothelial growth factor receptor signaling pathway	2	16	1.69	0.0034	9606.ENSP00000452786,9606.ENSP00000478570	ITGB3,VEGFA
GO:0031998	regulation of fatty acid beta-oxidation	2	16	1.69	0.0034	9606.ENSP00000354558,9606.ENSP00000375892	MTOR,AKT2
GO:0048070	regulation of developmental pigmentation	2	16	1.69	0.0034	9606.ENSP00000376943,9606.ENSP00000381185	BCL2L11,BCL2
GO:0051571	positive regulation of histone H3-K4 methylation	2	16	1.69	0.0034	9606.ENSP00000341551,9606.ENSP00000352516	SMAD4,DNMT1
GO:1903392	negative regulation of adherens junction organization	2	16	1.69	0.0034	9606.ENSP00000260356,9606.ENSP00000361021	THBS1,PTEN
GO:0002758	innate immune response-activating signal transduction	4	168	0.97	0.0035	9606.ENSP00000260010,9606.ENSP00000306099,9606.ENSP00000306361,9606.ENSP00000336829	TLR2,FGB,FGA,FGG
GO:0050900	leukocyte migration	5	296	0.82	0.0036	9606.ENSP00000221930,9606.ENSP00000276431,9606.ENSP00000379350,9606.ENSP00000452786,9606.ENSP00000478570	TGFB1,TNFRSF10B,ITGB1,ITGB3,VEGFA
GO:2001021	negative regulation of response to DNA damage stimulus	3	74	1.2	0.0036	9606.ENSP00000302564,9606.ENSP00000380034,9606.ENSP00000437621	BCL2L1,SNAI2,HMGA2
GO:0002696	positive regulation of leukocyte activation	5	298	0.82	0.0037	9606.ENSP00000221930,9606.ENSP00000260356,9606.ENSP00000329418,9606.ENSP00000381185,9606.ENSP00000384849	TGFB1,THBS1,SOCS1,BCL2,CDKN1A
GO:0021766	hippocampus development	3	75	1.19	0.0037	9606.ENSP00000320147,9606.ENSP00000324806,9606.ENSP00000361021	EZH2,GSK3B,PTEN
GO:0002042	cell migration involved in sprouting angiogenesis	2	17	1.66	0.0038	9606.ENSP00000379350,9606.ENSP00000478570	ITGB1,VEGFA
GO:0006978	DNA damage response, signal transduction by p53 class mediator resulting in transcription of p21 class mediator	2	17	1.66	0.0038	9606.ENSP00000269305,9606.ENSP00000384849	TP53,CDKN1A
GO:0007492	endoderm development	3	76	1.19	0.0038	9606.ENSP00000221930,9606.ENSP00000341551,9606.ENSP00000437621	TGFB1,SMAD4,HMGA2
GO:0022010	central nervous system myelination	2	17	1.66	0.0038	9606.ENSP00000260010,9606.ENSP00000361021	TLR2,PTEN
GO:0032943	mononuclear cell proliferation	3	76	1.19	0.0038	9606.ENSP00000221930,9606.ENSP00000345096,9606.ENSP00000381185	TGFB1,IMPDH1,BCL2
GO:0033627	cell adhesion mediated by integrin	2	17	1.66	0.0038	9606.ENSP00000379350,9606.ENSP00000452786	ITGB1,ITGB3
GO:0044320	cellular response to leptin stimulus	2	17	1.66	0.0038	9606.ENSP00000306099,9606.ENSP00000361021	FGB,PTEN
GO:1902043	positive regulation of extrinsic apoptotic signaling pathway via death domain receptors	2	17	1.66	0.0038	9606.ENSP00000260356,9606.ENSP00000361021	THBS1,PTEN
GO:0016055	Wnt signaling pathway	5	303	0.81	0.0039	9606.ENSP00000324806,9606.ENSP00000361021,9606.ENSP00000362300,9606.ENSP00000380034,9606.ENSP00000479618	GSK3B,PTEN,AGO1,SNAI2,MYC
GO:0061061	muscle structure development	6	457	0.71	0.0039	9606.ENSP00000221930,9606.ENSP00000341551,9606.ENSP00000354558,9606.ENSP00000364133,9606.ENSP00000379350,9606.ENSP00000478570	TGFB1,SMAD4,MTOR,TGFBR1,ITGB1,VEGFA
GO:0010224	response to UV-B	2	18	1.64	0.0041	9606.ENSP00000381185,9606.ENSP00000384849	BCL2,CDKN1A
GO:0010523	negative regulation of calcium ion transport into cytosol	2	18	1.64	0.0041	9606.ENSP00000221930,9606.ENSP00000381185	TGFB1,BCL2
GO:0034622	cellular protein-containing complex assembly	8	832	0.58	0.0041	9606.ENSP00000221930,9606.ENSP00000269305,9606.ENSP00000306099,9606.ENSP00000306361,9606.ENSP00000319169,9606.ENSP00000336829,9606.ENSP00000341551,9606.ENSP00000362300	TGFB1,TP53,FGB,FGA,PRMT5,FGG,SMAD4,AGO1
GO:0045652	regulation of megakaryocyte differentiation	3	78	1.18	0.0041	9606.ENSP00000260356,9606.ENSP00000263754,9606.ENSP00000362300	THBS1,KAT2B,AGO1
GO:0045921	positive regulation of exocytosis	3	78	1.18	0.0041	9606.ENSP00000306099,9606.ENSP00000306361,9606.ENSP00000336829	FGB,FGA,FGG
GO:0060749	mammary gland alveolus development	2	18	1.64	0.0041	9606.ENSP00000405330,9606.ENSP00000478570	ESR1,VEGFA
GO:2000353	positive regulation of endothelial cell apoptotic process	2	18	1.64	0.0041	9606.ENSP00000260356,9606.ENSP00000280154	THBS1,PDCD4
GO:2000727	positive regulation of cardiac muscle cell differentiation	2	18	1.64	0.0041	9606.ENSP00000221930,9606.ENSP00000354558	TGFB1,MTOR
GO:0055007	cardiac muscle cell differentiation	3	79	1.17	0.0042	9606.ENSP00000354558,9606.ENSP00000379350,9606.ENSP00000478570	MTOR,ITGB1,VEGFA
GO:2000177	regulation of neural precursor cell proliferation	3	79	1.17	0.0042	9606.ENSP00000221930,9606.ENSP00000368880,9606.ENSP00000478570	TGFB1,FOXO1,VEGFA
GO:0030278	regulation of ossification	4	181	0.94	0.0043	9606.ENSP00000221930,9606.ENSP00000363708,9606.ENSP00000380034,9606.ENSP00000381185	TGFB1,BMPR2,SNAI2,BCL2
GO:0048661	positive regulation of smooth muscle cell proliferation	3	80	1.17	0.0043	9606.ENSP00000260356,9606.ENSP00000352516,9606.ENSP00000354558	THBS1,DNMT1,MTOR
GO:0050871	positive regulation of B cell activation	3	80	1.17	0.0043	9606.ENSP00000221930,9606.ENSP00000381185,9606.ENSP00000384849	TGFB1,BCL2,CDKN1A
GO:0007155	cell adhesion	8	843	0.57	0.0044	9606.ENSP00000260356,9606.ENSP00000306099,9606.ENSP00000306361,9606.ENSP00000336829,9606.ENSP00000376943,9606.ENSP00000379350,9606.ENSP00000381185,9606.ENSP00000452786	THBS1,FGB,FGA,FGG,BCL2L11,ITGB1,BCL2,ITGB3
GO:0032331	negative regulation of chondrocyte differentiation	2	19	1.61	0.0044	9606.ENSP00000364133,9606.ENSP00000380034	TGFBR1,SNAI2
GO:0071168	protein localization to chromatin	2	19	1.61	0.0044	9606.ENSP00000320147,9606.ENSP00000405330	EZH2,ESR1
GO:0090190	positive regulation of branching involved in ureteric bud morphogenesis	2	19	1.61	0.0044	9606.ENSP00000221930,9606.ENSP00000478570	TGFB1,VEGFA
GO:0008286	insulin receptor signaling pathway	3	82	1.16	0.0045	9606.ENSP00000268035,9606.ENSP00000368880,9606.ENSP00000375892	IGF1R,FOXO1,AKT2
GO:0030516	regulation of axon extension	3	82	1.16	0.0045	9606.ENSP00000324806,9606.ENSP00000363708,9606.ENSP00000478570	GSK3B,BMPR2,VEGFA
GO:0032990	cell part morphogenesis	6	474	0.69	0.0045	9606.ENSP00000302564,9606.ENSP00000341551,9606.ENSP00000361021,9606.ENSP00000379350,9606.ENSP00000381185,9606.ENSP00000478570	BCL2L1,SMAD4,PTEN,ITGB1,BCL2,VEGFA
GO:0065003	protein-containing complex assembly	11	1514	0.45	0.0045	9606.ENSP00000221930,9606.ENSP00000268035,9606.ENSP00000269305,9606.ENSP00000306099,9606.ENSP00000306361,9606.ENSP00000319169,9606.ENSP00000324806,9606.ENSP00000336829,9606.ENSP00000341551,9606.ENSP00000362300,9606.ENSP00000479618	TGFB1,IGF1R,TP53,FGB,FGA,PRMT5,GSK3B,FGG,SMAD4,AGO1,MYC
GO:0051258	protein polymerization	3	83	1.15	0.0047	9606.ENSP00000306099,9606.ENSP00000306361,9606.ENSP00000336829	FGB,FGA,FGG
GO:0051493	regulation of cytoskeleton organization	6	477	0.69	0.0047	9606.ENSP00000221930,9606.ENSP00000263754,9606.ENSP00000324806,9606.ENSP00000341551,9606.ENSP00000354558,9606.ENSP00000364133	TGFB1,KAT2B,GSK3B,SMAD4,MTOR,TGFBR1
GO:0043933	protein-containing complex subunit organization	12	1770	0.42	0.0048	9606.ENSP00000221930,9606.ENSP00000268035,9606.ENSP00000269305,9606.ENSP00000306099,9606.ENSP00000306361,9606.ENSP00000319169,9606.ENSP00000324806,9606.ENSP00000336829,9606.ENSP00000341551,9606.ENSP00000362300,9606.ENSP00000364133,9606.ENSP00000479618	TGFB1,IGF1R,TP53,FGB,FGA,PRMT5,GSK3B,FGG,SMAD4,AGO1,TGFBR1,MYC
GO:0060065	uterus development	2	20	1.59	0.0048	9606.ENSP00000341551,9606.ENSP00000405330	SMAD4,ESR1
GO:0050878	regulation of body fluid levels	6	483	0.69	0.0049	9606.ENSP00000260356,9606.ENSP00000306099,9606.ENSP00000306361,9606.ENSP00000336829,9606.ENSP00000452786,9606.ENSP00000478570	THBS1,FGB,FGA,FGG,ITGB3,VEGFA
GO:0110020	regulation of actomyosin structure organization	3	86	1.14	0.0051	9606.ENSP00000341551,9606.ENSP00000354558,9606.ENSP00000364133	SMAD4,MTOR,TGFBR1
GO:0016571	histone methylation	3	87	1.13	0.0052	9606.ENSP00000264183,9606.ENSP00000319169,9606.ENSP00000320147	ARID4B,PRMT5,EZH2
GO:0030225	macrophage differentiation	2	21	1.57	0.0052	9606.ENSP00000260010,9606.ENSP00000478570	TLR2,VEGFA
GO:0046827	positive regulation of protein export from nucleus	2	21	1.57	0.0052	9606.ENSP00000269305,9606.ENSP00000324806	TP53,GSK3B
GO:0048512	circadian behavior	2	21	1.57	0.0052	9606.ENSP00000269305,9606.ENSP00000361021	TP53,PTEN
GO:0055093	response to hyperoxia	2	21	1.57	0.0052	9606.ENSP00000368880,9606.ENSP00000384849	FOXO1,CDKN1A
GO:1903076	regulation of protein localization to plasma membrane	3	87	1.13	0.0052	9606.ENSP00000221930,9606.ENSP00000302564,9606.ENSP00000379350	TGFB1,BCL2L1,ITGB1
GO:2001026	regulation of endothelial cell chemotaxis	2	21	1.57	0.0052	9606.ENSP00000260356,9606.ENSP00000478570	THBS1,VEGFA
GO:0007179	transforming growth factor beta receptor signaling pathway	3	88	1.13	0.0053	9606.ENSP00000221930,9606.ENSP00000341551,9606.ENSP00000364133	TGFB1,SMAD4,TGFBR1
GO:0002757	immune response-activating signal transduction	5	332	0.77	0.0054	9606.ENSP00000260010,9606.ENSP00000306099,9606.ENSP00000306361,9606.ENSP00000336829,9606.ENSP00000381185	TLR2,FGB,FGA,FGG,BCL2
GO:0031347	regulation of defense response	7	676	0.61	0.0054	9606.ENSP00000260010,9606.ENSP00000280154,9606.ENSP00000306099,9606.ENSP00000306361,9606.ENSP00000329418,9606.ENSP00000336829,9606.ENSP00000405330	TLR2,PDCD4,FGB,FGA,SOCS1,FGG,ESR1
GO:0071229	cellular response to acid chemical	4	196	0.9	0.0055	9606.ENSP00000302564,9606.ENSP00000352516,9606.ENSP00000354558,9606.ENSP00000478570	BCL2L1,DNMT1,MTOR,VEGFA
GO:0000904	cell morphogenesis involved in differentiation	6	498	0.67	0.0056	9606.ENSP00000341551,9606.ENSP00000361021,9606.ENSP00000379350,9606.ENSP00000381185,9606.ENSP00000452786,9606.ENSP00000478570	SMAD4,PTEN,ITGB1,BCL2,ITGB3,VEGFA
GO:0001836	release of cytochrome c from mitochondria	2	22	1.55	0.0056	9606.ENSP00000302564,9606.ENSP00000381185	BCL2L1,BCL2
GO:0003181	atrioventricular valve morphogenesis	2	22	1.55	0.0056	9606.ENSP00000341551,9606.ENSP00000363708	SMAD4,BMPR2
GO:0032924	activin receptor signaling pathway	2	22	1.55	0.0056	9606.ENSP00000363708,9606.ENSP00000364133	BMPR2,TGFBR1
GO:1905809	negative regulation of synapse organization	2	22	1.55	0.0056	9606.ENSP00000260010,9606.ENSP00000361021	TLR2,PTEN
GO:0043154	negative regulation of cysteine-type endopeptidase activity involved in apoptotic process	3	91	1.11	0.0058	9606.ENSP00000260356,9606.ENSP00000276431,9606.ENSP00000478570	THBS1,TNFRSF10B,VEGFA
GO:0043473	pigmentation	3	91	1.11	0.0058	9606.ENSP00000376943,9606.ENSP00000380034,9606.ENSP00000381185	BCL2L11,SNAI2,BCL2
GO:0010614	negative regulation of cardiac muscle hypertrophy	2	23	1.53	0.0060	9606.ENSP00000341551,9606.ENSP00000368880	SMAD4,FOXO1
GO:0031331	positive regulation of cellular catabolic process	5	343	0.76	0.0060	9606.ENSP00000281708,9606.ENSP00000324806,9606.ENSP00000361021,9606.ENSP00000368880,9606.ENSP00000375892	FBXW7,GSK3B,PTEN,FOXO1,AKT2
GO:0031346	positive regulation of cell projection organization	5	343	0.76	0.0060	9606.ENSP00000320147,9606.ENSP00000354558,9606.ENSP00000363708,9606.ENSP00000364133,9606.ENSP00000478570	EZH2,MTOR,BMPR2,TGFBR1,VEGFA
GO:0050865	regulation of cell activation	6	506	0.67	0.0060	9606.ENSP00000221930,9606.ENSP00000260356,9606.ENSP00000329418,9606.ENSP00000336829,9606.ENSP00000381185,9606.ENSP00000384849	TGFB1,THBS1,SOCS1,FGG,BCL2,CDKN1A
GO:0051604	protein maturation	4	202	0.89	0.0060	9606.ENSP00000263754,9606.ENSP00000306099,9606.ENSP00000306361,9606.ENSP00000336829	KAT2B,FGB,FGA,FGG
GO:0070723	response to cholesterol	2	23	1.53	0.0060	9606.ENSP00000221930,9606.ENSP00000364133	TGFB1,TGFBR1
GO:0090344	negative regulation of cell aging	2	23	1.53	0.0060	9606.ENSP00000361021,9606.ENSP00000437621	PTEN,HMGA2
GO:1901522	positive regulation of transcription from RNA polymerase II promoter involved in cellular response to chemical stimulus	2	23	1.53	0.0060	9606.ENSP00000341551,9606.ENSP00000478570	SMAD4,VEGFA
GO:1903077	negative regulation of protein localization to plasma membrane	2	23	1.53	0.0060	9606.ENSP00000221930,9606.ENSP00000302564	TGFB1,BCL2L1
GO:0006810	transport	20	4130	0.28	0.0061	9606.ENSP00000221930,9606.ENSP00000244769,9606.ENSP00000260010,9606.ENSP00000260356,9606.ENSP00000269305,9606.ENSP00000302564,9606.ENSP00000306099,9606.ENSP00000306361,9606.ENSP00000324806,9606.ENSP00000336829,9606.ENSP00000345096,9606.ENSP00000358022,9606.ENSP00000375892,9606.ENSP00000376808,9606.ENSP00000376943,9606.ENSP00000379350,9606.ENSP00000381185,9606.ENSP00000452786,9606.ENSP00000478570,…	TGFB1,ATXN1,TLR2,THBS1,TP53,BCL2L1,FGB,FGA,GSK3B,FGG,IMPDH1,MCL1,AKT2,CUL5,BCL2L11,ITGB1,BCL2,ITGB3,VEGFA,MYC
GO:0007409	axonogenesis	5	346	0.75	0.0062	9606.ENSP00000341551,9606.ENSP00000361021,9606.ENSP00000379350,9606.ENSP00000381185,9606.ENSP00000478570	SMAD4,PTEN,ITGB1,BCL2,VEGFA
GO:0022612	gland morphogenesis	3	94	1.1	0.0062	9606.ENSP00000221930,9606.ENSP00000381185,9606.ENSP00000405330	TGFB1,BCL2,ESR1
GO:0048705	skeletal system morphogenesis	4	204	0.88	0.0062	9606.ENSP00000221930,9606.ENSP00000281043,9606.ENSP00000363708,9606.ENSP00000364133	TGFB1,MYCN,BMPR2,TGFBR1
GO:0001782	B cell homeostasis	2	24	1.51	0.0064	9606.ENSP00000376943,9606.ENSP00000381185	BCL2L11,BCL2
GO:0006928	movement of cell or subcellular component	10	1355	0.46	0.0064	9606.ENSP00000221930,9606.ENSP00000260356,9606.ENSP00000276431,9606.ENSP00000341551,9606.ENSP00000361021,9606.ENSP00000364133,9606.ENSP00000379350,9606.ENSP00000380034,9606.ENSP00000452786,9606.ENSP00000478570	TGFB1,THBS1,TNFRSF10B,SMAD4,PTEN,TGFBR1,ITGB1,SNAI2,ITGB3,VEGFA
GO:0007423	sensory organ development	6	515	0.66	0.0064	9606.ENSP00000221930,9606.ENSP00000363708,9606.ENSP00000364133,9606.ENSP00000376943,9606.ENSP00000381185,9606.ENSP00000478570	TGFB1,BMPR2,TGFBR1,BCL2L11,BCL2,VEGFA
GO:0010661	positive regulation of muscle cell apoptotic process	2	24	1.51	0.0064	9606.ENSP00000280154,9606.ENSP00000361021	PDCD4,PTEN
GO:0019054	modulation by virus of host process	2	24	1.51	0.0064	9606.ENSP00000302564,9606.ENSP00000376943	BCL2L1,BCL2L11
GO:0032107	regulation of response to nutrient levels	2	24	1.51	0.0064	9606.ENSP00000354558,9606.ENSP00000380034	MTOR,SNAI2
GO:0043112	receptor metabolic process	3	95	1.09	0.0064	9606.ENSP00000221930,9606.ENSP00000349298,9606.ENSP00000379350	TGFB1,MYLIP,ITGB1
GO:0090277	positive regulation of peptide hormone secretion	3	95	1.09	0.0064	9606.ENSP00000306099,9606.ENSP00000306361,9606.ENSP00000336829	FGB,FGA,FGG
GO:2000679	positive regulation of transcription regulatory region DNA binding	2	24	1.51	0.0064	9606.ENSP00000221930,9606.ENSP00000437621	TGFB1,HMGA2
GO:0051054	positive regulation of DNA metabolic process	4	209	0.87	0.0066	9606.ENSP00000221930,9606.ENSP00000352516,9606.ENSP00000478570,9606.ENSP00000479618	TGFB1,DNMT1,VEGFA,MYC
GO:0032461	positive regulation of protein oligomerization	2	25	1.5	0.0067	9606.ENSP00000269305,9606.ENSP00000376943	TP53,BCL2L11
GO:0032801	receptor catabolic process	2	25	1.5	0.0067	9606.ENSP00000221930,9606.ENSP00000349298	TGFB1,MYLIP
GO:1900117	regulation of execution phase of apoptosis	2	25	1.5	0.0067	9606.ENSP00000269305,9606.ENSP00000302564	TP53,BCL2L1
GO:1900740	positive regulation of protein insertion into mitochondrial membrane involved in apoptotic signaling pathway	2	25	1.5	0.0067	9606.ENSP00000269305,9606.ENSP00000381185	TP53,BCL2
GO:1902106	negative regulation of leukocyte differentiation	3	97	1.08	0.0067	9606.ENSP00000281708,9606.ENSP00000329418,9606.ENSP00000479618	FBXW7,SOCS1,MYC
GO:1902895	positive regulation of pri-miRNA transcription by RNA polymerase II	2	25	1.5	0.0067	9606.ENSP00000221930,9606.ENSP00000269305	TGFB1,TP53
GO:0034762	regulation of transmembrane transport	6	524	0.65	0.0068	9606.ENSP00000221930,9606.ENSP00000260356,9606.ENSP00000354558,9606.ENSP00000361021,9606.ENSP00000375892,9606.ENSP00000381185	TGFB1,THBS1,MTOR,PTEN,AKT2,BCL2
GO:0046649	lymphocyte activation	5	358	0.74	0.0070	9606.ENSP00000221930,9606.ENSP00000345096,9606.ENSP00000354558,9606.ENSP00000379350,9606.ENSP00000381185	TGFB1,IMPDH1,MTOR,ITGB1,BCL2
GO:0030511	positive regulation of transforming growth factor beta receptor signaling pathway	2	26	1.48	0.0072	9606.ENSP00000260356,9606.ENSP00000341551	THBS1,SMAD4
GO:0036003	positive regulation of transcription from RNA polymerase II promoter in response to stress	2	26	1.48	0.0072	9606.ENSP00000269305,9606.ENSP00000478570	TP53,VEGFA
GO:0045444	fat cell differentiation	3	100	1.07	0.0072	9606.ENSP00000368880,9606.ENSP00000375892,9606.ENSP00000437621	FOXO1,AKT2,HMGA2
GO:0060037	pharyngeal system development	2	26	1.48	0.0072	9606.ENSP00000363708,9606.ENSP00000364133	BMPR2,TGFBR1
GO:1904646	cellular response to amyloid-beta	2	26	1.48	0.0072	9606.ENSP00000268035,9606.ENSP00000324806	IGF1R,GSK3B
GO:0002573	myeloid leukocyte differentiation	3	102	1.06	0.0075	9606.ENSP00000221930,9606.ENSP00000260010,9606.ENSP00000478570	TGFB1,TLR2,VEGFA
GO:0031349	positive regulation of defense response	5	365	0.73	0.0075	9606.ENSP00000260010,9606.ENSP00000280154,9606.ENSP00000306099,9606.ENSP00000306361,9606.ENSP00000336829	TLR2,PDCD4,FGB,FGA,FGG
GO:0044773	mitotic DNA damage checkpoint	3	102	1.06	0.0075	9606.ENSP00000269305,9606.ENSP00000384849,9606.ENSP00000437621	TP53,CDKN1A,HMGA2
GO:0003148	outflow tract septum morphogenesis	2	27	1.46	0.0076	9606.ENSP00000341551,9606.ENSP00000363708	SMAD4,BMPR2
GO:0009299	mRNA transcription	2	27	1.46	0.0076	9606.ENSP00000269305,9606.ENSP00000304226	TP53,HIPK3
GO:1902692	regulation of neuroblast proliferation	2	27	1.46	0.0076	9606.ENSP00000221930,9606.ENSP00000478570	TGFB1,VEGFA
GO:1904019	epithelial cell apoptotic process	2	27	1.46	0.0076	9606.ENSP00000302564,9606.ENSP00000363708	BCL2L1,BMPR2
GO:2000060	positive regulation of ubiquitin-dependent protein catabolic process	3	104	1.05	0.0078	9606.ENSP00000281708,9606.ENSP00000324806,9606.ENSP00000361021	FBXW7,GSK3B,PTEN
GO:0034599	cellular response to oxidative stress	4	222	0.85	0.0079	9606.ENSP00000269305,9606.ENSP00000320147,9606.ENSP00000368880,9606.ENSP00000381185	TP53,EZH2,FOXO1,BCL2
GO:0033032	regulation of myeloid cell apoptotic process	2	28	1.45	0.0080	9606.ENSP00000361021,9606.ENSP00000381185	PTEN,BCL2
GO:0033138	positive regulation of peptidyl-serine phosphorylation	3	105	1.05	0.0080	9606.ENSP00000221930,9606.ENSP00000381185,9606.ENSP00000478570	TGFB1,BCL2,VEGFA
GO:0035066	positive regulation of histone acetylation	2	28	1.45	0.0080	9606.ENSP00000221930,9606.ENSP00000341551	TGFB1,SMAD4
GO:0055026	negative regulation of cardiac muscle tissue development	2	28	1.45	0.0080	9606.ENSP00000341551,9606.ENSP00000361021	SMAD4,PTEN
GO:0071549	cellular response to dexamethasone stimulus	2	28	1.45	0.0080	9606.ENSP00000221930,9606.ENSP00000368880	TGFB1,FOXO1
GO:0071634	regulation of transforming growth factor beta production	2	28	1.45	0.0080	9606.ENSP00000260356,9606.ENSP00000341551	THBS1,SMAD4
GO:2000036	regulation of stem cell population maintenance	2	28	1.45	0.0080	9606.ENSP00000361066,9606.ENSP00000437621	NCOA3,HMGA2
GO:0019216	regulation of lipid metabolic process	5	373	0.72	0.0081	9606.ENSP00000221930,9606.ENSP00000281708,9606.ENSP00000354558,9606.ENSP00000375892,9606.ENSP00000380034	TGFB1,FBXW7,MTOR,AKT2,SNAI2
GO:0030098	lymphocyte differentiation	4	226	0.84	0.0083	9606.ENSP00000221930,9606.ENSP00000354558,9606.ENSP00000379350,9606.ENSP00000381185	TGFB1,MTOR,ITGB1,BCL2
GO:0034113	heterotypic cell-cell adhesion	2	29	1.43	0.0084	9606.ENSP00000379350,9606.ENSP00000452786	ITGB1,ITGB3
GO:0043277	apoptotic cell clearance	2	29	1.43	0.0084	9606.ENSP00000260356,9606.ENSP00000452786	THBS1,ITGB3
GO:0048147	negative regulation of fibroblast proliferation	2	29	1.43	0.0084	9606.ENSP00000269305,9606.ENSP00000479618	TP53,MYC
GO:0090200	positive regulation of release of cytochrome c from mitochondria	2	29	1.43	0.0084	9606.ENSP00000269305,9606.ENSP00000376943	TP53,BCL2L11
GO:0097061	dendritic spine organization	2	29	1.43	0.0084	9606.ENSP00000268035,9606.ENSP00000361021	IGF1R,PTEN
GO:0009617	response to bacterium	6	555	0.63	0.0086	9606.ENSP00000221930,9606.ENSP00000260010,9606.ENSP00000276431,9606.ENSP00000280154,9606.ENSP00000306099,9606.ENSP00000306361	TGFB1,TLR2,TNFRSF10B,PDCD4,FGB,FGA
GO:0030100	regulation of endocytosis	4	229	0.83	0.0086	9606.ENSP00000221930,9606.ENSP00000260010,9606.ENSP00000361021,9606.ENSP00000478570	TGFB1,TLR2,PTEN,VEGFA
GO:0043414	macromolecule methylation	4	229	0.83	0.0086	9606.ENSP00000264183,9606.ENSP00000319169,9606.ENSP00000320147,9606.ENSP00000352516	ARID4B,PRMT5,EZH2,DNMT1
GO:0042771	intrinsic apoptotic signaling pathway in response to DNA damage by p53 class mediator	2	30	1.42	0.0089	9606.ENSP00000269305,9606.ENSP00000384849	TP53,CDKN1A
GO:0046685	response to arsenic-containing substance	2	30	1.42	0.0089	9606.ENSP00000361021,9606.ENSP00000384849	PTEN,CDKN1A
GO:0071354	cellular response to interleukin-6	2	30	1.42	0.0089	9606.ENSP00000336829,9606.ENSP00000341551	FGG,SMAD4
GO:0098586	cellular response to virus	2	30	1.42	0.0089	9606.ENSP00000302564,9606.ENSP00000376943	BCL2L1,BCL2L11
GO:1902230	negative regulation of intrinsic apoptotic signaling pathway in response to DNA damage	2	30	1.42	0.0089	9606.ENSP00000302564,9606.ENSP00000380034	BCL2L1,SNAI2
GO:0042542	response to hydrogen peroxide	3	112	1.02	0.0092	9606.ENSP00000320147,9606.ENSP00000368880,9606.ENSP00000381185	EZH2,FOXO1,BCL2
GO:0060560	developmental growth involved in morphogenesis	3	112	1.02	0.0092	9606.ENSP00000221930,9606.ENSP00000379350,9606.ENSP00000405330	TGFB1,ITGB1,ESR1
GO:1900180	regulation of protein localization to nucleus	3	112	1.02	0.0092	9606.ENSP00000221930,9606.ENSP00000324806,9606.ENSP00000384849	TGFB1,GSK3B,CDKN1A
GO:1903828	negative regulation of cellular protein localization	3	112	1.02	0.0092	9606.ENSP00000221930,9606.ENSP00000302564,9606.ENSP00000324806	TGFB1,BCL2L1,GSK3B
GO:0031663	lipopolysaccharide-mediated signaling pathway	2	31	1.4	0.0093	9606.ENSP00000221930,9606.ENSP00000260010	TGFB1,TLR2
GO:0070059	intrinsic apoptotic signaling pathway in response to endoplasmic reticulum stress	2	31	1.4	0.0093	9606.ENSP00000276431,9606.ENSP00000381185	TNFRSF10B,BCL2
GO:0016192	vesicle-mediated transport	11	1699	0.4	0.0096	9606.ENSP00000221930,9606.ENSP00000260010,9606.ENSP00000260356,9606.ENSP00000302564,9606.ENSP00000306099,9606.ENSP00000306361,9606.ENSP00000336829,9606.ENSP00000345096,9606.ENSP00000379350,9606.ENSP00000452786,9606.ENSP00000478570	TGFB1,TLR2,THBS1,BCL2L1,FGB,FGA,FGG,IMPDH1,ITGB1,ITGB3,VEGFA
GO:0008625	extrinsic apoptotic signaling pathway via death domain receptors	2	32	1.39	0.0098	9606.ENSP00000276431,9606.ENSP00000381185	TNFRSF10B,BCL2
GO:0010831	positive regulation of myotube differentiation	2	32	1.39	0.0098	9606.ENSP00000354558,9606.ENSP00000381185	MTOR,BCL2
GO:0030513	positive regulation of BMP signaling pathway	2	32	1.39	0.0098	9606.ENSP00000341551,9606.ENSP00000363708	SMAD4,BMPR2
GO:0043537	negative regulation of blood vessel endothelial cell migration	2	32	1.39	0.0098	9606.ENSP00000221930,9606.ENSP00000260356	TGFB1,THBS1
GO:0043902	positive regulation of multi-organism process	5	394	0.7	0.0098	9606.ENSP00000260010,9606.ENSP00000306099,9606.ENSP00000306361,9606.ENSP00000336829,9606.ENSP00000376943	TLR2,FGB,FGA,FGG,BCL2L11
GO:0002761	regulation of myeloid leukocyte differentiation	3	116	1.01	0.0100	9606.ENSP00000281708,9606.ENSP00000354558,9606.ENSP00000479618	FBXW7,MTOR,MYC
GO:0010469	regulation of signaling receptor activity	6	577	0.61	0.0101	9606.ENSP00000221930,9606.ENSP00000281708,9606.ENSP00000361021,9606.ENSP00000361066,9606.ENSP00000379350,9606.ENSP00000478570	TGFB1,FBXW7,PTEN,NCOA3,ITGB1,VEGFA
GO:0010951	negative regulation of endopeptidase activity	4	242	0.81	0.0102	9606.ENSP00000260356,9606.ENSP00000276431,9606.ENSP00000367202,9606.ENSP00000478570	THBS1,TNFRSF10B,RECK,VEGFA
GO:0045814	negative regulation of gene expression, epigenetic	3	117	1.0	0.0102	9606.ENSP00000320147,9606.ENSP00000352516,9606.ENSP00000365851	EZH2,DNMT1,BMI1
GO:0051154	negative regulation of striated muscle cell differentiation	2	33	1.38	0.0103	9606.ENSP00000320147,9606.ENSP00000341551	EZH2,SMAD4
GO:0007616	long-term memory	2	34	1.36	0.0109	9606.ENSP00000261254,9606.ENSP00000354558	CCND2,MTOR
GO:0031641	regulation of myelination	2	34	1.36	0.0109	9606.ENSP00000354558,9606.ENSP00000361021	MTOR,PTEN
GO:0045598	regulation of fat cell differentiation	3	120	0.99	0.0109	9606.ENSP00000221930,9606.ENSP00000354558,9606.ENSP00000368880	TGFB1,MTOR,FOXO1
GO:0048008	platelet-derived growth factor receptor signaling pathway	2	34	1.36	0.0109	9606.ENSP00000361021,9606.ENSP00000478570	PTEN,VEGFA
GO:0048536	spleen development	2	34	1.36	0.0109	9606.ENSP00000376943,9606.ENSP00000381185	BCL2L11,BCL2
GO:0098727	maintenance of cell number	3	120	0.99	0.0109	9606.ENSP00000320147,9606.ENSP00000341551,9606.ENSP00000368880	EZH2,SMAD4,FOXO1
GO:1903362	regulation of cellular protein catabolic process	4	248	0.8	0.0109	9606.ENSP00000281708,9606.ENSP00000324806,9606.ENSP00000349298,9606.ENSP00000361021	FBXW7,GSK3B,MYLIP,PTEN
GO:0050778	positive regulation of immune response	6	589	0.6	0.0110	9606.ENSP00000221930,9606.ENSP00000260010,9606.ENSP00000306099,9606.ENSP00000306361,9606.ENSP00000336829,9606.ENSP00000381185	TGFB1,TLR2,FGB,FGA,FGG,BCL2
GO:0055002	striated muscle cell development	3	121	0.99	0.0110	9606.ENSP00000354558,9606.ENSP00000379350,9606.ENSP00000478570	MTOR,ITGB1,VEGFA
GO:0071695	anatomical structure maturation	3	121	0.99	0.0110	9606.ENSP00000336829,9606.ENSP00000367202,9606.ENSP00000384849	FGG,RECK,CDKN1A
GO:0042391	regulation of membrane potential	5	408	0.68	0.0111	9606.ENSP00000302564,9606.ENSP00000324806,9606.ENSP00000361021,9606.ENSP00000375892,9606.ENSP00000381185	BCL2L1,GSK3B,PTEN,AKT2,BCL2
GO:0018205	peptidyl-lysine modification	4	250	0.8	0.0112	9606.ENSP00000263754,9606.ENSP00000264183,9606.ENSP00000320147,9606.ENSP00000361066	KAT2B,ARID4B,EZH2,NCOA3
GO:0010976	positive regulation of neuron projection development	4	251	0.79	0.0113	9606.ENSP00000320147,9606.ENSP00000354558,9606.ENSP00000363708,9606.ENSP00000478570	EZH2,MTOR,BMPR2,VEGFA
GO:0030501	positive regulation of bone mineralization	2	35	1.35	0.0113	9606.ENSP00000221930,9606.ENSP00000363708	TGFB1,BMPR2
GO:0043491	protein kinase B signaling	2	35	1.35	0.0113	9606.ENSP00000221930,9606.ENSP00000361021	TGFB1,PTEN
GO:1902116	negative regulation of organelle assembly	2	35	1.35	0.0113	9606.ENSP00000263754,9606.ENSP00000341551	KAT2B,SMAD4
GO:2000648	positive regulation of stem cell proliferation	2	35	1.35	0.0113	9606.ENSP00000437621,9606.ENSP00000478570	HMGA2,VEGFA
GO:0043280	positive regulation of cysteine-type endopeptidase activity involved in apoptotic process	3	123	0.98	0.0114	9606.ENSP00000276431,9606.ENSP00000376943,9606.ENSP00000479618	TNFRSF10B,BCL2L11,MYC
GO:0090090	negative regulation of canonical Wnt signaling pathway	3	123	0.98	0.0114	9606.ENSP00000324806,9606.ENSP00000368880,9606.ENSP00000380034	GSK3B,FOXO1,SNAI2
GO:0006473	protein acetylation	3	125	0.97	0.0118	9606.ENSP00000263754,9606.ENSP00000361066,9606.ENSP00000368880	KAT2B,NCOA3,FOXO1
GO:0033619	membrane protein proteolysis	2	36	1.34	0.0118	9606.ENSP00000221930,9606.ENSP00000318585	TGFB1,BACE1
GO:0071392	cellular response to estradiol stimulus	2	36	1.34	0.0118	9606.ENSP00000361066,9606.ENSP00000405330	NCOA3,ESR1
GO:0019725	cellular homeostasis	7	806	0.53	0.0120	9606.ENSP00000221930,9606.ENSP00000341551,9606.ENSP00000358022,9606.ENSP00000368880,9606.ENSP00000381185,9606.ENSP00000405330,9606.ENSP00000479618	TGFB1,SMAD4,MCL1,FOXO1,BCL2,ESR1,MYC
GO:0048565	digestive tract development	3	126	0.97	0.0121	9606.ENSP00000221930,9606.ENSP00000381185,9606.ENSP00000384849	TGFB1,BCL2,CDKN1A
GO:0002687	positive regulation of leukocyte migration	3	127	0.97	0.0123	9606.ENSP00000221930,9606.ENSP00000260356,9606.ENSP00000478570	TGFB1,THBS1,VEGFA
GO:0042149	cellular response to glucose starvation	2	37	1.33	0.0123	9606.ENSP00000269305,9606.ENSP00000381185	TP53,BCL2
GO:0090049	regulation of cell migration involved in sprouting angiogenesis	2	37	1.33	0.0123	9606.ENSP00000260356,9606.ENSP00000478570	THBS1,VEGFA
GO:0051251	positive regulation of lymphocyte activation	4	260	0.78	0.0125	9606.ENSP00000221930,9606.ENSP00000329418,9606.ENSP00000381185,9606.ENSP00000384849	TGFB1,SOCS1,BCL2,CDKN1A
GO:0120036	plasma membrane bounded cell projection organization	8	1034	0.48	0.0125	9606.ENSP00000268035,9606.ENSP00000324806,9606.ENSP00000341551,9606.ENSP00000354558,9606.ENSP00000361021,9606.ENSP00000379350,9606.ENSP00000381185,9606.ENSP00000478570	IGF1R,GSK3B,SMAD4,MTOR,PTEN,ITGB1,BCL2,VEGFA
GO:1901796	regulation of signal transduction by p53 class mediator	3	129	0.96	0.0127	9606.ENSP00000269305,9606.ENSP00000319169,9606.ENSP00000380034	TP53,PRMT5,SNAI2
GO:0001937	negative regulation of endothelial cell proliferation	2	38	1.31	0.0128	9606.ENSP00000260356,9606.ENSP00000364133	THBS1,TGFBR1
GO:0002683	negative regulation of immune system process	5	425	0.66	0.0128	9606.ENSP00000221930,9606.ENSP00000260356,9606.ENSP00000281708,9606.ENSP00000329418,9606.ENSP00000479618	TGFB1,THBS1,FBXW7,SOCS1,MYC
GO:0048066	developmental pigmentation	2	38	1.31	0.0128	9606.ENSP00000376943,9606.ENSP00000381185	BCL2L11,BCL2
GO:1904031	positive regulation of cyclin-dependent protein kinase activity	2	38	1.31	0.0128	9606.ENSP00000261254,9606.ENSP00000384849	CCND2,CDKN1A
GO:0035304	regulation of protein dephosphorylation	3	130	0.96	0.0129	9606.ENSP00000221930,9606.ENSP00000324806,9606.ENSP00000354558	TGFB1,GSK3B,MTOR
GO:0001817	regulation of cytokine production	6	615	0.58	0.0130	9606.ENSP00000221930,9606.ENSP00000260010,9606.ENSP00000260356,9606.ENSP00000280154,9606.ENSP00000341551,9606.ENSP00000380034	TGFB1,TLR2,THBS1,PDCD4,SMAD4,SNAI2
GO:0030217	T cell differentiation	3	131	0.95	0.0131	9606.ENSP00000221930,9606.ENSP00000354558,9606.ENSP00000381185	TGFB1,MTOR,BCL2
GO:0031175	neuron projection development	6	616	0.58	0.0131	9606.ENSP00000324806,9606.ENSP00000341551,9606.ENSP00000361021,9606.ENSP00000379350,9606.ENSP00000381185,9606.ENSP00000478570	GSK3B,SMAD4,PTEN,ITGB1,BCL2,VEGFA
GO:0010712	regulation of collagen metabolic process	2	39	1.3	0.0133	9606.ENSP00000221930,9606.ENSP00000379350	TGFB1,ITGB1
GO:0030857	negative regulation of epithelial cell differentiation	2	39	1.3	0.0133	9606.ENSP00000320147,9606.ENSP00000324806	EZH2,GSK3B
GO:0060043	regulation of cardiac muscle cell proliferation	2	39	1.3	0.0133	9606.ENSP00000361021,9606.ENSP00000364133	PTEN,TGFBR1
GO:2000279	negative regulation of DNA biosynthetic process	2	39	1.3	0.0133	9606.ENSP00000269305,9606.ENSP00000363708	TP53,BMPR2
GO:0009749	response to glucose	3	133	0.95	0.0136	9606.ENSP00000221930,9606.ENSP00000260356,9606.ENSP00000361021	TGFB1,THBS1,PTEN
GO:0006284	base-excision repair	2	40	1.29	0.0138	9606.ENSP00000269305,9606.ENSP00000437621	TP53,HMGA2
GO:0035307	positive regulation of protein dephosphorylation	2	40	1.29	0.0138	9606.ENSP00000221930,9606.ENSP00000354558	TGFB1,MTOR
GO:0070317	negative regulation of G0 to G1 transition	2	40	1.29	0.0138	9606.ENSP00000320147,9606.ENSP00000365851	EZH2,BMI1
GO:0009615	response to virus	4	270	0.76	0.0139	9606.ENSP00000302564,9606.ENSP00000376943,9606.ENSP00000381185,9606.ENSP00000437621	BCL2L1,BCL2L11,BCL2,HMGA2
GO:0045834	positive regulation of lipid metabolic process	3	135	0.94	0.0141	9606.ENSP00000221930,9606.ENSP00000354558,9606.ENSP00000375892	TGFB1,MTOR,AKT2
GO:0090288	negative regulation of cellular response to growth factor stimulus	3	137	0.93	0.0146	9606.ENSP00000221930,9606.ENSP00000260356,9606.ENSP00000364133	TGFB1,THBS1,TGFBR1
GO:0006955	immune response	10	1560	0.4	0.0149	9606.ENSP00000221930,9606.ENSP00000260010,9606.ENSP00000260356,9606.ENSP00000268035,9606.ENSP00000276431,9606.ENSP00000306099,9606.ENSP00000306361,9606.ENSP00000345096,9606.ENSP00000354558,9606.ENSP00000381185	TGFB1,TLR2,THBS1,IGF1R,TNFRSF10B,FGB,FGA,IMPDH1,MTOR,BCL2
GO:0010883	regulation of lipid storage	2	42	1.27	0.0150	9606.ENSP00000281708,9606.ENSP00000452786	FBXW7,ITGB3
GO:0030890	positive regulation of B cell proliferation	2	42	1.27	0.0150	9606.ENSP00000381185,9606.ENSP00000384849	BCL2,CDKN1A
GO:0045429	positive regulation of nitric oxide biosynthetic process	2	42	1.27	0.0150	9606.ENSP00000354558,9606.ENSP00000405330	MTOR,ESR1
GO:0071675	regulation of mononuclear cell migration	2	42	1.27	0.0150	9606.ENSP00000221930,9606.ENSP00000260356	TGFB1,THBS1
GO:0002250	adaptive immune response	4	280	0.75	0.0155	9606.ENSP00000221930,9606.ENSP00000306099,9606.ENSP00000306361,9606.ENSP00000354558	TGFB1,FGB,FGA,MTOR
GO:0016567	protein ubiquitination	6	645	0.56	0.0158	9606.ENSP00000281708,9606.ENSP00000329418,9606.ENSP00000349298,9606.ENSP00000365851,9606.ENSP00000376808,9606.ENSP00000381185	FBXW7,SOCS1,MYLIP,BMI1,CUL5,BCL2
GO:0035148	tube formation	3	142	0.92	0.0158	9606.ENSP00000221930,9606.ENSP00000376943,9606.ENSP00000478570	TGFB1,BCL2L11,VEGFA
GO:0030902	hindbrain development	3	144	0.91	0.0163	9606.ENSP00000320147,9606.ENSP00000379350,9606.ENSP00000381185	EZH2,ITGB1,BCL2
GO:0044262	cellular carbohydrate metabolic process	3	144	0.91	0.0163	9606.ENSP00000324806,9606.ENSP00000361021,9606.ENSP00000375892	GSK3B,PTEN,AKT2
GO:0001501	skeletal system development	5	457	0.63	0.0164	9606.ENSP00000221930,9606.ENSP00000281043,9606.ENSP00000363708,9606.ENSP00000364133,9606.ENSP00000437621	TGFB1,MYCN,BMPR2,TGFBR1,HMGA2
GO:0008542	visual learning	2	45	1.24	0.0167	9606.ENSP00000354558,9606.ENSP00000379350	MTOR,ITGB1
GO:0034198	cellular response to amino acid starvation	2	45	1.24	0.0167	9606.ENSP00000354558,9606.ENSP00000384849	MTOR,CDKN1A
GO:0034605	cellular response to heat	2	45	1.24	0.0167	9606.ENSP00000260356,9606.ENSP00000384849	THBS1,CDKN1A
GO:1900034	regulation of cellular response to heat	2	45	1.24	0.0167	9606.ENSP00000324806,9606.ENSP00000354558	GSK3B,MTOR
GO:0048469	cell maturation	3	146	0.91	0.0168	9606.ENSP00000336829,9606.ENSP00000384849,9606.ENSP00000478570	FGG,CDKN1A,VEGFA
GO:0071222	cellular response to lipopolysaccharide	3	146	0.91	0.0168	9606.ENSP00000221930,9606.ENSP00000260010,9606.ENSP00000280154	TGFB1,TLR2,PDCD4
GO:0006306	DNA methylation	2	46	1.23	0.0172	9606.ENSP00000320147,9606.ENSP00000352516	EZH2,DNMT1
GO:0045599	negative regulation of fat cell differentiation	2	46	1.23	0.0172	9606.ENSP00000221930,9606.ENSP00000368880	TGFB1,FOXO1
GO:0043010	camera-type eye development	4	292	0.73	0.0174	9606.ENSP00000221930,9606.ENSP00000363708,9606.ENSP00000364133,9606.ENSP00000478570	TGFB1,BMPR2,TGFBR1,VEGFA
GO:0001954	positive regulation of cell-matrix adhesion	2	47	1.22	0.0178	9606.ENSP00000324806,9606.ENSP00000478570	GSK3B,VEGFA
GO:0005977	glycogen metabolic process	2	47	1.22	0.0178	9606.ENSP00000324806,9606.ENSP00000375892	GSK3B,AKT2
GO:0051055	negative regulation of lipid biosynthetic process	2	47	1.22	0.0178	9606.ENSP00000281708,9606.ENSP00000380034	FBXW7,SNAI2
GO:0055082	cellular chemical homeostasis	6	665	0.55	0.0178	9606.ENSP00000221930,9606.ENSP00000341551,9606.ENSP00000368880,9606.ENSP00000381185,9606.ENSP00000405330,9606.ENSP00000479618	TGFB1,SMAD4,FOXO1,BCL2,ESR1,MYC
GO:0032956	regulation of actin cytoskeleton organization	4	297	0.72	0.0184	9606.ENSP00000221930,9606.ENSP00000341551,9606.ENSP00000354558,9606.ENSP00000364133	TGFB1,SMAD4,MTOR,TGFBR1
GO:0032496	response to lipopolysaccharide	4	298	0.72	0.0185	9606.ENSP00000221930,9606.ENSP00000260010,9606.ENSP00000276431,9606.ENSP00000280154	TGFB1,TLR2,TNFRSF10B,PDCD4
GO:0043087	regulation of GTPase activity	5	474	0.62	0.0185	9606.ENSP00000320147,9606.ENSP00000324806,9606.ENSP00000354558,9606.ENSP00000375892,9606.ENSP00000379350	EZH2,GSK3B,MTOR,AKT2,ITGB1
GO:0002762	negative regulation of myeloid leukocyte differentiation	2	49	1.2	0.0190	9606.ENSP00000281708,9606.ENSP00000479618	FBXW7,MYC
GO:0045912	negative regulation of carbohydrate metabolic process	2	49	1.2	0.0190	9606.ENSP00000221930,9606.ENSP00000324806	TGFB1,GSK3B
GO:0051972	regulation of telomerase activity	2	49	1.2	0.0190	9606.ENSP00000269305,9606.ENSP00000479618	TP53,MYC
GO:0055013	cardiac muscle cell development	2	49	1.2	0.0190	9606.ENSP00000354558,9606.ENSP00000478570	MTOR,VEGFA
GO:0007265	Ras protein signal transduction	3	155	0.88	0.0193	9606.ENSP00000269305,9606.ENSP00000352516,9606.ENSP00000384849	TP53,DNMT1,CDKN1A
GO:0009266	response to temperature stimulus	3	155	0.88	0.0193	9606.ENSP00000260356,9606.ENSP00000368880,9606.ENSP00000384849	THBS1,FOXO1,CDKN1A
GO:0051496	positive regulation of stress fiber assembly	2	50	1.19	0.0196	9606.ENSP00000354558,9606.ENSP00000364133	MTOR,TGFBR1
GO:2000378	negative regulation of reactive oxygen species metabolic process	2	50	1.19	0.0196	9606.ENSP00000281043,9606.ENSP00000381185	MYCN,BCL2
GO:0090303	positive regulation of wound healing	2	51	1.19	0.0203	9606.ENSP00000260356,9606.ENSP00000354558	THBS1,MTOR
GO:0048641	regulation of skeletal muscle tissue development	2	52	1.18	0.0209	9606.ENSP00000221930,9606.ENSP00000381185	TGFB1,BCL2
GO:0003002	regionalization	4	313	0.7	0.0214	9606.ENSP00000341551,9606.ENSP00000363708,9606.ENSP00000364133,9606.ENSP00000365851	SMAD4,BMPR2,TGFBR1,BMI1
GO:0030324	lung development	3	162	0.86	0.0214	9606.ENSP00000281043,9606.ENSP00000363708,9606.ENSP00000478570	MYCN,BMPR2,VEGFA
GO:0032655	regulation of interleukin-12 production	2	53	1.17	0.0216	9606.ENSP00000260010,9606.ENSP00000260356	TLR2,THBS1
GO:0006875	cellular metal ion homeostasis	5	499	0.59	0.0223	9606.ENSP00000221930,9606.ENSP00000341551,9606.ENSP00000381185,9606.ENSP00000405330,9606.ENSP00000479618	TGFB1,SMAD4,BCL2,ESR1,MYC
GO:0048813	dendrite morphogenesis	2	54	1.16	0.0223	9606.ENSP00000361021,9606.ENSP00000379350	PTEN,ITGB1
GO:0050821	protein stabilization	3	166	0.85	0.0227	9606.ENSP00000281708,9606.ENSP00000361021,9606.ENSP00000384849	FBXW7,PTEN,CDKN1A
GO:0045216	cell-cell junction organization	3	168	0.84	0.0233	9606.ENSP00000221930,9606.ENSP00000380034,9606.ENSP00000381185	TGFB1,SNAI2,BCL2
GO:0046328	regulation of JNK cascade	3	169	0.84	0.0237	9606.ENSP00000268035,9606.ENSP00000280154,9606.ENSP00000304226	IGF1R,PDCD4,HIPK3
GO:0070228	regulation of lymphocyte apoptotic process	2	56	1.15	0.0237	9606.ENSP00000269305,9606.ENSP00000361021	TP53,PTEN
GO:0071806	protein transmembrane transport	2	56	1.15	0.0237	9606.ENSP00000358022,9606.ENSP00000375892	MCL1,AKT2
GO:1903533	regulation of protein targeting	2	56	1.15	0.0237	9606.ENSP00000281708,9606.ENSP00000375892	FBXW7,AKT2
GO:0030182	neuron differentiation	7	940	0.46	0.0239	9606.ENSP00000324806,9606.ENSP00000341551,9606.ENSP00000361021,9606.ENSP00000364133,9606.ENSP00000379350,9606.ENSP00000381185,9606.ENSP00000478570	GSK3B,SMAD4,PTEN,TGFBR1,ITGB1,BCL2,VEGFA
GO:0010817	regulation of hormone levels	5	511	0.58	0.0243	9606.ENSP00000306099,9606.ENSP00000306361,9606.ENSP00000336829,9606.ENSP00000341551,9606.ENSP00000405330	FGB,FGA,FGG,SMAD4,ESR1
GO:0006417	regulation of translation	4	327	0.68	0.0244	9606.ENSP00000260356,9606.ENSP00000354558,9606.ENSP00000362300,9606.ENSP00000375892	THBS1,MTOR,AGO1,AKT2
GO:0031646	positive regulation of neurological system process	2	57	1.14	0.0244	9606.ENSP00000354558,9606.ENSP00000361021	MTOR,PTEN
GO:0051099	positive regulation of binding	3	172	0.83	0.0246	9606.ENSP00000221930,9606.ENSP00000324806,9606.ENSP00000437621	TGFB1,GSK3B,HMGA2
GO:0060395	SMAD protein signal transduction	2	58	1.13	0.0251	9606.ENSP00000221930,9606.ENSP00000341551	TGFB1,SMAD4
GO:0046890	regulation of lipid biosynthetic process	3	174	0.83	0.0253	9606.ENSP00000281708,9606.ENSP00000354558,9606.ENSP00000380034	FBXW7,MTOR,SNAI2
GO:0006977	DNA damage response, signal transduction by p53 class mediator resulting in cell cycle arrest	2	59	1.12	0.0257	9606.ENSP00000269305,9606.ENSP00000384849	TP53,CDKN1A
GO:0010639	negative regulation of organelle organization	4	333	0.67	0.0257	9606.ENSP00000263754,9606.ENSP00000302564,9606.ENSP00000341551,9606.ENSP00000352516	KAT2B,BCL2L1,SMAD4,DNMT1
GO:0050866	negative regulation of cell activation	3	177	0.82	0.0264	9606.ENSP00000221930,9606.ENSP00000329418,9606.ENSP00000336829	TGFB1,SOCS1,FGG
GO:0002064	epithelial cell development	3	179	0.82	0.0270	9606.ENSP00000264183,9606.ENSP00000384849,9606.ENSP00000405330	ARID4B,CDKN1A,ESR1
GO:0009057	macromolecule catabolic process	7	970	0.45	0.0275	9606.ENSP00000221930,9606.ENSP00000281708,9606.ENSP00000318585,9606.ENSP00000349298,9606.ENSP00000354558,9606.ENSP00000362300,9606.ENSP00000376808	TGFB1,FBXW7,BACE1,MYLIP,MTOR,AGO1,CUL5
GO:0014031	mesenchymal cell development	2	62	1.1	0.0279	9606.ENSP00000380034,9606.ENSP00000381185	SNAI2,BCL2
GO:0014823	response to activity	2	63	1.09	0.0286	9606.ENSP00000354558,9606.ENSP00000361021	MTOR,PTEN
GO:0060998	regulation of dendritic spine development	2	63	1.09	0.0286	9606.ENSP00000354558,9606.ENSP00000361021	MTOR,PTEN
GO:0034121	regulation of toll-like receptor signaling pathway	2	64	1.09	0.0295	9606.ENSP00000260010,9606.ENSP00000405330	TLR2,ESR1
GO:0070301	cellular response to hydrogen peroxide	2	64	1.09	0.0295	9606.ENSP00000320147,9606.ENSP00000368880	EZH2,FOXO1
GO:0006952	defense response	8	1234	0.4	0.0301	9606.ENSP00000221930,9606.ENSP00000260010,9606.ENSP00000260356,9606.ENSP00000276431,9606.ENSP00000306099,9606.ENSP00000306361,9606.ENSP00000379350,9606.ENSP00000381185	TGFB1,TLR2,THBS1,TNFRSF10B,FGB,FGA,ITGB1,BCL2
GO:0001570	vasculogenesis	2	65	1.08	0.0302	9606.ENSP00000221930,9606.ENSP00000478570	TGFB1,VEGFA
GO:0042306	regulation of protein import into nucleus	2	65	1.08	0.0302	9606.ENSP00000221930,9606.ENSP00000384849	TGFB1,CDKN1A
GO:0070373	negative regulation of ERK1 and ERK2 cascade	2	65	1.08	0.0302	9606.ENSP00000341551,9606.ENSP00000361021	SMAD4,PTEN
GO:1900006	positive regulation of dendrite development	2	65	1.08	0.0302	9606.ENSP00000320147,9606.ENSP00000354558	EZH2,MTOR
GO:1901992	positive regulation of mitotic cell cycle phase transition	2	65	1.08	0.0302	9606.ENSP00000221930,9606.ENSP00000261254	TGFB1,CCND2
GO:0006879	cellular iron ion homeostasis	2	66	1.07	0.0308	9606.ENSP00000341551,9606.ENSP00000479618	SMAD4,MYC
GO:0014033	neural crest cell differentiation	2	66	1.07	0.0308	9606.ENSP00000341551,9606.ENSP00000380034	SMAD4,SNAI2
GO:1904888	cranial skeletal system development	2	66	1.07	0.0308	9606.ENSP00000221930,9606.ENSP00000364133	TGFB1,TGFBR1
GO:1901215	negative regulation of neuron death	3	191	0.79	0.0313	9606.ENSP00000302564,9606.ENSP00000324806,9606.ENSP00000381185	BCL2L1,GSK3B,BCL2
GO:0032760	positive regulation of tumor necrosis factor production	2	67	1.07	0.0316	9606.ENSP00000260010,9606.ENSP00000260356	TLR2,THBS1
GO:0045670	regulation of osteoclast differentiation	2	67	1.07	0.0316	9606.ENSP00000281708,9606.ENSP00000354558	FBXW7,MTOR
GO:0048010	vascular endothelial growth factor receptor signaling pathway	2	67	1.07	0.0316	9606.ENSP00000452786,9606.ENSP00000478570	ITGB3,VEGFA
GO:0002088	lens development in camera-type eye	2	68	1.06	0.0323	9606.ENSP00000221930,9606.ENSP00000364133	TGFB1,TGFBR1
GO:0034968	histone lysine methylation	2	68	1.06	0.0323	9606.ENSP00000264183,9606.ENSP00000320147	ARID4B,EZH2
GO:0048663	neuron fate commitment	2	68	1.06	0.0323	9606.ENSP00000341551,9606.ENSP00000364133	SMAD4,TGFBR1
GO:2000573	positive regulation of DNA biosynthetic process	2	68	1.06	0.0323	9606.ENSP00000478570,9606.ENSP00000479618	VEGFA,MYC
GO:0097237	cellular response to toxic substance	3	195	0.78	0.0328	9606.ENSP00000320147,9606.ENSP00000361021,9606.ENSP00000368880	EZH2,PTEN,FOXO1
GO:0009952	anterior/posterior pattern specification	3	197	0.78	0.0336	9606.ENSP00000341551,9606.ENSP00000363708,9606.ENSP00000364133	SMAD4,BMPR2,TGFBR1
GO:0043687	post-translational protein modification	4	365	0.63	0.0336	9606.ENSP00000281708,9606.ENSP00000306361,9606.ENSP00000336829,9606.ENSP00000376808	FBXW7,FGA,FGG,CUL5
GO:0030512	negative regulation of transforming growth factor beta receptor signaling pathway	2	70	1.05	0.0339	9606.ENSP00000221930,9606.ENSP00000364133	TGFB1,TGFBR1
GO:0046777	protein autophosphorylation	3	198	0.77	0.0339	9606.ENSP00000268035,9606.ENSP00000324806,9606.ENSP00000354558	IGF1R,GSK3B,MTOR
GO:0050877	nervous system process	8	1271	0.39	0.0345	9606.ENSP00000244769,9606.ENSP00000260010,9606.ENSP00000261254,9606.ENSP00000324806,9606.ENSP00000354558,9606.ENSP00000361021,9606.ENSP00000379350,9606.ENSP00000380034	ATXN1,TLR2,CCND2,GSK3B,MTOR,PTEN,ITGB1,SNAI2
GO:0030279	negative regulation of ossification	2	71	1.04	0.0346	9606.ENSP00000221930,9606.ENSP00000381185	TGFB1,BCL2
GO:0045446	endothelial cell differentiation	2	71	1.04	0.0346	9606.ENSP00000341551,9606.ENSP00000363708	SMAD4,BMPR2
GO:0038127	ERBB signaling pathway	2	72	1.04	0.0354	9606.ENSP00000221930,9606.ENSP00000376808	TGFB1,CUL5
GO:1900076	regulation of cellular response to insulin stimulus	2	72	1.04	0.0354	9606.ENSP00000329418,9606.ENSP00000375892	SOCS1,AKT2
GO:0043903	regulation of symbiosis, encompassing mutualism through parasitism	3	203	0.76	0.0359	9606.ENSP00000376943,9606.ENSP00000381185,9606.ENSP00000437621	BCL2L11,BCL2,HMGA2
GO:0034103	regulation of tissue remodeling	2	73	1.03	0.0362	9606.ENSP00000221930,9606.ENSP00000452786	TGFB1,ITGB3
GO:0043583	ear development	3	204	0.76	0.0363	9606.ENSP00000221930,9606.ENSP00000376943,9606.ENSP00000381185	TGFB1,BCL2L11,BCL2
GO:0045665	negative regulation of neuron differentiation	3	205	0.76	0.0367	9606.ENSP00000324806,9606.ENSP00000349298,9606.ENSP00000361021	GSK3B,MYLIP,PTEN
GO:0050670	regulation of lymphocyte proliferation	3	205	0.76	0.0367	9606.ENSP00000221930,9606.ENSP00000381185,9606.ENSP00000384849	TGFB1,BCL2,CDKN1A
GO:0032642	regulation of chemokine production	2	74	1.02	0.0369	9606.ENSP00000260010,9606.ENSP00000380034	TLR2,SNAI2
GO:0046651	lymphocyte proliferation	2	74	1.02	0.0369	9606.ENSP00000345096,9606.ENSP00000381185	IMPDH1,BCL2
GO:0007584	response to nutrient	3	208	0.75	0.0379	9606.ENSP00000221930,9606.ENSP00000354558,9606.ENSP00000361021	TGFB1,MTOR,PTEN
GO:0009612	response to mechanical stimulus	3	210	0.75	0.0387	9606.ENSP00000221930,9606.ENSP00000260356,9606.ENSP00000276431	TGFB1,THBS1,TNFRSF10B
GO:0048814	regulation of dendrite morphogenesis	2	77	1.01	0.0394	9606.ENSP00000324806,9606.ENSP00000361021	GSK3B,PTEN
GO:0043393	regulation of protein binding	3	213	0.74	0.0401	9606.ENSP00000324806,9606.ENSP00000364133,9606.ENSP00000381185	GSK3B,TGFBR1,BCL2
GO:0042475	odontogenesis of dentin-containing tooth	2	78	1.0	0.0402	9606.ENSP00000368880,9606.ENSP00000376943	FOXO1,BCL2L11
GO:0071260	cellular response to mechanical stimulus	2	78	1.0	0.0402	9606.ENSP00000221930,9606.ENSP00000276431	TGFB1,TNFRSF10B
GO:0009056	catabolic process	10	1859	0.32	0.0407	9606.ENSP00000221930,9606.ENSP00000269305,9606.ENSP00000281708,9606.ENSP00000318585,9606.ENSP00000349298,9606.ENSP00000354558,9606.ENSP00000361021,9606.ENSP00000362300,9606.ENSP00000368880,9606.ENSP00000376808	TGFB1,TP53,FBXW7,BACE1,MYLIP,MTOR,PTEN,AGO1,FOXO1,CUL5
GO:0001503	ossification	3	215	0.74	0.0409	9606.ENSP00000221930,9606.ENSP00000380034,9606.ENSP00000381185	TGFB1,SNAI2,BCL2
GO:0030518	intracellular steroid hormone receptor signaling pathway	2	79	1.0	0.0410	9606.ENSP00000361066,9606.ENSP00000405330	NCOA3,ESR1
GO:0002244	hematopoietic progenitor cell differentiation	2	80	0.99	0.0419	9606.ENSP00000221930,9606.ENSP00000381185	TGFB1,BCL2
GO:1904063	negative regulation of cation transmembrane transport	2	82	0.98	0.0437	9606.ENSP00000221930,9606.ENSP00000361021	TGFB1,PTEN
GO:0001656	metanephros development	2	83	0.97	0.0446	9606.ENSP00000341551,9606.ENSP00000381185	SMAD4,BCL2
GO:0050673	epithelial cell proliferation	2	83	0.97	0.0446	9606.ENSP00000363708,9606.ENSP00000405330	BMPR2,ESR1
GO:0043547	positive regulation of GTPase activity	4	406	0.59	0.0454	9606.ENSP00000320147,9606.ENSP00000324806,9606.ENSP00000375892,9606.ENSP00000379350	EZH2,GSK3B,AKT2,ITGB1
GO:2001022	positive regulation of response to DNA damage stimulus	2	84	0.97	0.0454	9606.ENSP00000437621,9606.ENSP00000479618	HMGA2,MYC
GO:0030163	protein catabolic process	5	615	0.5	0.0455	9606.ENSP00000281708,9606.ENSP00000318585,9606.ENSP00000349298,9606.ENSP00000354558,9606.ENSP00000376808	FBXW7,BACE1,MYLIP,MTOR,CUL5
GO:0006919	activation of cysteine-type endopeptidase activity involved in apoptotic process	2	85	0.96	0.0462	9606.ENSP00000276431,9606.ENSP00000376943	TNFRSF10B,BCL2L11
GO:0045069	regulation of viral genome replication	2	85	0.96	0.0462	9606.ENSP00000381185,9606.ENSP00000437621	BCL2,HMGA2
GO:0007281	germ cell development	3	229	0.71	0.0471	9606.ENSP00000302564,9606.ENSP00000354558,9606.ENSP00000381185	BCL2L1,MTOR,BCL2
GO:0009206	purine ribonucleoside triphosphate biosynthetic process	2	86	0.96	0.0471	9606.ENSP00000221930,9606.ENSP00000345096	TGFB1,IMPDH1
GO:0060349	bone morphogenesis	2	86	0.96	0.0471	9606.ENSP00000221930,9606.ENSP00000363708	TGFB1,BMPR2
GO:0060021	roof of mouth development	2	87	0.95	0.0479	9606.ENSP00000341551,9606.ENSP00000364133	SMAD4,TGFBR1
GO:0097327	response to antineoplastic agent	2	87	0.95	0.0479	9606.ENSP00000221930,9606.ENSP00000368880	TGFB1,FOXO1
GO:0048568	embryonic organ development	4	417	0.57	0.0489	9606.ENSP00000221930,9606.ENSP00000281043,9606.ENSP00000364133,9606.ENSP00000478570	TGFB1,MYCN,TGFBR1,VEGFA

## Sheet: enrichment.function
#term ID	term description	observed gene count	background gene count	strength	false discovery rate	matching proteins in your network (IDs)	matching proteins in your network (labels)
GO:0005515	protein binding	41	6607	0.39	1.32e-09	9606.ENSP00000221930,9606.ENSP00000244769,9606.ENSP00000260010,9606.ENSP00000260356,9606.ENSP00000261254,9606.ENSP00000263754,9606.ENSP00000264444,9606.ENSP00000268035,9606.ENSP00000269305,9606.ENSP00000276431,9606.ENSP00000281043,9606.ENSP00000281708,9606.ENSP00000302564,9606.ENSP00000306099,9606.ENSP00000306361,9606.ENSP00000318585,9606.ENSP00000319169,9606.ENSP00000324806,9606.ENSP00000329418,…	TGFB1,ATXN1,TLR2,THBS1,CCND2,KAT2B,MXD1,IGF1R,TP53,TNFRSF10B,MYCN,FBXW7,BCL2L1,FGB,FGA,BACE1,PRMT5,GSK3B,SOCS1,FGG,SMAD4,MYLIP,MTOR,MCL1,PTEN,NCOA3,AGO1,BMPR2,TGFBR1,BMI1,FOXO1,CUL5,BCL2L11,ITGB1,BCL2,CDKN1A,ESR1,HMGA2,ITGB3,VEGFA,MYC
GO:0044877	protein-containing complex binding	18	968	0.86	2.71e-09	9606.ENSP00000260010,9606.ENSP00000260356,9606.ENSP00000263754,9606.ENSP00000268035,9606.ENSP00000269305,9606.ENSP00000319169,9606.ENSP00000320147,9606.ENSP00000341551,9606.ENSP00000354558,9606.ENSP00000361021,9606.ENSP00000361066,9606.ENSP00000362300,9606.ENSP00000376943,9606.ENSP00000379350,9606.ENSP00000384849,9606.ENSP00000437621,9606.ENSP00000452786,9606.ENSP00000479618	TLR2,THBS1,KAT2B,IGF1R,TP53,PRMT5,EZH2,SMAD4,MTOR,PTEN,NCOA3,AGO1,BCL2L11,ITGB1,CDKN1A,HMGA2,ITGB3,MYC
GO:0005488	binding	49	11878	0.21	6.44e-08	9606.ENSP00000221930,9606.ENSP00000244769,9606.ENSP00000260010,9606.ENSP00000260356,9606.ENSP00000261254,9606.ENSP00000263754,9606.ENSP00000264183,9606.ENSP00000264444,9606.ENSP00000268035,9606.ENSP00000269305,9606.ENSP00000276431,9606.ENSP00000280154,9606.ENSP00000281043,9606.ENSP00000281708,9606.ENSP00000302564,9606.ENSP00000304226,9606.ENSP00000306099,9606.ENSP00000306361,9606.ENSP00000318585,…	TGFB1,ATXN1,TLR2,THBS1,CCND2,KAT2B,ARID4B,MXD1,IGF1R,TP53,TNFRSF10B,PDCD4,MYCN,FBXW7,BCL2L1,HIPK3,FGB,FGA,BACE1,PRMT5,EZH2,GSK3B,SOCS1,FGG,SMAD4,IMPDH1,MYLIP,DNMT1,MTOR,MCL1,PTEN,NCOA3,AGO1,BMPR2,TGFBR1,BMI1,FOXO1,AKT2,CUL5,BCL2L11,ITGB1,SNAI2,BCL2,CDKN1A,ESR1,HMGA2,ITGB3,VEGFA,MYC
GO:0019899	enzyme binding	22	2197	0.59	4.08e-07	9606.ENSP00000221930,9606.ENSP00000261254,9606.ENSP00000263754,9606.ENSP00000269305,9606.ENSP00000281043,9606.ENSP00000281708,9606.ENSP00000302564,9606.ENSP00000318585,9606.ENSP00000324806,9606.ENSP00000329418,9606.ENSP00000354558,9606.ENSP00000361021,9606.ENSP00000361066,9606.ENSP00000362300,9606.ENSP00000368880,9606.ENSP00000376808,9606.ENSP00000376943,9606.ENSP00000379350,9606.ENSP00000381185,…	TGFB1,CCND2,KAT2B,TP53,MYCN,FBXW7,BCL2L1,BACE1,GSK3B,SOCS1,MTOR,PTEN,NCOA3,AGO1,FOXO1,CUL5,BCL2L11,ITGB1,BCL2,CDKN1A,ESR1,ITGB3
GO:0043565	sequence-specific DNA binding	16	1047	0.78	4.08e-07	9606.ENSP00000263754,9606.ENSP00000264444,9606.ENSP00000269305,9606.ENSP00000281043,9606.ENSP00000319169,9606.ENSP00000320147,9606.ENSP00000341551,9606.ENSP00000352516,9606.ENSP00000354558,9606.ENSP00000362300,9606.ENSP00000368880,9606.ENSP00000380034,9606.ENSP00000381185,9606.ENSP00000405330,9606.ENSP00000437621,9606.ENSP00000479618	KAT2B,MXD1,TP53,MYCN,PRMT5,EZH2,SMAD4,DNMT1,MTOR,AGO1,FOXO1,SNAI2,BCL2,ESR1,HMGA2,MYC
GO:0046982	protein heterodimerization activity	12	519	0.96	4.17e-07	9606.ENSP00000221930,9606.ENSP00000260010,9606.ENSP00000269305,9606.ENSP00000302564,9606.ENSP00000319169,9606.ENSP00000341551,9606.ENSP00000358022,9606.ENSP00000361066,9606.ENSP00000376943,9606.ENSP00000379350,9606.ENSP00000381185,9606.ENSP00000478570	TGFB1,TLR2,TP53,BCL2L1,PRMT5,SMAD4,MCL1,NCOA3,BCL2L11,ITGB1,BCL2,VEGFA
GO:0046983	protein dimerization activity	16	1301	0.68	4.75e-06	9606.ENSP00000221930,9606.ENSP00000260010,9606.ENSP00000264444,9606.ENSP00000269305,9606.ENSP00000281043,9606.ENSP00000302564,9606.ENSP00000319169,9606.ENSP00000336829,9606.ENSP00000341551,9606.ENSP00000358022,9606.ENSP00000361066,9606.ENSP00000376943,9606.ENSP00000379350,9606.ENSP00000381185,9606.ENSP00000478570,9606.ENSP00000479618	TGFB1,TLR2,MXD1,TP53,MYCN,BCL2L1,PRMT5,FGG,SMAD4,MCL1,NCOA3,BCL2L11,ITGB1,BCL2,VEGFA,MYC
GO:0000976	transcription regulatory region sequence-specific DNA binding	13	829	0.79	5.57e-06	9606.ENSP00000263754,9606.ENSP00000264183,9606.ENSP00000264444,9606.ENSP00000269305,9606.ENSP00000281043,9606.ENSP00000319169,9606.ENSP00000320147,9606.ENSP00000341551,9606.ENSP00000354558,9606.ENSP00000362300,9606.ENSP00000405330,9606.ENSP00000437621,9606.ENSP00000479618	KAT2B,ARID4B,MXD1,TP53,MYCN,PRMT5,EZH2,SMAD4,MTOR,AGO1,ESR1,HMGA2,MYC
GO:0019900	kinase binding	12	678	0.84	5.57e-06	9606.ENSP00000261254,9606.ENSP00000263754,9606.ENSP00000269305,9606.ENSP00000281043,9606.ENSP00000302564,9606.ENSP00000324806,9606.ENSP00000329418,9606.ENSP00000354558,9606.ENSP00000361021,9606.ENSP00000376943,9606.ENSP00000384849,9606.ENSP00000405330	CCND2,KAT2B,TP53,MYCN,BCL2L1,GSK3B,SOCS1,MTOR,PTEN,BCL2L11,CDKN1A,ESR1
GO:0042802	identical protein binding	18	1754	0.6	5.57e-06	9606.ENSP00000221930,9606.ENSP00000244769,9606.ENSP00000260010,9606.ENSP00000260356,9606.ENSP00000268035,9606.ENSP00000269305,9606.ENSP00000281708,9606.ENSP00000302564,9606.ENSP00000319169,9606.ENSP00000336829,9606.ENSP00000341551,9606.ENSP00000354558,9606.ENSP00000358022,9606.ENSP00000361021,9606.ENSP00000381185,9606.ENSP00000405330,9606.ENSP00000452786,9606.ENSP00000478570	TGFB1,ATXN1,TLR2,THBS1,IGF1R,TP53,FBXW7,BCL2L1,PRMT5,FGG,SMAD4,MTOR,MCL1,PTEN,BCL2,ESR1,ITGB3,VEGFA
GO:0019901	protein kinase binding	11	599	0.86	9.54e-06	9606.ENSP00000261254,9606.ENSP00000263754,9606.ENSP00000269305,9606.ENSP00000302564,9606.ENSP00000324806,9606.ENSP00000329418,9606.ENSP00000354558,9606.ENSP00000361021,9606.ENSP00000376943,9606.ENSP00000384849,9606.ENSP00000405330	CCND2,KAT2B,TP53,BCL2L1,GSK3B,SOCS1,MTOR,PTEN,BCL2L11,CDKN1A,ESR1
GO:1990837	sequence-specific double-stranded DNA binding	12	747	0.8	9.57e-06	9606.ENSP00000263754,9606.ENSP00000264444,9606.ENSP00000269305,9606.ENSP00000281043,9606.ENSP00000319169,9606.ENSP00000320147,9606.ENSP00000341551,9606.ENSP00000354558,9606.ENSP00000362300,9606.ENSP00000405330,9606.ENSP00000437621,9606.ENSP00000479618	KAT2B,MXD1,TP53,MYCN,PRMT5,EZH2,SMAD4,MTOR,AGO1,ESR1,HMGA2,MYC
GO:0008134	transcription factor binding	11	610	0.85	9.77e-06	9606.ENSP00000263754,9606.ENSP00000269305,9606.ENSP00000324806,9606.ENSP00000341551,9606.ENSP00000354558,9606.ENSP00000361066,9606.ENSP00000368880,9606.ENSP00000381185,9606.ENSP00000405330,9606.ENSP00000437621,9606.ENSP00000479618	KAT2B,TP53,GSK3B,SMAD4,MTOR,NCOA3,FOXO1,BCL2,ESR1,HMGA2,MYC
GO:0000978	RNA polymerase II proximal promoter sequence-specific DNA binding	10	492	0.9	1.16e-05	9606.ENSP00000264444,9606.ENSP00000269305,9606.ENSP00000281043,9606.ENSP00000319169,9606.ENSP00000320147,9606.ENSP00000341551,9606.ENSP00000362300,9606.ENSP00000405330,9606.ENSP00000437621,9606.ENSP00000479618	MXD1,TP53,MYCN,PRMT5,EZH2,SMAD4,AGO1,ESR1,HMGA2,MYC
GO:0000977	RNA polymerase II transcription regulatory region sequence-specific DNA binding	11	647	0.82	1.52e-05	9606.ENSP00000263754,9606.ENSP00000264444,9606.ENSP00000269305,9606.ENSP00000281043,9606.ENSP00000319169,9606.ENSP00000320147,9606.ENSP00000341551,9606.ENSP00000362300,9606.ENSP00000405330,9606.ENSP00000437621,9606.ENSP00000479618	KAT2B,MXD1,TP53,MYCN,PRMT5,EZH2,SMAD4,AGO1,ESR1,HMGA2,MYC
GO:0005102	signaling receptor binding	16	1513	0.62	1.52e-05	9606.ENSP00000221930,9606.ENSP00000260010,9606.ENSP00000260356,9606.ENSP00000268035,9606.ENSP00000269305,9606.ENSP00000306099,9606.ENSP00000306361,9606.ENSP00000329418,9606.ENSP00000336829,9606.ENSP00000361021,9606.ENSP00000361066,9606.ENSP00000364133,9606.ENSP00000379350,9606.ENSP00000405330,9606.ENSP00000452786,9606.ENSP00000478570	TGFB1,TLR2,THBS1,IGF1R,TP53,FGB,FGA,SOCS1,FGG,PTEN,NCOA3,TGFBR1,ITGB1,ESR1,ITGB3,VEGFA
GO:0051434	BH3 domain binding	3	5	2.37	1.75e-05	9606.ENSP00000302564,9606.ENSP00000358022,9606.ENSP00000381185	BCL2L1,MCL1,BCL2
GO:0001968	fibronectin binding	4	26	1.78	1.82e-05	9606.ENSP00000260356,9606.ENSP00000379350,9606.ENSP00000452786,9606.ENSP00000478570	THBS1,ITGB1,ITGB3,VEGFA
GO:0002020	protease binding	6	135	1.24	2.65e-05	9606.ENSP00000269305,9606.ENSP00000324806,9606.ENSP00000361021,9606.ENSP00000379350,9606.ENSP00000381185,9606.ENSP00000452786	TP53,GSK3B,PTEN,ITGB1,BCL2,ITGB3
GO:0140096	catalytic activity, acting on a protein	18	2176	0.51	6.18e-05	9606.ENSP00000264183,9606.ENSP00000268035,9606.ENSP00000281708,9606.ENSP00000304226,9606.ENSP00000318585,9606.ENSP00000319169,9606.ENSP00000320147,9606.ENSP00000324806,9606.ENSP00000349298,9606.ENSP00000354558,9606.ENSP00000361021,9606.ENSP00000363708,9606.ENSP00000364133,9606.ENSP00000375892,9606.ENSP00000376808,9606.ENSP00000384849,9606.ENSP00000437621,9606.ENSP00000452786	ARID4B,IGF1R,FBXW7,HIPK3,BACE1,PRMT5,EZH2,GSK3B,MYLIP,MTOR,PTEN,BMPR2,TGFBR1,AKT2,CUL5,CDKN1A,HMGA2,ITGB3
GO:0001099	basal RNA polymerase II transcription machinery binding	4	39	1.6	6.85e-05	9606.ENSP00000269305,9606.ENSP00000361066,9606.ENSP00000362300,9606.ENSP00000405330	TP53,NCOA3,AGO1,ESR1
GO:0003677	DNA binding	19	2457	0.48	6.85e-05	9606.ENSP00000244769,9606.ENSP00000263754,9606.ENSP00000264183,9606.ENSP00000264444,9606.ENSP00000269305,9606.ENSP00000281043,9606.ENSP00000319169,9606.ENSP00000320147,9606.ENSP00000341551,9606.ENSP00000345096,9606.ENSP00000352516,9606.ENSP00000354558,9606.ENSP00000362300,9606.ENSP00000368880,9606.ENSP00000380034,9606.ENSP00000381185,9606.ENSP00000405330,9606.ENSP00000437621,9606.ENSP00000479618	ATXN1,KAT2B,ARID4B,MXD1,TP53,MYCN,PRMT5,EZH2,SMAD4,IMPDH1,DNMT1,MTOR,AGO1,FOXO1,SNAI2,BCL2,ESR1,HMGA2,MYC
GO:0003682	chromatin binding	9	501	0.85	6.85e-05	9606.ENSP00000263754,9606.ENSP00000269305,9606.ENSP00000320147,9606.ENSP00000341551,9606.ENSP00000352516,9606.ENSP00000365851,9606.ENSP00000368880,9606.ENSP00000405330,9606.ENSP00000437621	KAT2B,TP53,EZH2,SMAD4,DNMT1,BMI1,FOXO1,ESR1,HMGA2
GO:0016740	transferase activity	18	2250	0.5	7.60e-05	9606.ENSP00000263754,9606.ENSP00000268035,9606.ENSP00000281708,9606.ENSP00000304226,9606.ENSP00000319169,9606.ENSP00000320147,9606.ENSP00000324806,9606.ENSP00000349298,9606.ENSP00000352516,9606.ENSP00000354558,9606.ENSP00000361066,9606.ENSP00000363708,9606.ENSP00000364133,9606.ENSP00000375892,9606.ENSP00000376808,9606.ENSP00000384849,9606.ENSP00000405330,9606.ENSP00000437621	KAT2B,IGF1R,FBXW7,HIPK3,PRMT5,EZH2,GSK3B,MYLIP,DNMT1,MTOR,NCOA3,BMPR2,TGFBR1,AKT2,CUL5,CDKN1A,ESR1,HMGA2
GO:1990841	promoter-specific chromatin binding	4	43	1.56	7.61e-05	9606.ENSP00000269305,9606.ENSP00000320147,9606.ENSP00000352516,9606.ENSP00000365851	TP53,EZH2,DNMT1,BMI1
GO:0005161	platelet-derived growth factor receptor binding	3	15	1.89	0.00014	9606.ENSP00000361021,9606.ENSP00000452786,9606.ENSP00000478570	PTEN,ITGB3,VEGFA
GO:0050840	extracellular matrix binding	4	51	1.49	0.00014	9606.ENSP00000260356,9606.ENSP00000379350,9606.ENSP00000452786,9606.ENSP00000478570	THBS1,ITGB1,ITGB3,VEGFA
GO:0031625	ubiquitin protein ligase binding	7	311	0.94	0.00017	9606.ENSP00000269305,9606.ENSP00000281708,9606.ENSP00000324806,9606.ENSP00000368880,9606.ENSP00000376808,9606.ENSP00000381185,9606.ENSP00000384849	TP53,FBXW7,GSK3B,FOXO1,CUL5,BCL2,CDKN1A
GO:0004674	protein serine/threonine kinase activity	8	444	0.85	0.00019	9606.ENSP00000304226,9606.ENSP00000324806,9606.ENSP00000354558,9606.ENSP00000363708,9606.ENSP00000364133,9606.ENSP00000375892,9606.ENSP00000384849,9606.ENSP00000437621	HIPK3,GSK3B,MTOR,BMPR2,TGFBR1,AKT2,CDKN1A,HMGA2
GO:0016773	phosphotransferase activity, alcohol group as acceptor	10	767	0.71	0.00023	9606.ENSP00000268035,9606.ENSP00000304226,9606.ENSP00000324806,9606.ENSP00000354558,9606.ENSP00000363708,9606.ENSP00000364133,9606.ENSP00000375892,9606.ENSP00000384849,9606.ENSP00000405330,9606.ENSP00000437621	IGF1R,HIPK3,GSK3B,MTOR,BMPR2,TGFBR1,AKT2,CDKN1A,ESR1,HMGA2
GO:0004672	protein kinase activity	9	635	0.74	0.00032	9606.ENSP00000268035,9606.ENSP00000304226,9606.ENSP00000324806,9606.ENSP00000354558,9606.ENSP00000363708,9606.ENSP00000364133,9606.ENSP00000375892,9606.ENSP00000384849,9606.ENSP00000437621	IGF1R,HIPK3,GSK3B,MTOR,BMPR2,TGFBR1,AKT2,CDKN1A,HMGA2
GO:0016301	kinase activity	10	835	0.67	0.00044	9606.ENSP00000268035,9606.ENSP00000304226,9606.ENSP00000324806,9606.ENSP00000354558,9606.ENSP00000363708,9606.ENSP00000364133,9606.ENSP00000375892,9606.ENSP00000384849,9606.ENSP00000405330,9606.ENSP00000437621	IGF1R,HIPK3,GSK3B,MTOR,BMPR2,TGFBR1,AKT2,CDKN1A,ESR1,HMGA2
GO:0019904	protein domain specific binding	9	706	0.7	0.00068	9606.ENSP00000269305,9606.ENSP00000302564,9606.ENSP00000354558,9606.ENSP00000358022,9606.ENSP00000361021,9606.ENSP00000361066,9606.ENSP00000365851,9606.ENSP00000381185,9606.ENSP00000437621	TP53,BCL2L1,MTOR,MCL1,PTEN,NCOA3,BMI1,BCL2,HMGA2
GO:0051721	protein phosphatase 2A binding	3	29	1.61	0.00069	9606.ENSP00000269305,9606.ENSP00000368880,9606.ENSP00000381185	TP53,FOXO1,BCL2
GO:0003676	nucleic acid binding	20	3332	0.37	0.00096	9606.ENSP00000244769,9606.ENSP00000263754,9606.ENSP00000264183,9606.ENSP00000264444,9606.ENSP00000269305,9606.ENSP00000280154,9606.ENSP00000281043,9606.ENSP00000319169,9606.ENSP00000320147,9606.ENSP00000341551,9606.ENSP00000345096,9606.ENSP00000352516,9606.ENSP00000354558,9606.ENSP00000362300,9606.ENSP00000368880,9606.ENSP00000380034,9606.ENSP00000381185,9606.ENSP00000405330,9606.ENSP00000437621,…	ATXN1,KAT2B,ARID4B,MXD1,TP53,PDCD4,MYCN,PRMT5,EZH2,SMAD4,IMPDH1,DNMT1,MTOR,AGO1,FOXO1,SNAI2,BCL2,ESR1,HMGA2,MYC
GO:0140110	transcription regulator activity	15	2069	0.45	0.0013	9606.ENSP00000263754,9606.ENSP00000264183,9606.ENSP00000264444,9606.ENSP00000269305,9606.ENSP00000281043,9606.ENSP00000319169,9606.ENSP00000320147,9606.ENSP00000341551,9606.ENSP00000352516,9606.ENSP00000361066,9606.ENSP00000368880,9606.ENSP00000380034,9606.ENSP00000405330,9606.ENSP00000437621,9606.ENSP00000479618	KAT2B,ARID4B,MXD1,TP53,MYCN,PRMT5,EZH2,SMAD4,DNMT1,NCOA3,FOXO1,SNAI2,ESR1,HMGA2,MYC
GO:0000981	DNA-binding transcription factor activity, RNA polymerase II-specific	13	1633	0.49	0.0015	9606.ENSP00000264183,9606.ENSP00000264444,9606.ENSP00000269305,9606.ENSP00000281043,9606.ENSP00000320147,9606.ENSP00000341551,9606.ENSP00000352516,9606.ENSP00000361066,9606.ENSP00000368880,9606.ENSP00000380034,9606.ENSP00000405330,9606.ENSP00000437621,9606.ENSP00000479618	ARID4B,MXD1,TP53,MYCN,EZH2,SMAD4,DNMT1,NCOA3,FOXO1,SNAI2,ESR1,HMGA2,MYC
GO:0140296	general transcription initiation factor binding	3	39	1.48	0.0015	9606.ENSP00000269305,9606.ENSP00000354558,9606.ENSP00000405330	TP53,MTOR,ESR1
GO:1901363	heterocyclic compound binding	26	5305	0.28	0.0015	9606.ENSP00000244769,9606.ENSP00000263754,9606.ENSP00000264183,9606.ENSP00000264444,9606.ENSP00000268035,9606.ENSP00000269305,9606.ENSP00000280154,9606.ENSP00000281043,9606.ENSP00000304226,9606.ENSP00000319169,9606.ENSP00000320147,9606.ENSP00000324806,9606.ENSP00000341551,9606.ENSP00000345096,9606.ENSP00000352516,9606.ENSP00000354558,9606.ENSP00000362300,9606.ENSP00000363708,9606.ENSP00000364133,…	ATXN1,KAT2B,ARID4B,MXD1,IGF1R,TP53,PDCD4,MYCN,HIPK3,PRMT5,EZH2,GSK3B,SMAD4,IMPDH1,DNMT1,MTOR,AGO1,BMPR2,TGFBR1,FOXO1,AKT2,SNAI2,BCL2,ESR1,HMGA2,MYC
GO:0097159	organic cyclic compound binding	26	5382	0.28	0.0017	9606.ENSP00000244769,9606.ENSP00000263754,9606.ENSP00000264183,9606.ENSP00000264444,9606.ENSP00000268035,9606.ENSP00000269305,9606.ENSP00000280154,9606.ENSP00000281043,9606.ENSP00000304226,9606.ENSP00000319169,9606.ENSP00000320147,9606.ENSP00000324806,9606.ENSP00000341551,9606.ENSP00000345096,9606.ENSP00000352516,9606.ENSP00000354558,9606.ENSP00000362300,9606.ENSP00000363708,9606.ENSP00000364133,…	ATXN1,KAT2B,ARID4B,MXD1,IGF1R,TP53,PDCD4,MYCN,HIPK3,PRMT5,EZH2,GSK3B,SMAD4,IMPDH1,DNMT1,MTOR,AGO1,BMPR2,TGFBR1,FOXO1,AKT2,SNAI2,BCL2,ESR1,HMGA2,MYC
GO:0005114	type II transforming growth factor beta receptor binding	2	7	2.05	0.0018	9606.ENSP00000221930,9606.ENSP00000364133	TGFB1,TGFBR1
GO:0043184	vascular endothelial growth factor receptor 2 binding	2	7	2.05	0.0018	9606.ENSP00000452786,9606.ENSP00000478570	ITGB3,VEGFA
GO:0001046	core promoter sequence-specific DNA binding	3	45	1.42	0.0019	9606.ENSP00000269305,9606.ENSP00000320147,9606.ENSP00000362300	TP53,EZH2,AGO1
GO:0001085	RNA polymerase II transcription factor binding	4	121	1.11	0.0021	9606.ENSP00000269305,9606.ENSP00000324806,9606.ENSP00000341551,9606.ENSP00000405330	TP53,GSK3B,SMAD4,ESR1
GO:0019838	growth factor binding	4	126	1.09	0.0024	9606.ENSP00000260356,9606.ENSP00000268035,9606.ENSP00000363708,9606.ENSP00000364133	THBS1,IGF1R,BMPR2,TGFBR1
GO:0070411	I-SMAD binding	2	11	1.85	0.0034	9606.ENSP00000341551,9606.ENSP00000364133	SMAD4,TGFBR1
GO:0004861	cyclin-dependent protein serine/threonine kinase inhibitor activity	2	12	1.81	0.0038	9606.ENSP00000263754,9606.ENSP00000384849	KAT2B,CDKN1A
GO:0005518	collagen binding	3	61	1.28	0.0039	9606.ENSP00000260356,9606.ENSP00000341551,9606.ENSP00000379350	THBS1,SMAD4,ITGB1
GO:0001228	DNA-binding transcription activator activity, RNA polymerase II-specific	6	408	0.76	0.0040	9606.ENSP00000269305,9606.ENSP00000281043,9606.ENSP00000341551,9606.ENSP00000405330,9606.ENSP00000437621,9606.ENSP00000479618	TP53,MYCN,SMAD4,ESR1,HMGA2,MYC
GO:0001091	RNA polymerase II general transcription initiation factor binding	2	14	1.75	0.0047	9606.ENSP00000269305,9606.ENSP00000405330	TP53,ESR1
GO:0046332	SMAD binding	3	73	1.21	0.0060	9606.ENSP00000341551,9606.ENSP00000364133,9606.ENSP00000437621	SMAD4,TGFBR1,HMGA2
GO:0004675	transmembrane receptor protein serine/threonine kinase activity	2	17	1.66	0.0065	9606.ENSP00000363708,9606.ENSP00000364133	BMPR2,TGFBR1
GO:0019199	transmembrane receptor protein kinase activity	3	78	1.18	0.0068	9606.ENSP00000268035,9606.ENSP00000363708,9606.ENSP00000364133	IGF1R,BMPR2,TGFBR1
GO:0060089	molecular transducer activity	11	1483	0.46	0.0068	9606.ENSP00000260010,9606.ENSP00000268035,9606.ENSP00000276431,9606.ENSP00000341551,9606.ENSP00000363708,9606.ENSP00000364133,9606.ENSP00000376808,9606.ENSP00000379350,9606.ENSP00000384849,9606.ENSP00000405330,9606.ENSP00000452786	TLR2,IGF1R,TNFRSF10B,SMAD4,BMPR2,TGFBR1,CUL5,ITGB1,CDKN1A,ESR1,ITGB3
GO:0050431	transforming growth factor beta binding	2	19	1.61	0.0075	9606.ENSP00000260356,9606.ENSP00000364133	THBS1,TGFBR1
GO:0008013	beta-catenin binding	3	82	1.16	0.0076	9606.ENSP00000324806,9606.ENSP00000368880,9606.ENSP00000405330	GSK3B,FOXO1,ESR1
GO:0001223	transcription coactivator binding	2	20	1.59	0.0080	9606.ENSP00000368880,9606.ENSP00000405330	FOXO1,ESR1
GO:0019887	protein kinase regulator activity	4	193	0.91	0.0088	9606.ENSP00000221930,9606.ENSP00000263754,9606.ENSP00000329418,9606.ENSP00000384849	TGFB1,KAT2B,SOCS1,CDKN1A
GO:0050839	cell adhesion molecule binding	4	200	0.89	0.0099	9606.ENSP00000260356,9606.ENSP00000336829,9606.ENSP00000379350,9606.ENSP00000452786	THBS1,FGG,ITGB1,ITGB3
GO:0004402	histone acetyltransferase activity	2	24	1.51	0.0108	9606.ENSP00000263754,9606.ENSP00000361066	KAT2B,NCOA3
GO:0004860	protein kinase inhibitor activity	3	95	1.09	0.0108	9606.ENSP00000263754,9606.ENSP00000329418,9606.ENSP00000384849	KAT2B,SOCS1,CDKN1A
GO:0000993	RNA polymerase II complex binding	2	25	1.5	0.0113	9606.ENSP00000361066,9606.ENSP00000362300	NCOA3,AGO1
GO:0008327	methyl-CpG binding	2	25	1.5	0.0113	9606.ENSP00000319169,9606.ENSP00000352516	PRMT5,DNMT1
GO:0019955	cytokine binding	3	99	1.07	0.0115	9606.ENSP00000260356,9606.ENSP00000363708,9606.ENSP00000364133	THBS1,BMPR2,TGFBR1
GO:0043236	laminin binding	2	28	1.45	0.0129	9606.ENSP00000260356,9606.ENSP00000379350	THBS1,ITGB1
GO:0001227	DNA-binding transcription repressor activity, RNA polymerase II-specific	4	229	0.83	0.0140	9606.ENSP00000264444,9606.ENSP00000368880,9606.ENSP00000380034,9606.ENSP00000437621	MXD1,FOXO1,SNAI2,HMGA2
GO:0047485	protein N-terminus binding	3	109	1.03	0.0140	9606.ENSP00000221930,9606.ENSP00000269305,9606.ENSP00000361066	TGFB1,TP53,NCOA3
GO:0030332	cyclin binding	2	32	1.39	0.0155	9606.ENSP00000281708,9606.ENSP00000384849	FBXW7,CDKN1A
GO:0043021	ribonucleoprotein complex binding	3	116	1.01	0.0155	9606.ENSP00000319169,9606.ENSP00000320147,9606.ENSP00000354558	PRMT5,EZH2,MTOR
GO:0097718	disordered domain specific binding	2	33	1.38	0.0158	9606.ENSP00000269305,9606.ENSP00000361066	TP53,NCOA3
GO:0005178	integrin binding	3	122	0.98	0.0172	9606.ENSP00000260356,9606.ENSP00000379350,9606.ENSP00000452786	THBS1,ITGB1,ITGB3
GO:0042803	protein homodimerization activity	7	830	0.52	0.0209	9606.ENSP00000221930,9606.ENSP00000302564,9606.ENSP00000336829,9606.ENSP00000341551,9606.ENSP00000358022,9606.ENSP00000381185,9606.ENSP00000478570	TGFB1,BCL2L1,FGG,SMAD4,MCL1,BCL2,VEGFA
GO:0005126	cytokine receptor binding	4	272	0.76	0.0217	9606.ENSP00000221930,9606.ENSP00000364133,9606.ENSP00000452786,9606.ENSP00000478570	TGFB1,TGFBR1,ITGB3,VEGFA
GO:0015026	coreceptor activity	2	42	1.27	0.0227	9606.ENSP00000379350,9606.ENSP00000452786	ITGB1,ITGB3
GO:0003723	RNA binding	7	850	0.51	0.0230	9606.ENSP00000244769,9606.ENSP00000269305,9606.ENSP00000280154,9606.ENSP00000320147,9606.ENSP00000345096,9606.ENSP00000352516,9606.ENSP00000362300	ATXN1,TP53,PDCD4,EZH2,IMPDH1,DNMT1,AGO1
GO:0070888	E-box binding	2	43	1.26	0.0233	9606.ENSP00000319169,9606.ENSP00000479618	PRMT5,MYC
GO:0008757	S-adenosylmethionine-dependent methyltransferase activity	3	145	0.91	0.0249	9606.ENSP00000319169,9606.ENSP00000320147,9606.ENSP00000352516	PRMT5,EZH2,DNMT1
GO:0003824	catalytic activity	23	5592	0.21	0.0258	9606.ENSP00000263754,9606.ENSP00000264183,9606.ENSP00000268035,9606.ENSP00000281708,9606.ENSP00000304226,9606.ENSP00000318585,9606.ENSP00000319169,9606.ENSP00000320147,9606.ENSP00000324806,9606.ENSP00000345096,9606.ENSP00000349298,9606.ENSP00000352516,9606.ENSP00000354558,9606.ENSP00000361021,9606.ENSP00000361066,9606.ENSP00000363708,9606.ENSP00000364133,9606.ENSP00000375892,9606.ENSP00000376808,…	KAT2B,ARID4B,IGF1R,FBXW7,HIPK3,BACE1,PRMT5,EZH2,GSK3B,IMPDH1,MYLIP,DNMT1,MTOR,PTEN,NCOA3,BMPR2,TGFBR1,AKT2,CUL5,CDKN1A,ESR1,HMGA2,ITGB3
GO:0042054	histone methyltransferase activity	2	54	1.16	0.0335	9606.ENSP00000319169,9606.ENSP00000320147	PRMT5,EZH2
GO:0043621	protein self-association	2	55	1.15	0.0343	9606.ENSP00000244769,9606.ENSP00000269305	ATXN1,TP53
GO:0038023	signaling receptor activity	9	1429	0.39	0.0351	9606.ENSP00000260010,9606.ENSP00000268035,9606.ENSP00000276431,9606.ENSP00000363708,9606.ENSP00000364133,9606.ENSP00000376808,9606.ENSP00000379350,9606.ENSP00000405330,9606.ENSP00000452786	TLR2,IGF1R,TNFRSF10B,BMPR2,TGFBR1,CUL5,ITGB1,ESR1,ITGB3
GO:0001540	amyloid-beta binding	2	57	1.14	0.0356	9606.ENSP00000260010,9606.ENSP00000318585	TLR2,BACE1
GO:0140297	DNA-binding transcription factor binding	4	327	0.68	0.0356	9606.ENSP00000324806,9606.ENSP00000361066,9606.ENSP00000405330,9606.ENSP00000479618	GSK3B,NCOA3,ESR1,MYC

## Sheet: enrichment.component
#term ID	term description	observed gene count	background gene count	strength	false discovery rate	matching proteins in your network (IDs)	matching proteins in your network (labels)
GO:0070013	intracellular organelle lumen	39	5162	0.47	1.19e-11	9606.ENSP00000221930,9606.ENSP00000244769,9606.ENSP00000260356,9606.ENSP00000261254,9606.ENSP00000263754,9606.ENSP00000264183,9606.ENSP00000264444,9606.ENSP00000269305,9606.ENSP00000281043,9606.ENSP00000281708,9606.ENSP00000302564,9606.ENSP00000304226,9606.ENSP00000306099,9606.ENSP00000306361,9606.ENSP00000318585,9606.ENSP00000319169,9606.ENSP00000320147,9606.ENSP00000324806,9606.ENSP00000329418,…	TGFB1,ATXN1,THBS1,CCND2,KAT2B,ARID4B,MXD1,TP53,MYCN,FBXW7,BCL2L1,HIPK3,FGB,FGA,BACE1,PRMT5,EZH2,GSK3B,SOCS1,FGG,SMAD4,IMPDH1,DNMT1,MTOR,MCL1,PTEN,NCOA3,AGO1,BMPR2,BMI1,FOXO1,AKT2,SNAI2,BCL2,CDKN1A,ESR1,HMGA2,VEGFA,MYC
GO:0005654	nucleoplasm	29	3446	0.52	1.39e-08	9606.ENSP00000244769,9606.ENSP00000261254,9606.ENSP00000263754,9606.ENSP00000264183,9606.ENSP00000264444,9606.ENSP00000269305,9606.ENSP00000281708,9606.ENSP00000304226,9606.ENSP00000319169,9606.ENSP00000320147,9606.ENSP00000324806,9606.ENSP00000329418,9606.ENSP00000341551,9606.ENSP00000352516,9606.ENSP00000354558,9606.ENSP00000358022,9606.ENSP00000361021,9606.ENSP00000361066,9606.ENSP00000362300,…	ATXN1,CCND2,KAT2B,ARID4B,MXD1,TP53,FBXW7,HIPK3,PRMT5,EZH2,GSK3B,SOCS1,SMAD4,DNMT1,MTOR,MCL1,PTEN,NCOA3,AGO1,BMPR2,BMI1,FOXO1,AKT2,SNAI2,BCL2,CDKN1A,ESR1,HMGA2,MYC
GO:0031981	nuclear lumen	30	4030	0.46	8.76e-08	9606.ENSP00000244769,9606.ENSP00000261254,9606.ENSP00000263754,9606.ENSP00000264183,9606.ENSP00000264444,9606.ENSP00000269305,9606.ENSP00000281043,9606.ENSP00000281708,9606.ENSP00000304226,9606.ENSP00000319169,9606.ENSP00000320147,9606.ENSP00000324806,9606.ENSP00000329418,9606.ENSP00000341551,9606.ENSP00000352516,9606.ENSP00000354558,9606.ENSP00000358022,9606.ENSP00000361021,9606.ENSP00000361066,…	ATXN1,CCND2,KAT2B,ARID4B,MXD1,TP53,MYCN,FBXW7,HIPK3,PRMT5,EZH2,GSK3B,SOCS1,SMAD4,DNMT1,MTOR,MCL1,PTEN,NCOA3,AGO1,BMPR2,BMI1,FOXO1,AKT2,SNAI2,BCL2,CDKN1A,ESR1,HMGA2,MYC
GO:0000785	chromatin	12	489	0.98	1.60e-07	9606.ENSP00000261254,9606.ENSP00000264444,9606.ENSP00000269305,9606.ENSP00000281043,9606.ENSP00000320147,9606.ENSP00000341551,9606.ENSP00000352516,9606.ENSP00000361066,9606.ENSP00000380034,9606.ENSP00000405330,9606.ENSP00000437621,9606.ENSP00000479618	CCND2,MXD1,TP53,MYCN,EZH2,SMAD4,DNMT1,NCOA3,SNAI2,ESR1,HMGA2,MYC
GO:0032991	protein-containing complex	32	4792	0.42	1.67e-07	9606.ENSP00000260010,9606.ENSP00000260356,9606.ENSP00000261254,9606.ENSP00000263754,9606.ENSP00000268035,9606.ENSP00000269305,9606.ENSP00000281708,9606.ENSP00000302564,9606.ENSP00000306099,9606.ENSP00000306361,9606.ENSP00000319169,9606.ENSP00000320147,9606.ENSP00000324806,9606.ENSP00000329418,9606.ENSP00000336829,9606.ENSP00000341551,9606.ENSP00000354558,9606.ENSP00000358022,9606.ENSP00000361066,…	TLR2,THBS1,CCND2,KAT2B,IGF1R,TP53,FBXW7,BCL2L1,FGB,FGA,PRMT5,EZH2,GSK3B,SOCS1,FGG,SMAD4,MTOR,MCL1,NCOA3,AGO1,TGFBR1,BMI1,AKT2,CUL5,BCL2L11,ITGB1,BCL2,CDKN1A,ESR1,HMGA2,ITGB3,MYC
GO:0031091	platelet alpha granule	7	91	1.48	1.85e-07	9606.ENSP00000221930,9606.ENSP00000260356,9606.ENSP00000306099,9606.ENSP00000306361,9606.ENSP00000336829,9606.ENSP00000452786,9606.ENSP00000478570	TGFB1,THBS1,FGB,FGA,FGG,ITGB3,VEGFA
GO:0009986	cell surface	13	690	0.87	4.73e-07	9606.ENSP00000221930,9606.ENSP00000260010,9606.ENSP00000260356,9606.ENSP00000276431,9606.ENSP00000306099,9606.ENSP00000306361,9606.ENSP00000318585,9606.ENSP00000336829,9606.ENSP00000363708,9606.ENSP00000364133,9606.ENSP00000379350,9606.ENSP00000452786,9606.ENSP00000478570	TGFB1,TLR2,THBS1,TNFRSF10B,FGB,FGA,BACE1,FGG,BMPR2,TGFBR1,ITGB1,ITGB3,VEGFA
GO:0005577	fibrinogen complex	4	8	2.29	5.15e-07	9606.ENSP00000260356,9606.ENSP00000306099,9606.ENSP00000306361,9606.ENSP00000336829	THBS1,FGB,FGA,FGG
GO:0031093	platelet alpha granule lumen	6	68	1.54	8.40e-07	9606.ENSP00000221930,9606.ENSP00000260356,9606.ENSP00000306099,9606.ENSP00000306361,9606.ENSP00000336829,9606.ENSP00000478570	TGFB1,THBS1,FGB,FGA,FGG,VEGFA
GO:0043227	membrane-bounded organelle	46	11244	0.2	1.77e-06	9606.ENSP00000221930,9606.ENSP00000244769,9606.ENSP00000260010,9606.ENSP00000260356,9606.ENSP00000261254,9606.ENSP00000263754,9606.ENSP00000264183,9606.ENSP00000264444,9606.ENSP00000268035,9606.ENSP00000269305,9606.ENSP00000280154,9606.ENSP00000281043,9606.ENSP00000281708,9606.ENSP00000302564,9606.ENSP00000304226,9606.ENSP00000306099,9606.ENSP00000306361,9606.ENSP00000318585,9606.ENSP00000319169,…	TGFB1,ATXN1,TLR2,THBS1,CCND2,KAT2B,ARID4B,MXD1,IGF1R,TP53,PDCD4,MYCN,FBXW7,BCL2L1,HIPK3,FGB,FGA,BACE1,PRMT5,EZH2,GSK3B,SOCS1,FGG,SMAD4,IMPDH1,DNMT1,MTOR,MCL1,PTEN,NCOA3,AGO1,BMPR2,TGFBR1,BMI1,FOXO1,AKT2,BCL2L11,ITGB1,SNAI2,BCL2,CDKN1A,ESR1,HMGA2,ITGB3,VEGFA,MYC
GO:0043231	intracellular membrane-bounded organelle	44	10365	0.22	3.27e-06	9606.ENSP00000221930,9606.ENSP00000244769,9606.ENSP00000260010,9606.ENSP00000260356,9606.ENSP00000261254,9606.ENSP00000263754,9606.ENSP00000264183,9606.ENSP00000264444,9606.ENSP00000268035,9606.ENSP00000269305,9606.ENSP00000280154,9606.ENSP00000281043,9606.ENSP00000281708,9606.ENSP00000302564,9606.ENSP00000304226,9606.ENSP00000306099,9606.ENSP00000306361,9606.ENSP00000318585,9606.ENSP00000319169,…	TGFB1,ATXN1,TLR2,THBS1,CCND2,KAT2B,ARID4B,MXD1,IGF1R,TP53,PDCD4,MYCN,FBXW7,BCL2L1,HIPK3,FGB,FGA,BACE1,PRMT5,EZH2,GSK3B,SOCS1,FGG,SMAD4,IMPDH1,DNMT1,MTOR,MCL1,PTEN,NCOA3,AGO1,BMPR2,TGFBR1,BMI1,FOXO1,AKT2,BCL2L11,SNAI2,BCL2,CDKN1A,ESR1,HMGA2,ITGB3,MYC
GO:0005634	nucleus	35	6892	0.3	1.17e-05	9606.ENSP00000221930,9606.ENSP00000244769,9606.ENSP00000261254,9606.ENSP00000263754,9606.ENSP00000264183,9606.ENSP00000264444,9606.ENSP00000269305,9606.ENSP00000280154,9606.ENSP00000281043,9606.ENSP00000281708,9606.ENSP00000302564,9606.ENSP00000304226,9606.ENSP00000319169,9606.ENSP00000320147,9606.ENSP00000324806,9606.ENSP00000329418,9606.ENSP00000341551,9606.ENSP00000345096,9606.ENSP00000352516,…	TGFB1,ATXN1,CCND2,KAT2B,ARID4B,MXD1,TP53,PDCD4,MYCN,FBXW7,BCL2L1,HIPK3,PRMT5,EZH2,GSK3B,SOCS1,SMAD4,IMPDH1,DNMT1,MTOR,MCL1,PTEN,NCOA3,AGO1,BMPR2,BMI1,FOXO1,AKT2,SNAI2,BCL2,CDKN1A,ESR1,HMGA2,ITGB3,MYC
GO:0005694	chromosome	13	950	0.73	1.17e-05	9606.ENSP00000261254,9606.ENSP00000263754,9606.ENSP00000264444,9606.ENSP00000269305,9606.ENSP00000281043,9606.ENSP00000320147,9606.ENSP00000341551,9606.ENSP00000352516,9606.ENSP00000361066,9606.ENSP00000380034,9606.ENSP00000405330,9606.ENSP00000437621,9606.ENSP00000479618	CCND2,KAT2B,MXD1,TP53,MYCN,EZH2,SMAD4,DNMT1,NCOA3,SNAI2,ESR1,HMGA2,MYC
GO:0043229	intracellular organelle	46	12193	0.17	3.27e-05	9606.ENSP00000221930,9606.ENSP00000244769,9606.ENSP00000260010,9606.ENSP00000260356,9606.ENSP00000261254,9606.ENSP00000263754,9606.ENSP00000264183,9606.ENSP00000264444,9606.ENSP00000268035,9606.ENSP00000269305,9606.ENSP00000280154,9606.ENSP00000281043,9606.ENSP00000281708,9606.ENSP00000302564,9606.ENSP00000304226,9606.ENSP00000306099,9606.ENSP00000306361,9606.ENSP00000318585,9606.ENSP00000319169,…	TGFB1,ATXN1,TLR2,THBS1,CCND2,KAT2B,ARID4B,MXD1,IGF1R,TP53,PDCD4,MYCN,FBXW7,BCL2L1,HIPK3,FGB,FGA,BACE1,PRMT5,EZH2,GSK3B,SOCS1,FGG,SMAD4,IMPDH1,DNMT1,MTOR,MCL1,PTEN,NCOA3,AGO1,BMPR2,TGFBR1,BMI1,FOXO1,AKT2,BCL2L11,ITGB1,SNAI2,BCL2,CDKN1A,ESR1,HMGA2,ITGB3,VEGFA,MYC
GO:0097136	Bcl-2 family protein complex	3	7	2.22	3.27e-05	9606.ENSP00000302564,9606.ENSP00000358022,9606.ENSP00000376943	BCL2L1,MCL1,BCL2L11
GO:0000790	nuclear chromatin	8	333	0.97	3.43e-05	9606.ENSP00000264444,9606.ENSP00000269305,9606.ENSP00000320147,9606.ENSP00000341551,9606.ENSP00000361066,9606.ENSP00000380034,9606.ENSP00000405330,9606.ENSP00000479618	MXD1,TP53,EZH2,SMAD4,NCOA3,SNAI2,ESR1,MYC
GO:0060205	cytoplasmic vesicle lumen	8	340	0.96	3.78e-05	9606.ENSP00000221930,9606.ENSP00000260356,9606.ENSP00000306099,9606.ENSP00000306361,9606.ENSP00000318585,9606.ENSP00000336829,9606.ENSP00000345096,9606.ENSP00000478570	TGFB1,THBS1,FGB,FGA,BACE1,FGG,IMPDH1,VEGFA
GO:0005622	intracellular	49	14286	0.13	3.97e-05	9606.ENSP00000221930,9606.ENSP00000244769,9606.ENSP00000260010,9606.ENSP00000260356,9606.ENSP00000261254,9606.ENSP00000263754,9606.ENSP00000264183,9606.ENSP00000264444,9606.ENSP00000268035,9606.ENSP00000269305,9606.ENSP00000276431,9606.ENSP00000280154,9606.ENSP00000281043,9606.ENSP00000281708,9606.ENSP00000302564,9606.ENSP00000304226,9606.ENSP00000306099,9606.ENSP00000306361,9606.ENSP00000318585,…	TGFB1,ATXN1,TLR2,THBS1,CCND2,KAT2B,ARID4B,MXD1,IGF1R,TP53,TNFRSF10B,PDCD4,MYCN,FBXW7,BCL2L1,HIPK3,FGB,FGA,BACE1,PRMT5,EZH2,GSK3B,SOCS1,FGG,SMAD4,IMPDH1,MYLIP,DNMT1,MTOR,MCL1,PTEN,NCOA3,AGO1,BMPR2,TGFBR1,BMI1,FOXO1,AKT2,CUL5,BCL2L11,ITGB1,SNAI2,BCL2,CDKN1A,ESR1,HMGA2,ITGB3,VEGFA,MYC
GO:0000228	nuclear chromosome	9	514	0.84	7.40e-05	9606.ENSP00000264444,9606.ENSP00000269305,9606.ENSP00000320147,9606.ENSP00000341551,9606.ENSP00000361066,9606.ENSP00000380034,9606.ENSP00000405330,9606.ENSP00000437621,9606.ENSP00000479618	MXD1,TP53,EZH2,SMAD4,NCOA3,SNAI2,ESR1,HMGA2,MYC
GO:0005737	cytoplasm	43	11238	0.18	0.00017	9606.ENSP00000221930,9606.ENSP00000244769,9606.ENSP00000260010,9606.ENSP00000260356,9606.ENSP00000261254,9606.ENSP00000263754,9606.ENSP00000264183,9606.ENSP00000264444,9606.ENSP00000269305,9606.ENSP00000280154,9606.ENSP00000281708,9606.ENSP00000302564,9606.ENSP00000304226,9606.ENSP00000306099,9606.ENSP00000306361,9606.ENSP00000318585,9606.ENSP00000319169,9606.ENSP00000320147,9606.ENSP00000324806,…	TGFB1,ATXN1,TLR2,THBS1,CCND2,KAT2B,ARID4B,MXD1,TP53,PDCD4,FBXW7,BCL2L1,HIPK3,FGB,FGA,BACE1,PRMT5,EZH2,GSK3B,SOCS1,FGG,SMAD4,IMPDH1,MYLIP,MTOR,MCL1,PTEN,NCOA3,AGO1,BMPR2,TGFBR1,BMI1,FOXO1,AKT2,CUL5,BCL2L11,ITGB1,SNAI2,BCL2,CDKN1A,ESR1,ITGB3,VEGFA
GO:0005829	cytosol	27	4958	0.33	0.00017	9606.ENSP00000244769,9606.ENSP00000261254,9606.ENSP00000264444,9606.ENSP00000269305,9606.ENSP00000280154,9606.ENSP00000281708,9606.ENSP00000302564,9606.ENSP00000304226,9606.ENSP00000319169,9606.ENSP00000324806,9606.ENSP00000329418,9606.ENSP00000341551,9606.ENSP00000345096,9606.ENSP00000349298,9606.ENSP00000354558,9606.ENSP00000358022,9606.ENSP00000361021,9606.ENSP00000361066,9606.ENSP00000362300,…	ATXN1,CCND2,MXD1,TP53,PDCD4,FBXW7,BCL2L1,HIPK3,PRMT5,GSK3B,SOCS1,SMAD4,IMPDH1,MYLIP,MTOR,MCL1,PTEN,NCOA3,AGO1,BMI1,FOXO1,AKT2,CUL5,BCL2L11,BCL2,CDKN1A,ESR1
GO:0034774	secretory granule lumen	7	323	0.93	0.00021	9606.ENSP00000221930,9606.ENSP00000260356,9606.ENSP00000306099,9606.ENSP00000306361,9606.ENSP00000336829,9606.ENSP00000345096,9606.ENSP00000478570	TGFB1,THBS1,FGB,FGA,FGG,IMPDH1,VEGFA
GO:1990234	transferase complex	9	727	0.69	0.00093	9606.ENSP00000261254,9606.ENSP00000263754,9606.ENSP00000281708,9606.ENSP00000319169,9606.ENSP00000320147,9606.ENSP00000364133,9606.ENSP00000365851,9606.ENSP00000376808,9606.ENSP00000384849	CCND2,KAT2B,FBXW7,PRMT5,EZH2,TGFBR1,BMI1,CUL5,CDKN1A
GO:0035867	alphav-beta3 integrin-IGF-1-IGF1R complex	2	4	2.29	0.00096	9606.ENSP00000268035,9606.ENSP00000452786	IGF1R,ITGB3
GO:0005623	cell	50	16271	0.08	0.00098	9606.ENSP00000221930,9606.ENSP00000244769,9606.ENSP00000260010,9606.ENSP00000260356,9606.ENSP00000261254,9606.ENSP00000263754,9606.ENSP00000264183,9606.ENSP00000264444,9606.ENSP00000268035,9606.ENSP00000269305,9606.ENSP00000276431,9606.ENSP00000280154,9606.ENSP00000281043,9606.ENSP00000281708,9606.ENSP00000302564,9606.ENSP00000304226,9606.ENSP00000306099,9606.ENSP00000306361,9606.ENSP00000318585,…	TGFB1,ATXN1,TLR2,THBS1,CCND2,KAT2B,ARID4B,MXD1,IGF1R,TP53,TNFRSF10B,PDCD4,MYCN,FBXW7,BCL2L1,HIPK3,FGB,FGA,BACE1,PRMT5,EZH2,GSK3B,SOCS1,FGG,SMAD4,IMPDH1,MYLIP,DNMT1,MTOR,MCL1,PTEN,NCOA3,AGO1,BMPR2,TGFBR1,BMI1,RECK,FOXO1,AKT2,CUL5,BCL2L11,ITGB1,SNAI2,BCL2,CDKN1A,ESR1,HMGA2,ITGB3,VEGFA,MYC
GO:0005741	mitochondrial outer membrane	5	181	1.03	0.0010	9606.ENSP00000302564,9606.ENSP00000354558,9606.ENSP00000358022,9606.ENSP00000376943,9606.ENSP00000381185	BCL2L1,MTOR,MCL1,BCL2L11,BCL2
GO:0016605	PML body	4	98	1.2	0.0012	9606.ENSP00000269305,9606.ENSP00000304226,9606.ENSP00000354558,9606.ENSP00000361021	TP53,HIPK3,MTOR,PTEN
GO:0099503	secretory vesicle	10	948	0.62	0.0012	9606.ENSP00000221930,9606.ENSP00000260010,9606.ENSP00000260356,9606.ENSP00000302564,9606.ENSP00000306099,9606.ENSP00000306361,9606.ENSP00000336829,9606.ENSP00000345096,9606.ENSP00000452786,9606.ENSP00000478570	TGFB1,TLR2,THBS1,BCL2L1,FGB,FGA,FGG,IMPDH1,ITGB3,VEGFA
GO:0030141	secretory granule	9	828	0.63	0.0018	9606.ENSP00000221930,9606.ENSP00000260010,9606.ENSP00000260356,9606.ENSP00000306099,9606.ENSP00000306361,9606.ENSP00000336829,9606.ENSP00000345096,9606.ENSP00000452786,9606.ENSP00000478570	TGFB1,TLR2,THBS1,FGB,FGA,FGG,IMPDH1,ITGB3,VEGFA
GO:0071141	SMAD protein complex	2	7	2.05	0.0018	9606.ENSP00000341551,9606.ENSP00000437621	SMAD4,HMGA2
GO:0009897	external side of plasma membrane	5	223	0.94	0.0021	9606.ENSP00000260356,9606.ENSP00000306099,9606.ENSP00000306361,9606.ENSP00000336829,9606.ENSP00000379350	THBS1,FGB,FGA,FGG,ITGB1
GO:0031410	cytoplasmic vesicle	15	2226	0.42	0.0024	9606.ENSP00000221930,9606.ENSP00000260010,9606.ENSP00000260356,9606.ENSP00000302564,9606.ENSP00000306099,9606.ENSP00000306361,9606.ENSP00000318585,9606.ENSP00000329418,9606.ENSP00000336829,9606.ENSP00000345096,9606.ENSP00000364133,9606.ENSP00000375892,9606.ENSP00000379350,9606.ENSP00000452786,9606.ENSP00000478570	TGFB1,TLR2,THBS1,BCL2L1,FGB,FGA,BACE1,SOCS1,FGG,IMPDH1,TGFBR1,AKT2,ITGB1,ITGB3,VEGFA
GO:0098802	plasma membrane receptor complex	4	158	1.0	0.0053	9606.ENSP00000260010,9606.ENSP00000364133,9606.ENSP00000379350,9606.ENSP00000452786	TLR2,TGFBR1,ITGB1,ITGB3
GO:1902554	serine/threonine protein kinase complex	3	69	1.23	0.0055	9606.ENSP00000261254,9606.ENSP00000364133,9606.ENSP00000384849	CCND2,TGFBR1,CDKN1A
GO:0098552	side of membrane	6	436	0.73	0.0057	9606.ENSP00000260356,9606.ENSP00000306099,9606.ENSP00000306361,9606.ENSP00000336829,9606.ENSP00000361021,9606.ENSP00000379350	THBS1,FGB,FGA,FGG,PTEN,ITGB1
GO:0045121	membrane raft	5	300	0.81	0.0068	9606.ENSP00000260010,9606.ENSP00000318585,9606.ENSP00000363708,9606.ENSP00000364133,9606.ENSP00000379350	TLR2,BACE1,BMPR2,TGFBR1,ITGB1
GO:0043235	receptor complex	5	305	0.81	0.0070	9606.ENSP00000260010,9606.ENSP00000268035,9606.ENSP00000364133,9606.ENSP00000379350,9606.ENSP00000452786	TLR2,IGF1R,TGFBR1,ITGB1,ITGB3
GO:0043232	intracellular non-membrane-bounded organelle	20	4005	0.29	0.0076	9606.ENSP00000244769,9606.ENSP00000261254,9606.ENSP00000263754,9606.ENSP00000264444,9606.ENSP00000269305,9606.ENSP00000281043,9606.ENSP00000281708,9606.ENSP00000302564,9606.ENSP00000320147,9606.ENSP00000324806,9606.ENSP00000329418,9606.ENSP00000341551,9606.ENSP00000352516,9606.ENSP00000361066,9606.ENSP00000362300,9606.ENSP00000380034,9606.ENSP00000384849,9606.ENSP00000405330,9606.ENSP00000437621,…	ATXN1,CCND2,KAT2B,MXD1,TP53,MYCN,FBXW7,BCL2L1,EZH2,GSK3B,SOCS1,SMAD4,DNMT1,NCOA3,AGO1,SNAI2,CDKN1A,ESR1,HMGA2,MYC
GO:0012505	endomembrane system	21	4347	0.28	0.0079	9606.ENSP00000221930,9606.ENSP00000260010,9606.ENSP00000260356,9606.ENSP00000261254,9606.ENSP00000269305,9606.ENSP00000302564,9606.ENSP00000306099,9606.ENSP00000306361,9606.ENSP00000318585,9606.ENSP00000319169,9606.ENSP00000336829,9606.ENSP00000345096,9606.ENSP00000354558,9606.ENSP00000364133,9606.ENSP00000375892,9606.ENSP00000376943,9606.ENSP00000379350,9606.ENSP00000381185,9606.ENSP00000405330,…	TGFB1,TLR2,THBS1,CCND2,TP53,BCL2L1,FGB,FGA,BACE1,PRMT5,FGG,IMPDH1,MTOR,TGFBR1,AKT2,BCL2L11,ITGB1,BCL2,ESR1,ITGB3,VEGFA
GO:1902494	catalytic complex	10	1295	0.48	0.0079	9606.ENSP00000261254,9606.ENSP00000263754,9606.ENSP00000281708,9606.ENSP00000319169,9606.ENSP00000320147,9606.ENSP00000362300,9606.ENSP00000364133,9606.ENSP00000365851,9606.ENSP00000376808,9606.ENSP00000384849	CCND2,KAT2B,FBXW7,PRMT5,EZH2,AGO1,TGFBR1,BMI1,CUL5,CDKN1A
GO:0032587	ruffle membrane	3	87	1.13	0.0084	9606.ENSP00000375892,9606.ENSP00000379350,9606.ENSP00000452786	AKT2,ITGB1,ITGB3
GO:0098805	whole membrane	11	1554	0.44	0.0086	9606.ENSP00000260010,9606.ENSP00000302564,9606.ENSP00000318585,9606.ENSP00000354558,9606.ENSP00000358022,9606.ENSP00000363708,9606.ENSP00000364133,9606.ENSP00000376943,9606.ENSP00000379350,9606.ENSP00000381185,9606.ENSP00000452786	TLR2,BCL2L1,BACE1,MTOR,MCL1,BMPR2,TGFBR1,BCL2L11,ITGB1,BCL2,ITGB3
GO:0008305	integrin complex	2	30	1.42	0.0155	9606.ENSP00000379350,9606.ENSP00000452786	ITGB1,ITGB3
GO:0000307	cyclin-dependent protein kinase holoenzyme complex	2	33	1.38	0.0181	9606.ENSP00000261254,9606.ENSP00000384849	CCND2,CDKN1A
GO:0031519	PcG protein complex	2	33	1.38	0.0181	9606.ENSP00000320147,9606.ENSP00000365851	EZH2,BMI1
GO:0005739	mitochondrion	10	1531	0.41	0.0235	9606.ENSP00000264444,9606.ENSP00000269305,9606.ENSP00000302564,9606.ENSP00000324806,9606.ENSP00000354558,9606.ENSP00000358022,9606.ENSP00000361021,9606.ENSP00000368880,9606.ENSP00000376943,9606.ENSP00000381185	MXD1,TP53,BCL2L1,GSK3B,MTOR,MCL1,PTEN,FOXO1,BCL2L11,BCL2
GO:0005788	endoplasmic reticulum lumen	4	299	0.72	0.0341	9606.ENSP00000260356,9606.ENSP00000306361,9606.ENSP00000318585,9606.ENSP00000336829	THBS1,FGA,BACE1,FGG
GO:0043209	myelin sheath	3	157	0.87	0.0360	9606.ENSP00000361021,9606.ENSP00000379350,9606.ENSP00000381185	PTEN,ITGB1,BCL2
GO:0005657	replication fork	2	53	1.17	0.0390	9606.ENSP00000269305,9606.ENSP00000352516	TP53,DNMT1
GO:0005730	nucleolus	7	926	0.47	0.0393	9606.ENSP00000244769,9606.ENSP00000261254,9606.ENSP00000269305,9606.ENSP00000281043,9606.ENSP00000281708,9606.ENSP00000384849,9606.ENSP00000479618	ATXN1,CCND2,TP53,MYCN,FBXW7,CDKN1A,MYC
GO:0098797	plasma membrane protein complex	5	502	0.59	0.0395	9606.ENSP00000260010,9606.ENSP00000268035,9606.ENSP00000364133,9606.ENSP00000379350,9606.ENSP00000452786	TLR2,IGF1R,TGFBR1,ITGB1,ITGB3
GO:0036477	somatodendritic compartment	6	731	0.51	0.0453	9606.ENSP00000221930,9606.ENSP00000324806,9606.ENSP00000354558,9606.ENSP00000361021,9606.ENSP00000363708,9606.ENSP00000379350	TGFB1,GSK3B,MTOR,PTEN,BMPR2,ITGB1
GO:0016604	nuclear body	6	742	0.5	0.0478	9606.ENSP00000269305,9606.ENSP00000304226,9606.ENSP00000354558,9606.ENSP00000361021,9606.ENSP00000365851,9606.ENSP00000384849	TP53,HIPK3,MTOR,PTEN,BMI1,CDKN1A
GO:0030425	dendrite	5	531	0.57	0.0478	9606.ENSP00000324806,9606.ENSP00000354558,9606.ENSP00000361021,9606.ENSP00000363708,9606.ENSP00000379350	GSK3B,MTOR,PTEN,BMPR2,ITGB1
GO:0035097	histone methyltransferase complex	2	63	1.09	0.0478	9606.ENSP00000319169,9606.ENSP00000320147	PRMT5,EZH2

## Sheet: enrichment.KEGG
#term ID	term description	observed gene count	background gene count	strength	false discovery rate	matching proteins in your network (IDs)	matching proteins in your network (labels)
hsa05206	MicroRNAs in cancer	19	149	1.7	6.99e-25	9606.ENSP00000260356,9606.ENSP00000261254,9606.ENSP00000269305,9606.ENSP00000280154,9606.ENSP00000320147,9606.ENSP00000329418,9606.ENSP00000352516,9606.ENSP00000354558,9606.ENSP00000358022,9606.ENSP00000361021,9606.ENSP00000363708,9606.ENSP00000367202,9606.ENSP00000376943,9606.ENSP00000381185,9606.ENSP00000384849,9606.ENSP00000437621,9606.ENSP00000452786,9606.ENSP00000478570,9606.ENSP00000479618	THBS1,CCND2,TP53,PDCD4,EZH2,SOCS1,DNMT1,MTOR,MCL1,PTEN,BMPR2,RECK,BCL2L11,BCL2,CDKN1A,HMGA2,ITGB3,VEGFA,MYC
hsa04151	PI3K-Akt signaling pathway	18	348	1.31	4.05e-17	9606.ENSP00000260010,9606.ENSP00000260356,9606.ENSP00000261254,9606.ENSP00000268035,9606.ENSP00000269305,9606.ENSP00000302564,9606.ENSP00000324806,9606.ENSP00000354558,9606.ENSP00000358022,9606.ENSP00000361021,9606.ENSP00000375892,9606.ENSP00000376943,9606.ENSP00000379350,9606.ENSP00000381185,9606.ENSP00000384849,9606.ENSP00000452786,9606.ENSP00000478570,9606.ENSP00000479618	TLR2,THBS1,CCND2,IGF1R,TP53,BCL2L1,GSK3B,MTOR,MCL1,PTEN,AKT2,BCL2L11,ITGB1,BCL2,CDKN1A,ITGB3,VEGFA,MYC
hsa05200	Pathways in cancer	20	515	1.18	4.19e-17	9606.ENSP00000221930,9606.ENSP00000261254,9606.ENSP00000268035,9606.ENSP00000269305,9606.ENSP00000302564,9606.ENSP00000324806,9606.ENSP00000341551,9606.ENSP00000354558,9606.ENSP00000361021,9606.ENSP00000361066,9606.ENSP00000364133,9606.ENSP00000368880,9606.ENSP00000375892,9606.ENSP00000376943,9606.ENSP00000379350,9606.ENSP00000381185,9606.ENSP00000384849,9606.ENSP00000405330,9606.ENSP00000478570,…	TGFB1,CCND2,IGF1R,TP53,BCL2L1,GSK3B,SMAD4,MTOR,PTEN,NCOA3,TGFBR1,FOXO1,AKT2,BCL2L11,ITGB1,BCL2,CDKN1A,ESR1,VEGFA,MYC
hsa05205	Proteoglycans in cancer	14	195	1.45	4.09e-15	9606.ENSP00000221930,9606.ENSP00000260010,9606.ENSP00000260356,9606.ENSP00000268035,9606.ENSP00000269305,9606.ENSP00000280154,9606.ENSP00000354558,9606.ENSP00000375892,9606.ENSP00000379350,9606.ENSP00000384849,9606.ENSP00000405330,9606.ENSP00000452786,9606.ENSP00000478570,9606.ENSP00000479618	TGFB1,TLR2,THBS1,IGF1R,TP53,PDCD4,MTOR,AKT2,ITGB1,CDKN1A,ESR1,ITGB3,VEGFA,MYC
hsa05210	Colorectal cancer	11	85	1.7	2.13e-14	9606.ENSP00000221930,9606.ENSP00000269305,9606.ENSP00000324806,9606.ENSP00000341551,9606.ENSP00000354558,9606.ENSP00000364133,9606.ENSP00000375892,9606.ENSP00000376943,9606.ENSP00000381185,9606.ENSP00000384849,9606.ENSP00000479618	TGFB1,TP53,GSK3B,SMAD4,MTOR,TGFBR1,AKT2,BCL2L11,BCL2,CDKN1A,MYC
hsa05225	Hepatocellular carcinoma	12	163	1.46	4.08e-13	9606.ENSP00000221930,9606.ENSP00000268035,9606.ENSP00000269305,9606.ENSP00000302564,9606.ENSP00000324806,9606.ENSP00000341551,9606.ENSP00000354558,9606.ENSP00000361021,9606.ENSP00000364133,9606.ENSP00000375892,9606.ENSP00000384849,9606.ENSP00000479618	TGFB1,IGF1R,TP53,BCL2L1,GSK3B,SMAD4,MTOR,PTEN,TGFBR1,AKT2,CDKN1A,MYC
hsa04218	Cellular senescence	11	156	1.44	7.63e-12	9606.ENSP00000221930,9606.ENSP00000261254,9606.ENSP00000269305,9606.ENSP00000304226,9606.ENSP00000354558,9606.ENSP00000361021,9606.ENSP00000364133,9606.ENSP00000368880,9606.ENSP00000375892,9606.ENSP00000384849,9606.ENSP00000479618	TGFB1,CCND2,TP53,HIPK3,MTOR,PTEN,TGFBR1,FOXO1,AKT2,CDKN1A,MYC
hsa04919	Thyroid hormone signaling pathway	10	115	1.53	1.18e-11	9606.ENSP00000263754,9606.ENSP00000269305,9606.ENSP00000324806,9606.ENSP00000354558,9606.ENSP00000361066,9606.ENSP00000368880,9606.ENSP00000375892,9606.ENSP00000405330,9606.ENSP00000452786,9606.ENSP00000479618	KAT2B,TP53,GSK3B,MTOR,NCOA3,FOXO1,AKT2,ESR1,ITGB3,MYC
hsa05212	Pancreatic cancer	9	74	1.68	1.18e-11	9606.ENSP00000221930,9606.ENSP00000269305,9606.ENSP00000302564,9606.ENSP00000341551,9606.ENSP00000354558,9606.ENSP00000364133,9606.ENSP00000375892,9606.ENSP00000384849,9606.ENSP00000478570	TGFB1,TP53,BCL2L1,SMAD4,MTOR,TGFBR1,AKT2,CDKN1A,VEGFA
hsa01521	EGFR tyrosine kinase inhibitor resistance	9	78	1.65	1.46e-11	9606.ENSP00000268035,9606.ENSP00000302564,9606.ENSP00000324806,9606.ENSP00000354558,9606.ENSP00000361021,9606.ENSP00000375892,9606.ENSP00000376943,9606.ENSP00000381185,9606.ENSP00000478570	IGF1R,BCL2L1,GSK3B,MTOR,PTEN,AKT2,BCL2L11,BCL2,VEGFA
hsa04068	FoxO signaling pathway	10	130	1.48	2.83e-11	9606.ENSP00000221930,9606.ENSP00000261254,9606.ENSP00000268035,9606.ENSP00000341551,9606.ENSP00000361021,9606.ENSP00000364133,9606.ENSP00000368880,9606.ENSP00000375892,9606.ENSP00000376943,9606.ENSP00000384849	TGFB1,CCND2,IGF1R,SMAD4,PTEN,TGFBR1,FOXO1,AKT2,BCL2L11,CDKN1A
hsa05161	Hepatitis B	10	142	1.44	5.93e-11	9606.ENSP00000221930,9606.ENSP00000260010,9606.ENSP00000269305,9606.ENSP00000341551,9606.ENSP00000361021,9606.ENSP00000364133,9606.ENSP00000375892,9606.ENSP00000381185,9606.ENSP00000384849,9606.ENSP00000479618	TGFB1,TLR2,TP53,SMAD4,PTEN,TGFBR1,AKT2,BCL2,CDKN1A,MYC
hsa05215	Prostate cancer	9	97	1.56	6.95e-11	9606.ENSP00000268035,9606.ENSP00000269305,9606.ENSP00000324806,9606.ENSP00000354558,9606.ENSP00000361021,9606.ENSP00000368880,9606.ENSP00000375892,9606.ENSP00000381185,9606.ENSP00000384849	IGF1R,TP53,GSK3B,MTOR,PTEN,FOXO1,AKT2,BCL2,CDKN1A
hsa05224	Breast cancer	10	147	1.43	7.03e-11	9606.ENSP00000268035,9606.ENSP00000269305,9606.ENSP00000324806,9606.ENSP00000354558,9606.ENSP00000361021,9606.ENSP00000361066,9606.ENSP00000375892,9606.ENSP00000384849,9606.ENSP00000405330,9606.ENSP00000479618	IGF1R,TP53,GSK3B,MTOR,PTEN,NCOA3,AKT2,CDKN1A,ESR1,MYC
hsa05226	Gastric cancer	10	147	1.43	7.03e-11	9606.ENSP00000221930,9606.ENSP00000269305,9606.ENSP00000324806,9606.ENSP00000341551,9606.ENSP00000354558,9606.ENSP00000364133,9606.ENSP00000375892,9606.ENSP00000381185,9606.ENSP00000384849,9606.ENSP00000479618	TGFB1,TP53,GSK3B,SMAD4,MTOR,TGFBR1,AKT2,BCL2,CDKN1A,MYC
hsa05165	Human papillomavirus infection	12	317	1.17	2.71e-10	9606.ENSP00000260356,9606.ENSP00000261254,9606.ENSP00000269305,9606.ENSP00000324806,9606.ENSP00000354558,9606.ENSP00000361021,9606.ENSP00000368880,9606.ENSP00000375892,9606.ENSP00000379350,9606.ENSP00000384849,9606.ENSP00000452786,9606.ENSP00000478570	THBS1,CCND2,TP53,GSK3B,MTOR,PTEN,FOXO1,AKT2,ITGB1,CDKN1A,ITGB3,VEGFA
hsa05220	Chronic myeloid leukemia	8	76	1.61	3.42e-10	9606.ENSP00000221930,9606.ENSP00000269305,9606.ENSP00000302564,9606.ENSP00000341551,9606.ENSP00000364133,9606.ENSP00000375892,9606.ENSP00000384849,9606.ENSP00000479618	TGFB1,TP53,BCL2L1,SMAD4,TGFBR1,AKT2,CDKN1A,MYC
hsa05166	HTLV-I infection	11	250	1.24	3.84e-10	9606.ENSP00000221930,9606.ENSP00000261254,9606.ENSP00000263754,9606.ENSP00000269305,9606.ENSP00000302564,9606.ENSP00000324806,9606.ENSP00000341551,9606.ENSP00000364133,9606.ENSP00000375892,9606.ENSP00000384849,9606.ENSP00000479618	TGFB1,CCND2,KAT2B,TP53,BCL2L1,GSK3B,SMAD4,TGFBR1,AKT2,CDKN1A,MYC
hsa04510	Focal adhesion	10	197	1.3	8.04e-10	9606.ENSP00000260356,9606.ENSP00000261254,9606.ENSP00000268035,9606.ENSP00000324806,9606.ENSP00000361021,9606.ENSP00000375892,9606.ENSP00000379350,9606.ENSP00000381185,9606.ENSP00000452786,9606.ENSP00000478570	THBS1,CCND2,IGF1R,GSK3B,PTEN,AKT2,ITGB1,BCL2,ITGB3,VEGFA
hsa05222	Small cell lung cancer	8	92	1.53	1.20e-09	9606.ENSP00000269305,9606.ENSP00000302564,9606.ENSP00000361021,9606.ENSP00000375892,9606.ENSP00000379350,9606.ENSP00000381185,9606.ENSP00000384849,9606.ENSP00000479618	TP53,BCL2L1,PTEN,AKT2,ITGB1,BCL2,CDKN1A,MYC
hsa01522	Endocrine resistance	8	95	1.52	1.46e-09	9606.ENSP00000268035,9606.ENSP00000269305,9606.ENSP00000354558,9606.ENSP00000361066,9606.ENSP00000375892,9606.ENSP00000381185,9606.ENSP00000384849,9606.ENSP00000405330	IGF1R,TP53,MTOR,NCOA3,AKT2,BCL2,CDKN1A,ESR1
hsa04630	Jak-STAT signaling pathway	9	160	1.34	2.77e-09	9606.ENSP00000261254,9606.ENSP00000302564,9606.ENSP00000329418,9606.ENSP00000354558,9606.ENSP00000358022,9606.ENSP00000375892,9606.ENSP00000381185,9606.ENSP00000384849,9606.ENSP00000479618	CCND2,BCL2L1,SOCS1,MTOR,MCL1,AKT2,BCL2,CDKN1A,MYC
hsa05202	Transcriptional misregulation in cancer	9	169	1.32	4.20e-09	9606.ENSP00000261254,9606.ENSP00000268035,9606.ENSP00000269305,9606.ENSP00000281043,9606.ENSP00000302564,9606.ENSP00000368880,9606.ENSP00000384849,9606.ENSP00000437621,9606.ENSP00000479618	CCND2,IGF1R,TP53,MYCN,BCL2L1,FOXO1,CDKN1A,HMGA2,MYC
hsa04390	Hippo signaling pathway	8	152	1.31	4.29e-08	9606.ENSP00000221930,9606.ENSP00000261254,9606.ENSP00000324806,9606.ENSP00000341551,9606.ENSP00000363708,9606.ENSP00000364133,9606.ENSP00000380034,9606.ENSP00000479618	TGFB1,CCND2,GSK3B,SMAD4,BMPR2,TGFBR1,SNAI2,MYC
hsa04933	AGE-RAGE signaling pathway in diabetic complications	7	98	1.45	5.31e-08	9606.ENSP00000221930,9606.ENSP00000341551,9606.ENSP00000364133,9606.ENSP00000368880,9606.ENSP00000375892,9606.ENSP00000381185,9606.ENSP00000478570	TGFB1,SMAD4,TGFBR1,FOXO1,AKT2,BCL2,VEGFA
hsa05213	Endometrial cancer	6	58	1.61	8.09e-08	9606.ENSP00000269305,9606.ENSP00000324806,9606.ENSP00000361021,9606.ENSP00000375892,9606.ENSP00000384849,9606.ENSP00000479618	TP53,GSK3B,PTEN,AKT2,CDKN1A,MYC
hsa05145	Toxoplasmosis	7	109	1.4	9.85e-08	9606.ENSP00000221930,9606.ENSP00000260010,9606.ENSP00000302564,9606.ENSP00000329418,9606.ENSP00000375892,9606.ENSP00000379350,9606.ENSP00000381185	TGFB1,TLR2,BCL2L1,SOCS1,AKT2,ITGB1,BCL2
hsa04115	p53 signaling pathway	6	68	1.54	1.82e-07	9606.ENSP00000260356,9606.ENSP00000261254,9606.ENSP00000269305,9606.ENSP00000276431,9606.ENSP00000361021,9606.ENSP00000384849	THBS1,CCND2,TP53,TNFRSF10B,PTEN,CDKN1A
hsa05214	Glioma	6	68	1.54	1.82e-07	9606.ENSP00000268035,9606.ENSP00000269305,9606.ENSP00000354558,9606.ENSP00000361021,9606.ENSP00000375892,9606.ENSP00000384849	IGF1R,TP53,MTOR,PTEN,AKT2,CDKN1A
hsa04110	Cell cycle	7	123	1.35	1.96e-07	9606.ENSP00000221930,9606.ENSP00000261254,9606.ENSP00000269305,9606.ENSP00000324806,9606.ENSP00000341551,9606.ENSP00000384849,9606.ENSP00000479618	TGFB1,CCND2,TP53,GSK3B,SMAD4,CDKN1A,MYC
hsa04210	Apoptosis	7	135	1.31	3.48e-07	9606.ENSP00000269305,9606.ENSP00000276431,9606.ENSP00000302564,9606.ENSP00000358022,9606.ENSP00000375892,9606.ENSP00000376943,9606.ENSP00000381185	TP53,TNFRSF10B,BCL2L1,MCL1,AKT2,BCL2L11,BCL2
hsa04350	TGF-beta signaling pathway	6	83	1.45	4.85e-07	9606.ENSP00000221930,9606.ENSP00000260356,9606.ENSP00000341551,9606.ENSP00000363708,9606.ENSP00000364133,9606.ENSP00000479618	TGFB1,THBS1,SMAD4,BMPR2,TGFBR1,MYC
hsa05219	Bladder cancer	5	41	1.68	5.25e-07	9606.ENSP00000260356,9606.ENSP00000269305,9606.ENSP00000384849,9606.ENSP00000478570,9606.ENSP00000479618	THBS1,TP53,CDKN1A,VEGFA,MYC
hsa04066	HIF-1 signaling pathway	6	98	1.38	1.16e-06	9606.ENSP00000268035,9606.ENSP00000354558,9606.ENSP00000375892,9606.ENSP00000381185,9606.ENSP00000384849,9606.ENSP00000478570	IGF1R,MTOR,AKT2,BCL2,CDKN1A,VEGFA
hsa05167	Kaposi's sarcoma-associated herpesvirus infection	7	183	1.18	2.24e-06	9606.ENSP00000269305,9606.ENSP00000324806,9606.ENSP00000354558,9606.ENSP00000375892,9606.ENSP00000384849,9606.ENSP00000478570,9606.ENSP00000479618	TP53,GSK3B,MTOR,AKT2,CDKN1A,VEGFA,MYC
hsa04611	Platelet activation	6	123	1.28	3.91e-06	9606.ENSP00000306099,9606.ENSP00000306361,9606.ENSP00000336829,9606.ENSP00000375892,9606.ENSP00000379350,9606.ENSP00000452786	FGB,FGA,FGG,AKT2,ITGB1,ITGB3
hsa05230	Central carbon metabolism in cancer	5	65	1.48	3.95e-06	9606.ENSP00000269305,9606.ENSP00000354558,9606.ENSP00000361021,9606.ENSP00000375892,9606.ENSP00000479618	TP53,MTOR,PTEN,AKT2,MYC
hsa04140	Autophagy - animal	6	125	1.27	4.05e-06	9606.ENSP00000268035,9606.ENSP00000302564,9606.ENSP00000354558,9606.ENSP00000361021,9606.ENSP00000375892,9606.ENSP00000381185	IGF1R,BCL2L1,MTOR,PTEN,AKT2,BCL2
hsa04917	Prolactin signaling pathway	5	69	1.45	4.95e-06	9606.ENSP00000261254,9606.ENSP00000324806,9606.ENSP00000329418,9606.ENSP00000375892,9606.ENSP00000405330	CCND2,GSK3B,SOCS1,AKT2,ESR1
hsa01524	Platinum drug resistance	5	70	1.45	5.16e-06	9606.ENSP00000269305,9606.ENSP00000302564,9606.ENSP00000375892,9606.ENSP00000381185,9606.ENSP00000384849	TP53,BCL2L1,AKT2,BCL2,CDKN1A
hsa05162	Measles	6	133	1.25	5.32e-06	9606.ENSP00000260010,9606.ENSP00000261254,9606.ENSP00000269305,9606.ENSP00000276431,9606.ENSP00000324806,9606.ENSP00000375892	TLR2,CCND2,TP53,TNFRSF10B,GSK3B,AKT2
hsa05418	Fluid shear stress and atherosclerosis	6	133	1.25	5.32e-06	9606.ENSP00000269305,9606.ENSP00000363708,9606.ENSP00000375892,9606.ENSP00000381185,9606.ENSP00000452786,9606.ENSP00000478570	TP53,BMPR2,AKT2,BCL2,ITGB3,VEGFA
hsa05218	Melanoma	5	72	1.43	5.47e-06	9606.ENSP00000268035,9606.ENSP00000269305,9606.ENSP00000361021,9606.ENSP00000375892,9606.ENSP00000384849	IGF1R,TP53,PTEN,AKT2,CDKN1A
hsa04550	Signaling pathways regulating pluripotency of stem cells	6	138	1.23	6.09e-06	9606.ENSP00000268035,9606.ENSP00000324806,9606.ENSP00000341551,9606.ENSP00000363708,9606.ENSP00000375892,9606.ENSP00000479618	IGF1R,GSK3B,SMAD4,BMPR2,AKT2,MYC
hsa04012	ErbB signaling pathway	5	83	1.37	1.01e-05	9606.ENSP00000324806,9606.ENSP00000354558,9606.ENSP00000375892,9606.ENSP00000384849,9606.ENSP00000479618	GSK3B,MTOR,AKT2,CDKN1A,MYC
hsa04211	Longevity regulating pathway	5	88	1.35	1.30e-05	9606.ENSP00000268035,9606.ENSP00000269305,9606.ENSP00000354558,9606.ENSP00000368880,9606.ENSP00000375892	IGF1R,TP53,MTOR,FOXO1,AKT2
hsa04931	Insulin resistance	5	107	1.26	3.18e-05	9606.ENSP00000324806,9606.ENSP00000354558,9606.ENSP00000361021,9606.ENSP00000368880,9606.ENSP00000375892	GSK3B,MTOR,PTEN,FOXO1,AKT2
hsa04010	MAPK signaling pathway	7	293	0.97	3.37e-05	9606.ENSP00000221930,9606.ENSP00000268035,9606.ENSP00000269305,9606.ENSP00000364133,9606.ENSP00000375892,9606.ENSP00000478570,9606.ENSP00000479618	TGFB1,IGF1R,TP53,TGFBR1,AKT2,VEGFA,MYC
hsa05169	Epstein-Barr virus infection	6	194	1.08	3.63e-05	9606.ENSP00000269305,9606.ENSP00000324806,9606.ENSP00000375892,9606.ENSP00000381185,9606.ENSP00000384849,9606.ENSP00000479618	TP53,GSK3B,AKT2,BCL2,CDKN1A,MYC
hsa04015	Rap1 signaling pathway	6	203	1.06	4.57e-05	9606.ENSP00000260356,9606.ENSP00000268035,9606.ENSP00000375892,9606.ENSP00000379350,9606.ENSP00000452786,9606.ENSP00000478570	THBS1,IGF1R,AKT2,ITGB1,ITGB3,VEGFA
hsa04380	Osteoclast differentiation	5	124	1.2	5.82e-05	9606.ENSP00000221930,9606.ENSP00000329418,9606.ENSP00000364133,9606.ENSP00000375892,9606.ENSP00000452786	TGFB1,SOCS1,TGFBR1,AKT2,ITGB3
hsa04213	Longevity regulating pathway - multiple species	4	61	1.41	6.76e-05	9606.ENSP00000268035,9606.ENSP00000354558,9606.ENSP00000368880,9606.ENSP00000375892	IGF1R,MTOR,FOXO1,AKT2
hsa04910	Insulin signaling pathway	5	134	1.16	8.02e-05	9606.ENSP00000324806,9606.ENSP00000329418,9606.ENSP00000354558,9606.ENSP00000368880,9606.ENSP00000375892	GSK3B,SOCS1,MTOR,FOXO1,AKT2
hsa05211	Renal cell carcinoma	4	68	1.36	9.77e-05	9606.ENSP00000221930,9606.ENSP00000375892,9606.ENSP00000384849,9606.ENSP00000478570	TGFB1,AKT2,CDKN1A,VEGFA
hsa04310	Wnt signaling pathway	5	143	1.14	0.00010	9606.ENSP00000261254,9606.ENSP00000269305,9606.ENSP00000324806,9606.ENSP00000341551,9606.ENSP00000479618	CCND2,TP53,GSK3B,SMAD4,MYC
hsa04520	Adherens junction	4	71	1.34	0.00011	9606.ENSP00000268035,9606.ENSP00000341551,9606.ENSP00000364133,9606.ENSP00000380034	IGF1R,SMAD4,TGFBR1,SNAI2
hsa04150	mTOR signaling pathway	5	148	1.12	0.00012	9606.ENSP00000268035,9606.ENSP00000324806,9606.ENSP00000354558,9606.ENSP00000361021,9606.ENSP00000375892	IGF1R,GSK3B,MTOR,PTEN,AKT2
hsa04215	Apoptosis - multiple species	3	31	1.58	0.00024	9606.ENSP00000302564,9606.ENSP00000376943,9606.ENSP00000381185	BCL2L1,BCL2L11,BCL2
hsa05142	Chagas disease (American trypanosomiasis)	4	101	1.19	0.00038	9606.ENSP00000221930,9606.ENSP00000260010,9606.ENSP00000364133,9606.ENSP00000375892	TGFB1,TLR2,TGFBR1,AKT2
hsa05216	Thyroid cancer	3	37	1.5	0.00038	9606.ENSP00000269305,9606.ENSP00000384849,9606.ENSP00000479618	TP53,CDKN1A,MYC
hsa04659	Th17 cell differentiation	4	102	1.19	0.00039	9606.ENSP00000221930,9606.ENSP00000341551,9606.ENSP00000354558,9606.ENSP00000364133	TGFB1,SMAD4,MTOR,TGFBR1
hsa04071	Sphingolipid signaling pathway	4	116	1.13	0.00062	9606.ENSP00000269305,9606.ENSP00000361021,9606.ENSP00000375892,9606.ENSP00000381185	TP53,PTEN,AKT2,BCL2
hsa04722	Neurotrophin signaling pathway	4	116	1.13	0.00062	9606.ENSP00000269305,9606.ENSP00000324806,9606.ENSP00000375892,9606.ENSP00000381185	TP53,GSK3B,AKT2,BCL2
hsa04340	Hedgehog signaling pathway	3	46	1.41	0.00064	9606.ENSP00000261254,9606.ENSP00000324806,9606.ENSP00000381185	CCND2,GSK3B,BCL2
hsa04152	AMPK signaling pathway	4	120	1.12	0.00067	9606.ENSP00000268035,9606.ENSP00000354558,9606.ENSP00000368880,9606.ENSP00000375892	IGF1R,MTOR,FOXO1,AKT2
hsa05144	Malaria	3	47	1.4	0.00067	9606.ENSP00000221930,9606.ENSP00000260010,9606.ENSP00000260356	TGFB1,TLR2,THBS1
hsa05014	Amyotrophic lateral sclerosis (ALS)	3	50	1.37	0.00078	9606.ENSP00000269305,9606.ENSP00000302564,9606.ENSP00000381185	TP53,BCL2L1,BCL2
hsa04926	Relaxin signaling pathway	4	130	1.08	0.00086	9606.ENSP00000221930,9606.ENSP00000364133,9606.ENSP00000375892,9606.ENSP00000478570	TGFB1,TGFBR1,AKT2,VEGFA
hsa05160	Hepatitis C	4	131	1.08	0.00087	9606.ENSP00000269305,9606.ENSP00000324806,9606.ENSP00000375892,9606.ENSP00000384849	TP53,GSK3B,AKT2,CDKN1A
hsa04371	Apelin signaling pathway	4	133	1.07	0.00091	9606.ENSP00000341551,9606.ENSP00000354558,9606.ENSP00000364133,9606.ENSP00000375892	SMAD4,MTOR,TGFBR1,AKT2
hsa04915	Estrogen signaling pathway	4	133	1.07	0.00091	9606.ENSP00000361066,9606.ENSP00000375892,9606.ENSP00000381185,9606.ENSP00000405330	NCOA3,AKT2,BCL2,ESR1
hsa04145	Phagosome	4	145	1.03	0.0012	9606.ENSP00000260010,9606.ENSP00000260356,9606.ENSP00000379350,9606.ENSP00000452786	TLR2,THBS1,ITGB1,ITGB3
hsa04060	Cytokine-cytokine receptor interaction	5	263	0.87	0.0013	9606.ENSP00000221930,9606.ENSP00000276431,9606.ENSP00000363708,9606.ENSP00000364133,9606.ENSP00000478570	TGFB1,TNFRSF10B,BMPR2,TGFBR1,VEGFA
hsa04932	Non-alcoholic fatty liver disease (NAFLD)	4	149	1.02	0.0013	9606.ENSP00000221930,9606.ENSP00000324806,9606.ENSP00000375892,9606.ENSP00000376943	TGFB1,GSK3B,AKT2,BCL2L11
hsa05217	Basal cell carcinoma	3	63	1.27	0.0013	9606.ENSP00000269305,9606.ENSP00000324806,9606.ENSP00000384849	TP53,GSK3B,CDKN1A
hsa05221	Acute myeloid leukemia	3	66	1.25	0.0015	9606.ENSP00000354558,9606.ENSP00000375892,9606.ENSP00000479618	MTOR,AKT2,MYC
hsa05223	Non-small cell lung cancer	3	66	1.25	0.0015	9606.ENSP00000269305,9606.ENSP00000375892,9606.ENSP00000384849	TP53,AKT2,CDKN1A
hsa05140	Leishmaniasis	3	70	1.22	0.0017	9606.ENSP00000221930,9606.ENSP00000260010,9606.ENSP00000379350	TGFB1,TLR2,ITGB1
hsa05152	Tuberculosis	4	172	0.96	0.0021	9606.ENSP00000221930,9606.ENSP00000260010,9606.ENSP00000375892,9606.ENSP00000381185	TGFB1,TLR2,AKT2,BCL2
hsa04610	Complement and coagulation cascades	3	78	1.18	0.0023	9606.ENSP00000306099,9606.ENSP00000306361,9606.ENSP00000336829	FGB,FGA,FGG
hsa04512	ECM-receptor interaction	3	81	1.16	0.0025	9606.ENSP00000260356,9606.ENSP00000379350,9606.ENSP00000452786	THBS1,ITGB1,ITGB3
hsa05203	Viral carcinogenesis	4	183	0.93	0.0025	9606.ENSP00000261254,9606.ENSP00000263754,9606.ENSP00000269305,9606.ENSP00000384849	CCND2,KAT2B,TP53,CDKN1A
hsa05410	Hypertrophic cardiomyopathy (HCM)	3	81	1.16	0.0025	9606.ENSP00000221930,9606.ENSP00000379350,9606.ENSP00000452786	TGFB1,ITGB1,ITGB3
hsa05323	Rheumatoid arthritis	3	84	1.15	0.0026	9606.ENSP00000221930,9606.ENSP00000260010,9606.ENSP00000478570	TGFB1,TLR2,VEGFA
hsa05414	Dilated cardiomyopathy (DCM)	3	88	1.13	0.0030	9606.ENSP00000221930,9606.ENSP00000379350,9606.ENSP00000452786	TGFB1,ITGB1,ITGB3
hsa04014	Ras signaling pathway	4	228	0.84	0.0052	9606.ENSP00000268035,9606.ENSP00000302564,9606.ENSP00000375892,9606.ENSP00000478570	IGF1R,BCL2L1,AKT2,VEGFA
hsa04120	Ubiquitin mediated proteolysis	3	134	0.94	0.0092	9606.ENSP00000281708,9606.ENSP00000329418,9606.ENSP00000376808	FBXW7,SOCS1,CUL5
hsa04930	Type II diabetes mellitus	2	46	1.23	0.0118	9606.ENSP00000329418,9606.ENSP00000354558	SOCS1,MTOR
hsa05164	Influenza A	3	168	0.84	0.0166	9606.ENSP00000276431,9606.ENSP00000324806,9606.ENSP00000375892	TNFRSF10B,GSK3B,AKT2
hsa04360	Axon guidance	3	173	0.83	0.0177	9606.ENSP00000324806,9606.ENSP00000363708,9606.ENSP00000379350	GSK3B,BMPR2,ITGB1
hsa04370	VEGF signaling pathway	2	59	1.12	0.0181	9606.ENSP00000375892,9606.ENSP00000478570	AKT2,VEGFA
hsa05321	Inflammatory bowel disease (IBD)	2	62	1.1	0.0197	9606.ENSP00000221930,9606.ENSP00000260010	TGFB1,TLR2
hsa04137	Mitophagy - animal	2	63	1.09	0.0201	9606.ENSP00000269305,9606.ENSP00000302564	TP53,BCL2L1
hsa04920	Adipocytokine signaling pathway	2	69	1.05	0.0235	9606.ENSP00000354558,9606.ENSP00000375892	MTOR,AKT2
hsa04662	B cell receptor signaling pathway	2	71	1.04	0.0245	9606.ENSP00000324806,9606.ENSP00000375892	GSK3B,AKT2
hsa05412	Arrhythmogenic right ventricular cardiomyopathy (ARVC)	2	72	1.04	0.0249	9606.ENSP00000379350,9606.ENSP00000452786	ITGB1,ITGB3
hsa04064	NF-kappa B signaling pathway	2	93	0.93	0.0393	9606.ENSP00000302564,9606.ENSP00000381185	BCL2L1,BCL2
hsa04914	Progesterone-mediated oocyte maturation	2	94	0.92	0.0397	9606.ENSP00000268035,9606.ENSP00000375892	IGF1R,AKT2
hsa05146	Amoebiasis	2	94	0.92	0.0397	9606.ENSP00000221930,9606.ENSP00000260010	TGFB1,TLR2
hsa05231	Choline metabolism in cancer	2	98	0.9	0.0420	9606.ENSP00000354558,9606.ENSP00000375892	MTOR,AKT2
hsa04660	T cell receptor signaling pathway	2	99	0.9	0.0423	9606.ENSP00000324806,9606.ENSP00000375892	GSK3B,AKT2
hsa04922	Glucagon signaling pathway	2	100	0.89	0.0427	9606.ENSP00000368880,9606.ENSP00000375892	FOXO1,AKT2
hsa04620	Toll-like receptor signaling pathway	2	102	0.88	0.0438	9606.ENSP00000260010,9606.ENSP00000375892	TLR2,AKT2

## Sheet: enrichment.RCTM
#term ID	term description	observed gene count	background gene count	strength	false discovery rate	matching proteins in your network (IDs)	matching proteins in your network (labels)
HSA-1257604	PIP3 activates AKT signaling	8	118	1.42	1.88e-08	9606.ENSP00000320147,9606.ENSP00000324806,9606.ENSP00000354558,9606.ENSP00000361021,9606.ENSP00000362300,9606.ENSP00000368880,9606.ENSP00000380034,9606.ENSP00000384849	EZH2,GSK3B,MTOR,PTEN,AGO1,FOXO1,SNAI2,CDKN1A
HSA-109581	Apoptosis	6	161	1.16	3.85e-05	9606.ENSP00000269305,9606.ENSP00000276431,9606.ENSP00000302564,9606.ENSP00000375892,9606.ENSP00000376943,9606.ENSP00000381185	TP53,TNFRSF10B,BCL2L1,AKT2,BCL2L11,BCL2
HSA-109582	Hemostasis	8	591	0.72	0.00079	9606.ENSP00000221930,9606.ENSP00000260356,9606.ENSP00000306099,9606.ENSP00000306361,9606.ENSP00000336829,9606.ENSP00000379350,9606.ENSP00000452786,9606.ENSP00000478570	TGFB1,THBS1,FGB,FGA,FGG,ITGB1,ITGB3,VEGFA
HSA-212165	Epigenetic regulation of gene expression	2	45	1.24	0.0304	9606.ENSP00000264183,9606.ENSP00000352516	ARID4B,DNMT1

## Sheet: string-kmeans-clusters
#clustering method	cluster number	cluster color	gene count	protein name	protein identifier	protein description
kmeans	1	Red	13	BMPR2	9606.ENSP00000363708	Bone morphogenetic protein receptor type-2; On ligand binding, forms a receptor complex consisting of two type II and two type I transmembrane serine/threonine kinases. Type II receptors phosphorylate and activate type I receptors which autophosphorylate, then bind and activate SMAD transcriptional regulators. Binds to BMP7, BMP2 and, less efficiently, BMP4. Binding is weak but enhanced by the pr…
kmeans	1	Red	13	FGA	9606.ENSP00000306361	Fibrinogen alpha chain; Cleaved by the protease thrombin to yield monomers which, together with fibrinogen beta (FGB) and fibrinogen gamma (FGG), polymerize to form an insoluble fibrin matrix. Fibrin has a major function in hemostasis as one of the primary components of blood clots. In addition, functions during the early stages of wound repair to stabilize the lesion and guide cell migration dur…
kmeans	1	Red	13	FGB	9606.ENSP00000306099	Fibrinogen beta chain; Cleaved by the protease thrombin to yield monomers which, together with fibrinogen alpha (FGA) and fibrinogen gamma (FGG), polymerize to form an insoluble fibrin matrix. Fibrin has a major function in hemostasis as one of the primary components of blood clots. In addition, functions during the early stages of wound repair to stabilize the lesion and guide cell migration dur…
kmeans	1	Red	13	FGG	9606.ENSP00000336829	Fibrinogen gamma chain; Together with fibrinogen alpha (FGA) and fibrinogen beta (FGB), polymerizes to form an insoluble fibrin matrix. Has a major function in hemostasis as one of the primary components of blood clots. In addition, functions during the early stages of wound repair to stabilize the lesion and guide cell migration during re- epithelialization. Was originally thought to be essentia…
kmeans	1	Red	13	IGF1R	9606.ENSP00000268035	Insulin-like growth factor 1 receptor; Receptor tyrosine kinase which mediates actions of insulin-like growth factor 1 (IGF1). Binds IGF1 with high affinity and IGF2 and insulin (INS) with a lower affinity. The activated IGF1R is involved in cell growth and survival control. IGF1R is crucial for tumor transformation and survival of malignant cell. Ligand binding activates the receptor kinase, lea…
kmeans	1	Red	13	ITGB1	9606.ENSP00000379350	Integrin beta-1; Integrins alpha-1/beta-1, alpha-2/beta-1, alpha-10/beta- 1 and alpha-11/beta-1 are receptors for collagen. Integrins alpha- 1/beta-1 and alpha-2/beta-2 recognize the proline-hydroxylated sequence G-F-P-G-E-R in collagen. Integrins alpha-2/beta-1, alpha- 3/beta-1, alpha-4/beta-1, alpha-5/beta-1, alpha-8/beta-1, alpha- 10/beta-1, alpha-11/beta-1 and alpha-V/beta-1 are receptors for…
kmeans	1	Red	13	ITGB3	9606.ENSP00000452786	Integrin beta-3; Integrin alpha-V/beta-3 (ITGAV:ITGB3) is a receptor for cytotactin, fibronectin, laminin, matrix metalloproteinase-2, osteopontin, osteomodulin, prothrombin, thrombospondin, vitronectin and von Willebrand factor. Integrin alpha-IIb/beta-3 (ITGA2B:ITGB3) is a receptor for fibronectin, fibrinogen, plasminogen, prothrombin, thrombospondin and vitronectin. Integrins alpha-IIb/beta-3 …
kmeans	1	Red	13	RECK	9606.ENSP00000367202	Reversion-inducing cysteine-rich protein with Kazal motifs; Negatively regulates matrix metalloproteinase-9 (MMP-9) by suppressing MMP-9 secretion and by direct inhibition of its enzymatic activity. RECK down-regulation by oncogenic signals may facilitate tumor invasion and metastasis. Appears to also regulate MMP-2 and MT1-MMP, which are involved in cancer progression
kmeans	1	Red	13	TGFB1	9606.ENSP00000221930	Transforming growth factor beta-1; Multifunctional protein that controls proliferation, differentiation and other functions in many cell types. Many cells synthesize TGFB1 and have specific receptors for it. It positively and negatively regulates many other growth factors. It plays an important role in bone remodeling as it is a potent stimulator of osteoblastic bone formation, causing chemotaxis…
kmeans	1	Red	13	TGFBR1	9606.ENSP00000364133	TGF-beta receptor type-1; Transmembrane serine/threonine kinase forming with the TGF-beta type II serine/threonine kinase receptor, TGFBR2, the non-promiscuous receptor for the TGF-beta cytokines TGFB1, TGFB2 and TGFB3. Transduces the TGFB1, TGFB2 and TGFB3 signal from the cell surface to the cytoplasm and is thus regulating a plethora of physiological and pathological processes including cell cy…
kmeans	1	Red	13	THBS1	9606.ENSP00000260356	Thrombospondin-1; Adhesive glycoprotein that mediates cell-to-cell and cell-to-matrix interactions. Binds heparin. May play a role in dentinogenesis and/or maintenance of dentin and dental pulp (By similarity). Ligand for CD36 mediating antiangiogenic properties. Plays a role in ER stress response, via its interaction with the activating transcription factor 6 alpha (ATF6) which produces adaptive…
kmeans	1	Red	13	TLR2	9606.ENSP00000260010	Toll-like receptor 2; Cooperates with LY96 to mediate the innate immune response to bacterial lipoproteins and other microbial cell wall components. Cooperates with TLR1 or TLR6 to mediate the innate immune response to bacterial lipoproteins or lipopeptides. Acts via MYD88 and TRAF6, leading to NF-kappa-B activation, cytokine secretion and the inflammatory response. May also activate immune cells…
kmeans	1	Red	13	VEGFA	9606.ENSP00000478570	Vascular endothelial growth factor A; Growth factor active in angiogenesis, vasculogenesis and endothelial cell growth. Induces endothelial cell proliferation, promotes cell migration, inhibits apoptosis and induces permeabilization of blood vessels. Binds to the FLT1/VEGFR1 and KDR/VEGFR2 receptors, heparan sulfate and heparin. NRP1/Neuropilin-1 binds isoforms VEGF-165 and VEGF-145. Isoform VEGF…
kmeans	2	Yellow	1	IMPDH1	9606.ENSP00000345096	Inosine-5'-monophosphate dehydrogenase 1; Catalyzes the conversion of inosine 5'-phosphate (IMP) to xanthosine 5'-phosphate (XMP), the first committed and rate- limiting step in the de novo synthesis of guanine nucleotides, and therefore plays an important role in the regulation of cell growth. Could also have a single-stranded nucleic acid-binding activity and could play a role in RNA and/or DNA…
kmeans	3	Lime Green	4	ARID4B	9606.ENSP00000264183	AT-rich interactive domain-containing protein 4B; Acts as a transcriptional repressor. May function in the assembly and/or enzymatic activity of the Sin3A corepressor complex or in mediating interactions between the complex and other regulatory complexes; AT-rich interaction domain containing
kmeans	3	Lime Green	4	CUL5	9606.ENSP00000376808	Cullin-5; Core component of multiple SCF-like ECS (Elongin-Cullin 2/5-SOCS-box protein) E3 ubiquitin-protein ligase complexes, which mediate the ubiquitination and subsequent proteasomal degradation of target proteins. As a scaffold protein may contribute to catalysis through positioning of the substrate and the ubiquitin- conjugating enzyme. The functional specificity of the E3 ubiquitin-protein…
kmeans	3	Lime Green	4	MYLIP	9606.ENSP00000349298	E3 ubiquitin-protein ligase MYLIP; E3 ubiquitin-protein ligase that mediates ubiquitination and subsequent proteasomal degradation of myosin regulatory light chain (MRLC), LDLR, VLDLR and LRP8. Activity depends on E2 enzymes of the UBE2D family. Proteasomal degradation of MRLC leads to inhibit neurite outgrowth in presence of NGF by counteracting the stabilization of MRLC by saposin-like protein …
kmeans	3	Lime Green	4	SOCS1	9606.ENSP00000329418	Suppressor of cytokine signaling 1; SOCS family proteins form part of a classical negative feedback system that regulates cytokine signal transduction. SOCS1 is involved in negative regulation of cytokines that signal through the JAK/STAT3 pathway. Through binding to JAKs, inhibits their kinase activity. In vitro, also suppresses Tec protein- tyrosine activity. Appears to be a major regulator of …
kmeans	4	Green	1	ATXN1	9606.ENSP00000244769	Ataxin-1; Chromatin-binding factor that repress Notch signaling in the absence of Notch intracellular domain by acting as a CBF1 corepressor. Binds to the HEY promoter and might assist, along with NCOR2, RBPJ-mediated repression. Binds RNA in vitro. May be involved in RNA metabolism. In concert with CIC and ATXN1L, involved in brain development (By similarity)
kmeans	5	Blue	11	2001-08-01	9606.ENSP00000362300	Protein argonaute-1; Required for RNA-mediated gene silencing (RNAi). Binds to short RNAs such as microRNAs (miRNAs) or short interfering RNAs (siRNAs), and represses the translation of mRNAs which are complementary to them. Lacks endonuclease activity and does not appear to cleave target mRNAs. Also required for transcriptional gene silencing (TGS) of promoter regions which are complementary to …
kmeans	5	Blue	11	BCL2L11	9606.ENSP00000376943	Bcl-2-like protein 11; Induces apoptosis and anoikis. Isoform BimL is more potent than isoform BimEL. Isoform Bim-alpha1, isoform Bim-alpha2 and isoform Bim-alpha3 induce apoptosis, although less potent than isoform BimEL, isoform BimL and isoform BimS. Isoform Bim-gamma induces apoptosis. Isoform Bim-alpha3 induces apoptosis possibly through a caspase-mediated pathway. Isoform BimAC and isoform …
kmeans	5	Blue	11	CCND2	9606.ENSP00000261254	G1/S-specific cyclin-D2; Regulatory component of the cyclin D2-CDK4 (DC) complex that phosphorylates and inhibits members of the retinoblastoma (RB) protein family including RB1 and regulates the cell-cycle during G(1)/S transition. Phosphorylation of RB1 allows dissociation of the transcription factor E2F from the RB/E2F complex and the subsequent transcription of E2F target genes which are resp…
kmeans	5	Blue	11	ESR1	9606.ENSP00000405330	Estrogen receptor; Nuclear hormone receptor. The steroid hormones and their receptors are involved in the regulation of eukaryotic gene expression and affect cellular proliferation and differentiation in target tissues. Ligand-dependent nuclear transactivation involves either direct homodimer binding to a palindromic estrogen response element (ERE) sequence or association with other DNA- binding …
kmeans	5	Blue	11	FBXW7	9606.ENSP00000281708	F-box/WD repeat-containing protein 7; Substrate recognition component of a SCF (SKP1-CUL1-F- box protein) E3 ubiquitin-protein ligase complex which mediates the ubiquitination and subsequent proteasomal degradation of target proteins. Recognizes and binds phosphorylated sites/phosphodegrons within target proteins and thereafter bring them to the SCF complex for ubiquitination. Identified substrat…
kmeans	5	Blue	11	FOXO1	9606.ENSP00000368880	Forkhead box protein O1; Transcription factor that is the main target of insulin signaling and regulates metabolic homeostasis in response to oxidative stress. Binds to the insulin response element (IRE) with consensus sequence 5'-TT[G/A]TTTTG-3' and the related Daf-16 family binding element (DBE) with consensus sequence 5'- TT[G/A]TTTAC-3'. Activity suppressed by insulin. Main regulator of redox…
kmeans	5	Blue	11	GSK3B	9606.ENSP00000324806	Glycogen synthase kinase-3 beta; Constitutively active protein kinase that acts as a negative regulator in the hormonal control of glucose homeostasis, Wnt signaling and regulation of transcription factors and microtubules, by phosphorylating and inactivating glycogen synthase (GYS1 or GYS2), EIF2B, CTNNB1/beta-catenin, APC, AXIN1, DPYSL2/CRMP2, JUN, NFATC1/NFATC, MAPT/TAU and MACF1. Requires pri…
kmeans	5	Blue	11	MXD1	9606.ENSP00000264444	Max dimerization protein 1; Transcriptional repressor. MAD binds with MAX to form a sequence-specific DNA-binding protein complex which recognizes the core sequence 5'-CAC[GA]TG-3'. MAD thus antagonizes MYC transcriptional activity by competing for MAX; Basic helix-loop-helix proteins
kmeans	5	Blue	11	MYC	9606.ENSP00000479618	Myc proto-oncogene protein; Transcription factor that binds DNA in a non-specific manner, yet also specifically recognizes the core sequence 5'- CAC[GA]TG-3'. Activates the transcription of growth-related genes. Binds to the VEGFA promoter, promoting VEGFA production and subsequent sprouting angiogenesis; Basic helix-loop-helix proteins
kmeans	5	Blue	11	NCOA3	9606.ENSP00000361066	Nuclear receptor coactivator 3; Nuclear receptor coactivator that directly binds nuclear receptors and stimulates the transcriptional activities in a hormone-dependent fashion. Plays a central role in creating a multisubunit coactivator complex, which probably acts via remodeling of chromatin. Involved in the coactivation of different nuclear receptors, such as for steroids (GR and ER), retinoids…
kmeans	5	Blue	11	SMAD4	9606.ENSP00000341551	Mothers against decapentaplegic homolog 4; In muscle physiology, plays a central role in the balance between atrophy and hypertrophy. When recruited by MSTN, promotes atrophy response via phosphorylated SMAD2/4. MSTN decrease causes SMAD4 release and subsequent recruitment by the BMP pathway to promote hypertrophy via phosphorylated SMAD1/5/8. Acts synergistically with SMAD1 and YY1 in bone morph…
kmeans	6	Purple	20	AKT2	9606.ENSP00000375892	RAC-beta serine/threonine-protein kinase; AKT2 is one of 3 closely related serine/threonine- protein kinases (AKT1, AKT2 and AKT3) called the AKT kinase, and which regulate many processes including metabolism, proliferation, cell survival, growth and angiogenesis. This is mediated through serine and/or threonine phosphorylation of a range of downstream substrates. Over 100 substrate candidates ha…
kmeans	6	Purple	20	BACE1	9606.ENSP00000318585	Beta-secretase 1; Responsible for the proteolytic processing of the amyloid precursor protein (APP). Cleaves at the N-terminus of the A-beta peptide sequence, between residues 671 and 672 of APP, leads to the generation and extracellular release of beta-cleaved soluble APP, and a corresponding cell-associated C-terminal fragment which is later released by gamma-secretase; Belongs to the peptidase…
kmeans	6	Purple	20	BCL2	9606.ENSP00000381185	Apoptosis regulator Bcl-2; Suppresses apoptosis in a variety of cell systems including factor-dependent lymphohematopoietic and neural cells. Regulates cell death by controlling the mitochondrial membrane permeability. Appears to function in a feedback loop system with caspases. Inhibits caspase activity either by preventing the release of cytochrome c from the mitochondria and/or by binding to t…
kmeans	6	Purple	20	BCL2L1	9606.ENSP00000302564	Bcl-2-like protein 1; Potent inhibitor of cell death. Inhibits activation of caspases. Appears to regulate cell death by blocking the voltage- dependent anion channel (VDAC) by binding to it and preventing the release of the caspase activator, CYC1, from the mitochondrial membrane. Also acts as a regulator of G2 checkpoint and progression to cytokinesis during mitosis; Belongs to the Bcl-2 family
kmeans	6	Purple	20	BMI1	9606.ENSP00000365851	Polycomb complex protein BMI-1; Component of a Polycomb group (PcG) multiprotein PRC1- like complex, a complex class required to maintain the transcriptionally repressive state of many genes, including Hox genes, throughout development. PcG PRC1 complex acts via chromatin remodeling and modification of histones; it mediates monoubiquitination of histone H2A 'Lys-119', rendering chromatin heritabl…
kmeans	6	Purple	20	CDKN1A	9606.ENSP00000384849	Cyclin-dependent kinase inhibitor 1; May be involved in p53/TP53 mediated inhibition of cellular proliferation in response to DNA damage. Binds to and inhibits cyclin-dependent kinase activity, preventing phosphorylation of critical cyclin-dependent kinase substrates and blocking cell cycle progression. Functions in the nuclear localization and assembly of cyclin D-CDK4 complex and promotes its k…
kmeans	6	Purple	20	DNMT1	9606.ENSP00000352516	DNA (cytosine-5)-methyltransferase 1; Methylates CpG residues. Preferentially methylates hemimethylated DNA. Associates with DNA replication sites in S phase maintaining the methylation pattern in the newly synthesized strand, that is essential for epigenetic inheritance. Associates with chromatin during G2 and M phases to maintain DNA methylation independently of replication. It is responsible f…
kmeans	6	Purple	20	EZH2	9606.ENSP00000320147	Histone-lysine N-methyltransferase EZH2; Polycomb group (PcG) protein. Catalytic subunit of the PRC2/EED-EZH2 complex, which methylates 'Lys-9' (H3K9me) and 'Lys- 27' (H3K27me) of histone H3, leading to transcriptional repression of the affected target gene. Able to mono-, di- and trimethylate 'Lys-27' of histone H3 to form H3K27me1, H3K27me2 and H3K27me3, respectively. Displays a preference for …
kmeans	6	Purple	20	HIPK3	9606.ENSP00000304226	Homeodomain-interacting protein kinase 3; Serine/threonine-protein kinase involved in transcription regulation, apoptosis and steroidogenic gene expression. Phosphorylates JUN and RUNX2. Seems to negatively regulate apoptosis by promoting FADD phosphorylation. Enhances androgen receptor-mediated transcription. May act as a transcriptional corepressor for NK homeodomain transcription factors. The …
kmeans	6	Purple	20	HMGA2	9606.ENSP00000437621	High mobility group protein HMGI-C; Functions as a transcriptional regulator. Functions in cell cycle regulation through CCNA2. Plays an important role in chromosome condensation during the meiotic G2/M transition of spermatocytes. Plays a role in postnatal myogenesis, is involved in satellite cell activation (By similarity); Belongs to the HMGA family
kmeans	6	Purple	20	KAT2B	9606.ENSP00000263754	Histone acetyltransferase KAT2B; Functions as a histone acetyltransferase (HAT) to promote transcriptional activation. Has significant histone acetyltransferase activity with core histones (H3 and H4), and also with nucleosome core particles. Also acetylates non-histone proteins, such as ACLY. Inhibits cell-cycle progression and counteracts the mitogenic activity of the adenoviral oncoprotein E1A…
kmeans	6	Purple	20	MCL1	9606.ENSP00000358022	Induced myeloid leukemia cell differentiation protein Mcl-1; Involved in the regulation of apoptosis versus cell survival, and in the maintenance of viability but not of proliferation. Mediates its effects by interactions with a number of other regulators of apoptosis. Isoform 1 inhibits apoptosis. Isoform 2 promotes apoptosis; Belongs to the Bcl-2 family
kmeans	6	Purple	20	MTOR	9606.ENSP00000354558	Serine/threonine-protein kinase mTOR; Serine/threonine protein kinase which is a central regulator of cellular metabolism, growth and survival in response to hormones, growth factors, nutrients, energy and stress signals. MTOR directly or indirectly regulates the phosphorylation of at least 800 proteins. Functions as part of 2 structurally and functionally distinct signaling complexes mTORC1 and …
kmeans	6	Purple	20	MYCN	9606.ENSP00000281043	N-myc proto-oncogene protein; Positively regulates the transcription of MYCNOS in neuroblastoma cells; Basic helix-loop-helix proteins
kmeans	6	Purple	20	PDCD4	9606.ENSP00000280154	Programmed cell death protein 4; Inhibits translation initiation and cap-dependent translation. May excert its function by hindering the interaction between EIF4A1 and EIF4G. Inhibits the helicase activity of EIF4A. Modulates the activation of JUN kinase. Down-regulates the expression of MAP4K1, thus inhibiting events important in driving invasion, namely, MAPK85 activation and consequent JUN-dep…
kmeans	6	Purple	20	PRMT5	9606.ENSP00000319169	Protein arginine N-methyltransferase 5; Arginine methyltransferase that can both catalyze the formation of omega-N monomethylarginine (MMA) and symmetrical dimethylarginine (sDMA), with a preference for the formation of MMA. Specifically mediates the symmetrical dimethylation of arginine residues in the small nuclear ribonucleoproteins Sm D1 (SNRPD1) and Sm D3 (SNRPD3); such methylation being req…
kmeans	6	Purple	20	PTEN	9606.ENSP00000361021	Phosphatase and tensin homolog; Tumor suppressor. Acts as a dual-specificity protein phosphatase, dephosphorylating tyrosine-, serine- and threonine- phosphorylated proteins. Also acts as a lipid phosphatase, removing the phosphate in the D3 position of the inositol ring from phosphatidylinositol 3,4,5-trisphosphate, phosphatidylinositol 3,4-diphosphate, phosphatidylinositol 3- phosphate and inos…
kmeans	6	Purple	20	SNAI2	9606.ENSP00000380034	Zinc finger protein SNAI2; Transcriptional repressor that modulates both activator- dependent and basal transcription. Involved in the generation and migration of neural crest cells. Plays a role in mediating RAF1- induced transcriptional repression of the TJ protein, occludin (OCLN) and subsequent oncogenic transformation of epithelial cells (By similarity). Represses BRCA2 expression by binding…
kmeans	6	Purple	20	TNFRSF10B	9606.ENSP00000276431	Tumor necrosis factor receptor superfamily member 10B; Receptor for the cytotoxic ligand TNFSF10/TRAIL. The adapter molecule FADD recruits caspase-8 to the activated receptor. The resulting death-inducing signaling complex (DISC) performs caspase-8 proteolytic activation which initiates the subsequent cascade of caspases (aspartate-specific cysteine proteases) mediating apoptosis. Promotes the ac…
kmeans	6	Purple	20	TP53	9606.ENSP00000269305	Cellular tumor antigen p53; Acts as a tumor suppressor in many tumor types; induces growth arrest or apoptosis depending on the physiological circumstances and cell type. Involved in cell cycle regulation as a trans-activator that acts to negatively regulate cell division by controlling a set of genes required for this process. One of the activated genes is an inhibitor of cyclin-dependent kinase…

## Sheet: enrichment.NNLA
enrichment.NNLA	term description	observed gene count	background gene count	strength	false discovery rate	matching proteins in your network (IDs)	matching proteins in your network (labels)
CL:2750	mixed, incl. Apoptosis - multiple species, and TP53 Regulates Transcription of Cell Death Genes	6	71	1.52	7.85e-06	9606.ENSP00000269305,9606.ENSP00000276431,9606.ENSP00000302564,9606.ENSP00000358022,9606.ENSP00000376943,9606.ENSP00000381185	TP53,TNFRSF10B,BCL2L1,MCL1,BCL2L11,BCL2
CL:2754	Apoptosis - multiple species, and TRAIL signaling	5	43	1.66	7.85e-06	9606.ENSP00000276431,9606.ENSP00000302564,9606.ENSP00000358022,9606.ENSP00000376943,9606.ENSP00000381185	TNFRSF10B,BCL2L1,MCL1,BCL2L11,BCL2
CL:2810	Apoptosis regulator, Bcl-2, BH2 motif, conserved site, and protein insertion into mitochondrial membrane involved in apoptotic signaling pathway	4	10	2.19	7.85e-06	9606.ENSP00000302564,9606.ENSP00000358022,9606.ENSP00000376943,9606.ENSP00000381185	BCL2L1,MCL1,BCL2L11,BCL2
CL:9932	mixed, incl. fibrinogen complex, and Alpha-1-acid glycoprotein	4	12	2.12	7.85e-06	9606.ENSP00000260356,9606.ENSP00000306099,9606.ENSP00000306361,9606.ENSP00000336829	THBS1,FGB,FGA,FGG
CL:2812	Bcl-2 family protein complex	3	5	2.37	1.68e-05	9606.ENSP00000302564,9606.ENSP00000358022,9606.ENSP00000376943	BCL2L1,MCL1,BCL2L11
CL:9934	Fibrinogen alpha/beta chain family, and Peptidase S1A, plasmin	3	6	2.29	2.31e-05	9606.ENSP00000306099,9606.ENSP00000306361,9606.ENSP00000336829	FGB,FGA,FGG
CL:5928	Signaling by BMP, and SMAD2/3 Phosphorylation Motif Mutants in Cancer	4	35	1.65	4.40e-05	9606.ENSP00000221930,9606.ENSP00000341551,9606.ENSP00000363708,9606.ENSP00000364133	TGFB1,SMAD4,BMPR2,TGFBR1
CL:2358	Glycogen synthase kinase 3, catalytic domain, and Serine/threonine-protein kinase RAC alpha/beta	2	5	2.19	0.0012	9606.ENSP00000324806,9606.ENSP00000375892	GSK3B,AKT2
CL:5981	type II transforming growth factor beta receptor binding	2	5	2.19	0.0012	9606.ENSP00000221930,9606.ENSP00000364133	TGFB1,TGFBR1
CL:2191	mixed, incl. regulation of TOR signaling, and Translocation of SLC2A4 (GLUT4) to the plasma membrane	4	106	1.17	0.0015	9606.ENSP00000324806,9606.ENSP00000354558,9606.ENSP00000368880,9606.ENSP00000375892	GSK3B,MTOR,FOXO1,AKT2
CL:2323	mixed, incl. Activation of BAD and translocation to mitochondria, and Sir2 family	3	40	1.47	0.0015	9606.ENSP00000324806,9606.ENSP00000368880,9606.ENSP00000375892	GSK3B,FOXO1,AKT2
CL:11512	PcG protein complex, and Transcriptional Regulation by E2F6	3	47	1.4	0.0022	9606.ENSP00000264444,9606.ENSP00000320147,9606.ENSP00000365851	MXD1,EZH2,BMI1
CL:12485	mixed, incl. cyclin E1-CDK2 complex, and Cyclin-dependent kinase inhibitor	2	10	1.89	0.0032	9606.ENSP00000261254,9606.ENSP00000384849	CCND2,CDKN1A
CL:12111	mixed, incl. P-type trefoil, chordata, and estrogen response element binding	2	12	1.81	0.0041	9606.ENSP00000361066,9606.ENSP00000405330	NCOA3,ESR1
CL:995	Integrin domain superfamily	2	14	1.75	0.0050	9606.ENSP00000379350,9606.ENSP00000452786	ITGB1,ITGB3
CL:11515	PcG protein complex	2	25	1.5	0.0121	9606.ENSP00000320147,9606.ENSP00000365851	EZH2,BMI1
CL:11339	histone deacetylase complex, and Regulation of PTEN gene transcription	2	49	1.2	0.0341	9606.ENSP00000264183,9606.ENSP00000380034	ARID4B,SNAI2
CL:11117	nucleosome, and histone deacetylase complex	3	160	0.87	0.0370	9606.ENSP00000264183,9606.ENSP00000380034,9606.ENSP00000437621	ARID4B,SNAI2,HMGA2
