# Supplementary material for: Plasmatic and myocardial microRNA profiles in patients with Hypertrophic Cardiomyopathy
Source: Clin Transl Med. 2021 Jul 19;11(7):e435. doi: 10.1002/ctm2.435 (PMC8287979; doi:10.1002/ctm2.435)
Supplement: Supplementary file 3 — Supporting Information [file CTM2-11-e435-s002.xlsx]

## Sheet: enrichment.process
#term ID	term description	observed gene count	background gene count	strength	false discovery rate	matching proteins in your network (IDs)	matching proteins in your network (labels)
GO:0010941	regulation of cell death	14	1638	1.05	2.83e-11	9606.ENSP00000221930,9606.ENSP00000261254,9606.ENSP00000281043,9606.ENSP00000306099,9606.ENSP00000306361,9606.ENSP00000324806,9606.ENSP00000336829,9606.ENSP00000341551,9606.ENSP00000352516,9606.ENSP00000361021,9606.ENSP00000381185,9606.ENSP00000384849,9606.ENSP00000405330,9606.ENSP00000478570	TGFB1,CCND2,MYCN,FGB,FGA,GSK3B,FGG,SMAD4,DNMT1,PTEN,BCL2,CDKN1A,ESR1,VEGFA
GO:0060548	negative regulation of cell death	11	953	1.18	5.16e-09	9606.ENSP00000261254,9606.ENSP00000306099,9606.ENSP00000306361,9606.ENSP00000324806,9606.ENSP00000336829,9606.ENSP00000341551,9606.ENSP00000352516,9606.ENSP00000361021,9606.ENSP00000381185,9606.ENSP00000384849,9606.ENSP00000478570	CCND2,FGB,FGA,GSK3B,FGG,SMAD4,DNMT1,PTEN,BCL2,CDKN1A,VEGFA
GO:0031401	positive regulation of protein modification process	11	1149	1.1	1.19e-08	9606.ENSP00000221930,9606.ENSP00000261254,9606.ENSP00000306099,9606.ENSP00000306361,9606.ENSP00000336829,9606.ENSP00000341551,9606.ENSP00000352516,9606.ENSP00000361021,9606.ENSP00000381185,9606.ENSP00000384849,9606.ENSP00000478570	TGFB1,CCND2,FGB,FGA,FGG,SMAD4,DNMT1,PTEN,BCL2,CDKN1A,VEGFA
GO:0032270	positive regulation of cellular protein metabolic process	12	1496	1.02	1.19e-08	9606.ENSP00000221930,9606.ENSP00000261254,9606.ENSP00000306099,9606.ENSP00000306361,9606.ENSP00000324806,9606.ENSP00000336829,9606.ENSP00000341551,9606.ENSP00000352516,9606.ENSP00000361021,9606.ENSP00000381185,9606.ENSP00000384849,9606.ENSP00000478570	TGFB1,CCND2,FGB,FGA,GSK3B,FGG,SMAD4,DNMT1,PTEN,BCL2,CDKN1A,VEGFA
GO:0042981	regulation of apoptotic process	12	1501	1.02	1.19e-08	9606.ENSP00000221930,9606.ENSP00000261254,9606.ENSP00000306099,9606.ENSP00000306361,9606.ENSP00000324806,9606.ENSP00000336829,9606.ENSP00000352516,9606.ENSP00000361021,9606.ENSP00000381185,9606.ENSP00000384849,9606.ENSP00000405330,9606.ENSP00000478570	TGFB1,CCND2,FGB,FGA,GSK3B,FGG,DNMT1,PTEN,BCL2,CDKN1A,ESR1,VEGFA
GO:0051173	positive regulation of nitrogen compound metabolic process	14	2946	0.79	1.19e-08	9606.ENSP00000221930,9606.ENSP00000261254,9606.ENSP00000281043,9606.ENSP00000306099,9606.ENSP00000306361,9606.ENSP00000324806,9606.ENSP00000336829,9606.ENSP00000341551,9606.ENSP00000352516,9606.ENSP00000361021,9606.ENSP00000381185,9606.ENSP00000384849,9606.ENSP00000405330,9606.ENSP00000478570	TGFB1,CCND2,MYCN,FGB,FGA,GSK3B,FGG,SMAD4,DNMT1,PTEN,BCL2,CDKN1A,ESR1,VEGFA
GO:0010810	regulation of cell-substrate adhesion	7	189	1.68	1.41e-08	9606.ENSP00000306099,9606.ENSP00000306361,9606.ENSP00000324806,9606.ENSP00000336829,9606.ENSP00000361021,9606.ENSP00000381185,9606.ENSP00000478570	FGB,FGA,GSK3B,FGG,PTEN,BCL2,VEGFA
GO:0060284	regulation of cell development	10	846	1.19	1.41e-08	9606.ENSP00000221930,9606.ENSP00000281043,9606.ENSP00000306099,9606.ENSP00000306361,9606.ENSP00000324806,9606.ENSP00000336829,9606.ENSP00000341551,9606.ENSP00000361021,9606.ENSP00000381185,9606.ENSP00000478570	TGFB1,MYCN,FGB,FGA,GSK3B,FGG,SMAD4,PTEN,BCL2,VEGFA
GO:0008284	positive regulation of cell population proliferation	10	878	1.17	1.46e-08	9606.ENSP00000221930,9606.ENSP00000261254,9606.ENSP00000281043,9606.ENSP00000341551,9606.ENSP00000352516,9606.ENSP00000361021,9606.ENSP00000381185,9606.ENSP00000384849,9606.ENSP00000405330,9606.ENSP00000478570	TGFB1,CCND2,MYCN,SMAD4,DNMT1,PTEN,BCL2,CDKN1A,ESR1,VEGFA
GO:0010604	positive regulation of macromolecule metabolic process	14	3081	0.77	1.46e-08	9606.ENSP00000221930,9606.ENSP00000261254,9606.ENSP00000281043,9606.ENSP00000306099,9606.ENSP00000306361,9606.ENSP00000324806,9606.ENSP00000336829,9606.ENSP00000341551,9606.ENSP00000352516,9606.ENSP00000361021,9606.ENSP00000381185,9606.ENSP00000384849,9606.ENSP00000405330,9606.ENSP00000478570	TGFB1,CCND2,MYCN,FGB,FGA,GSK3B,FGG,SMAD4,DNMT1,PTEN,BCL2,CDKN1A,ESR1,VEGFA
GO:0031325	positive regulation of cellular metabolic process	14	3060	0.78	1.46e-08	9606.ENSP00000221930,9606.ENSP00000261254,9606.ENSP00000281043,9606.ENSP00000306099,9606.ENSP00000306361,9606.ENSP00000324806,9606.ENSP00000336829,9606.ENSP00000341551,9606.ENSP00000352516,9606.ENSP00000361021,9606.ENSP00000381185,9606.ENSP00000384849,9606.ENSP00000405330,9606.ENSP00000478570	TGFB1,CCND2,MYCN,FGB,FGA,GSK3B,FGG,SMAD4,DNMT1,PTEN,BCL2,CDKN1A,ESR1,VEGFA
GO:0031399	regulation of protein modification process	12	1747	0.95	1.46e-08	9606.ENSP00000221930,9606.ENSP00000261254,9606.ENSP00000306099,9606.ENSP00000306361,9606.ENSP00000324806,9606.ENSP00000336829,9606.ENSP00000341551,9606.ENSP00000352516,9606.ENSP00000361021,9606.ENSP00000381185,9606.ENSP00000384849,9606.ENSP00000478570	TGFB1,CCND2,FGB,FGA,GSK3B,FGG,SMAD4,DNMT1,PTEN,BCL2,CDKN1A,VEGFA
GO:0043066	negative regulation of apoptotic process	10	859	1.18	1.46e-08	9606.ENSP00000261254,9606.ENSP00000306099,9606.ENSP00000306361,9606.ENSP00000324806,9606.ENSP00000336829,9606.ENSP00000352516,9606.ENSP00000361021,9606.ENSP00000381185,9606.ENSP00000384849,9606.ENSP00000478570	CCND2,FGB,FGA,GSK3B,FGG,DNMT1,PTEN,BCL2,CDKN1A,VEGFA
GO:0001934	positive regulation of protein phosphorylation	10	941	1.14	2.30e-08	9606.ENSP00000221930,9606.ENSP00000261254,9606.ENSP00000306099,9606.ENSP00000306361,9606.ENSP00000336829,9606.ENSP00000341551,9606.ENSP00000361021,9606.ENSP00000381185,9606.ENSP00000384849,9606.ENSP00000478570	TGFB1,CCND2,FGB,FGA,FGG,SMAD4,PTEN,BCL2,CDKN1A,VEGFA
GO:0022603	regulation of anatomical structure morphogenesis	10	961	1.13	2.52e-08	9606.ENSP00000221930,9606.ENSP00000306099,9606.ENSP00000306361,9606.ENSP00000324806,9606.ENSP00000336829,9606.ENSP00000341551,9606.ENSP00000361021,9606.ENSP00000381185,9606.ENSP00000405330,9606.ENSP00000478570	TGFB1,FGB,FGA,GSK3B,FGG,SMAD4,PTEN,BCL2,ESR1,VEGFA
GO:0048754	branching morphogenesis of an epithelial tube	6	134	1.77	5.76e-08	9606.ENSP00000221930,9606.ENSP00000281043,9606.ENSP00000341551,9606.ENSP00000381185,9606.ENSP00000405330,9606.ENSP00000478570	TGFB1,MYCN,SMAD4,BCL2,ESR1,VEGFA
GO:0070372	regulation of ERK1 and ERK2 cascade	7	274	1.52	6.59e-08	9606.ENSP00000221930,9606.ENSP00000306099,9606.ENSP00000306361,9606.ENSP00000336829,9606.ENSP00000341551,9606.ENSP00000361021,9606.ENSP00000478570	TGFB1,FGB,FGA,FGG,SMAD4,PTEN,VEGFA
GO:0051241	negative regulation of multicellular organismal process	10	1098	1.07	6.98e-08	9606.ENSP00000221930,9606.ENSP00000281043,9606.ENSP00000306099,9606.ENSP00000306361,9606.ENSP00000324806,9606.ENSP00000336829,9606.ENSP00000341551,9606.ENSP00000352516,9606.ENSP00000361021,9606.ENSP00000381185	TGFB1,MYCN,FGB,FGA,GSK3B,FGG,SMAD4,DNMT1,PTEN,BCL2
GO:0051130	positive regulation of cellular component organization	10	1128	1.06	8.71e-08	9606.ENSP00000221930,9606.ENSP00000306099,9606.ENSP00000306361,9606.ENSP00000324806,9606.ENSP00000336829,9606.ENSP00000341551,9606.ENSP00000352516,9606.ENSP00000381185,9606.ENSP00000405330,9606.ENSP00000478570	TGFB1,FGB,FGA,GSK3B,FGG,SMAD4,DNMT1,BCL2,ESR1,VEGFA
GO:0019220	regulation of phosphate metabolic process	11	1657	0.94	1.37e-07	9606.ENSP00000221930,9606.ENSP00000261254,9606.ENSP00000306099,9606.ENSP00000306361,9606.ENSP00000324806,9606.ENSP00000336829,9606.ENSP00000341551,9606.ENSP00000361021,9606.ENSP00000381185,9606.ENSP00000384849,9606.ENSP00000478570	TGFB1,CCND2,FGB,FGA,GSK3B,FGG,SMAD4,PTEN,BCL2,CDKN1A,VEGFA
GO:0045595	regulation of cell differentiation	11	1695	0.93	1.62e-07	9606.ENSP00000221930,9606.ENSP00000281043,9606.ENSP00000306099,9606.ENSP00000306361,9606.ENSP00000324806,9606.ENSP00000336829,9606.ENSP00000341551,9606.ENSP00000352516,9606.ENSP00000361021,9606.ENSP00000381185,9606.ENSP00000478570	TGFB1,MYCN,FGB,FGA,GSK3B,FGG,SMAD4,DNMT1,PTEN,BCL2,VEGFA
GO:0051128	regulation of cellular component organization	12	2306	0.83	1.73e-07	9606.ENSP00000221930,9606.ENSP00000306099,9606.ENSP00000306361,9606.ENSP00000324806,9606.ENSP00000336829,9606.ENSP00000341551,9606.ENSP00000352516,9606.ENSP00000361021,9606.ENSP00000381185,9606.ENSP00000384849,9606.ENSP00000405330,9606.ENSP00000478570	TGFB1,FGB,FGA,GSK3B,FGG,SMAD4,DNMT1,PTEN,BCL2,CDKN1A,ESR1,VEGFA
GO:0050793	regulation of developmental process	12	2416	0.81	2.88e-07	9606.ENSP00000221930,9606.ENSP00000281043,9606.ENSP00000306099,9606.ENSP00000306361,9606.ENSP00000324806,9606.ENSP00000336829,9606.ENSP00000341551,9606.ENSP00000352516,9606.ENSP00000361021,9606.ENSP00000381185,9606.ENSP00000405330,9606.ENSP00000478570	TGFB1,MYCN,FGB,FGA,GSK3B,FGG,SMAD4,DNMT1,PTEN,BCL2,ESR1,VEGFA
GO:0070374	positive regulation of ERK1 and ERK2 cascade	6	196	1.6	3.55e-07	9606.ENSP00000221930,9606.ENSP00000306099,9606.ENSP00000306361,9606.ENSP00000336829,9606.ENSP00000361021,9606.ENSP00000478570	TGFB1,FGB,FGA,FGG,PTEN,VEGFA
GO:0030155	regulation of cell adhesion	8	623	1.22	3.79e-07	9606.ENSP00000221930,9606.ENSP00000306099,9606.ENSP00000306361,9606.ENSP00000324806,9606.ENSP00000336829,9606.ENSP00000361021,9606.ENSP00000381185,9606.ENSP00000478570	TGFB1,FGB,FGA,GSK3B,FGG,PTEN,BCL2,VEGFA
GO:0048523	negative regulation of cellular process	14	4454	0.61	7.39e-07	9606.ENSP00000221930,9606.ENSP00000261254,9606.ENSP00000281043,9606.ENSP00000306099,9606.ENSP00000306361,9606.ENSP00000324806,9606.ENSP00000336829,9606.ENSP00000341551,9606.ENSP00000352516,9606.ENSP00000361021,9606.ENSP00000381185,9606.ENSP00000384849,9606.ENSP00000405330,9606.ENSP00000478570	TGFB1,CCND2,MYCN,FGB,FGA,GSK3B,FGG,SMAD4,DNMT1,PTEN,BCL2,CDKN1A,ESR1,VEGFA
GO:0009967	positive regulation of signal transduction	10	1493	0.94	8.23e-07	9606.ENSP00000221930,9606.ENSP00000306099,9606.ENSP00000306361,9606.ENSP00000324806,9606.ENSP00000336829,9606.ENSP00000341551,9606.ENSP00000361021,9606.ENSP00000381185,9606.ENSP00000405330,9606.ENSP00000478570	TGFB1,FGB,FGA,GSK3B,FGG,SMAD4,PTEN,BCL2,ESR1,VEGFA
GO:0048584	positive regulation of response to stimulus	11	2054	0.84	8.85e-07	9606.ENSP00000221930,9606.ENSP00000281043,9606.ENSP00000306099,9606.ENSP00000306361,9606.ENSP00000324806,9606.ENSP00000336829,9606.ENSP00000341551,9606.ENSP00000361021,9606.ENSP00000381185,9606.ENSP00000405330,9606.ENSP00000478570	TGFB1,MYCN,FGB,FGA,GSK3B,FGG,SMAD4,PTEN,BCL2,ESR1,VEGFA
GO:0010811	positive regulation of cell-substrate adhesion	5	109	1.78	9.51e-07	9606.ENSP00000306099,9606.ENSP00000306361,9606.ENSP00000324806,9606.ENSP00000336829,9606.ENSP00000478570	FGB,FGA,GSK3B,FGG,VEGFA
GO:0051239	regulation of multicellular organismal process	12	2788	0.75	1.13e-06	9606.ENSP00000221930,9606.ENSP00000281043,9606.ENSP00000306099,9606.ENSP00000306361,9606.ENSP00000324806,9606.ENSP00000336829,9606.ENSP00000341551,9606.ENSP00000352516,9606.ENSP00000361021,9606.ENSP00000381185,9606.ENSP00000405330,9606.ENSP00000478570	TGFB1,MYCN,FGB,FGA,GSK3B,FGG,SMAD4,DNMT1,PTEN,BCL2,ESR1,VEGFA
GO:0010769	regulation of cell morphogenesis involved in differentiation	6	263	1.47	1.45e-06	9606.ENSP00000306099,9606.ENSP00000306361,9606.ENSP00000324806,9606.ENSP00000336829,9606.ENSP00000361021,9606.ENSP00000478570	FGB,FGA,GSK3B,FGG,PTEN,VEGFA
GO:0009968	negative regulation of signal transduction	9	1160	1.01	1.67e-06	9606.ENSP00000221930,9606.ENSP00000306099,9606.ENSP00000306361,9606.ENSP00000324806,9606.ENSP00000336829,9606.ENSP00000341551,9606.ENSP00000361021,9606.ENSP00000381185,9606.ENSP00000405330	TGFB1,FGB,FGA,GSK3B,FGG,SMAD4,PTEN,BCL2,ESR1
GO:0071310	cellular response to organic substance	11	2219	0.81	1.68e-06	9606.ENSP00000221930,9606.ENSP00000306099,9606.ENSP00000324806,9606.ENSP00000336829,9606.ENSP00000341551,9606.ENSP00000352516,9606.ENSP00000361021,9606.ENSP00000381185,9606.ENSP00000384849,9606.ENSP00000405330,9606.ENSP00000478570	TGFB1,FGB,GSK3B,FGG,SMAD4,DNMT1,PTEN,BCL2,CDKN1A,ESR1,VEGFA
GO:0035295	tube development	8	793	1.12	1.72e-06	9606.ENSP00000221930,9606.ENSP00000281043,9606.ENSP00000341551,9606.ENSP00000361021,9606.ENSP00000381185,9606.ENSP00000384849,9606.ENSP00000405330,9606.ENSP00000478570	TGFB1,MYCN,SMAD4,PTEN,BCL2,CDKN1A,ESR1,VEGFA
GO:0002576	platelet degranulation	5	129	1.7	1.77e-06	9606.ENSP00000221930,9606.ENSP00000306099,9606.ENSP00000306361,9606.ENSP00000336829,9606.ENSP00000478570	TGFB1,FGB,FGA,FGG,VEGFA
GO:0001655	urogenital system development	6	299	1.42	2.51e-06	9606.ENSP00000221930,9606.ENSP00000341551,9606.ENSP00000361021,9606.ENSP00000381185,9606.ENSP00000405330,9606.ENSP00000478570	TGFB1,SMAD4,PTEN,BCL2,ESR1,VEGFA
GO:0010721	negative regulation of cell development	6	298	1.42	2.51e-06	9606.ENSP00000221930,9606.ENSP00000281043,9606.ENSP00000324806,9606.ENSP00000341551,9606.ENSP00000361021,9606.ENSP00000381185	TGFB1,MYCN,GSK3B,SMAD4,PTEN,BCL2
GO:0051049	regulation of transport	10	1732	0.88	2.51e-06	9606.ENSP00000221930,9606.ENSP00000306099,9606.ENSP00000306361,9606.ENSP00000324806,9606.ENSP00000336829,9606.ENSP00000341551,9606.ENSP00000361021,9606.ENSP00000381185,9606.ENSP00000384849,9606.ENSP00000478570	TGFB1,FGB,FGA,GSK3B,FGG,SMAD4,PTEN,BCL2,CDKN1A,VEGFA
GO:0001541	ovarian follicle development	4	49	2.03	2.52e-06	9606.ENSP00000341551,9606.ENSP00000381185,9606.ENSP00000405330,9606.ENSP00000478570	SMAD4,BCL2,ESR1,VEGFA
GO:1902531	regulation of intracellular signal transduction	10	1764	0.87	2.68e-06	9606.ENSP00000221930,9606.ENSP00000306099,9606.ENSP00000306361,9606.ENSP00000324806,9606.ENSP00000336829,9606.ENSP00000341551,9606.ENSP00000361021,9606.ENSP00000381185,9606.ENSP00000405330,9606.ENSP00000478570	TGFB1,FGB,FGA,GSK3B,FGG,SMAD4,PTEN,BCL2,ESR1,VEGFA
GO:0070482	response to oxygen levels	6	321	1.39	3.38e-06	9606.ENSP00000221930,9606.ENSP00000341551,9606.ENSP00000361021,9606.ENSP00000381185,9606.ENSP00000384849,9606.ENSP00000478570	TGFB1,SMAD4,PTEN,BCL2,CDKN1A,VEGFA
GO:0051050	positive regulation of transport	8	892	1.07	3.39e-06	9606.ENSP00000221930,9606.ENSP00000306099,9606.ENSP00000306361,9606.ENSP00000324806,9606.ENSP00000336829,9606.ENSP00000341551,9606.ENSP00000381185,9606.ENSP00000478570	TGFB1,FGB,FGA,GSK3B,FGG,SMAD4,BCL2,VEGFA
GO:0032880	regulation of protein localization	8	901	1.06	3.61e-06	9606.ENSP00000221930,9606.ENSP00000306099,9606.ENSP00000306361,9606.ENSP00000324806,9606.ENSP00000336829,9606.ENSP00000381185,9606.ENSP00000384849,9606.ENSP00000478570	TGFB1,FGB,FGA,GSK3B,FGG,BCL2,CDKN1A,VEGFA
GO:0045597	positive regulation of cell differentiation	8	908	1.06	3.72e-06	9606.ENSP00000221930,9606.ENSP00000306099,9606.ENSP00000306361,9606.ENSP00000336829,9606.ENSP00000341551,9606.ENSP00000361021,9606.ENSP00000381185,9606.ENSP00000478570	TGFB1,FGB,FGA,FGG,SMAD4,PTEN,BCL2,VEGFA
GO:2001236	regulation of extrinsic apoptotic signaling pathway	5	158	1.62	3.72e-06	9606.ENSP00000306099,9606.ENSP00000306361,9606.ENSP00000336829,9606.ENSP00000361021,9606.ENSP00000381185	FGB,FGA,FGG,PTEN,BCL2
GO:1902041	regulation of extrinsic apoptotic signaling pathway via death domain receptors	4	57	1.96	3.88e-06	9606.ENSP00000306099,9606.ENSP00000306361,9606.ENSP00000336829,9606.ENSP00000361021	FGB,FGA,FGG,PTEN
GO:0003018	vascular process in circulatory system	5	162	1.6	4.02e-06	9606.ENSP00000221930,9606.ENSP00000306099,9606.ENSP00000306361,9606.ENSP00000336829,9606.ENSP00000478570	TGFB1,FGB,FGA,FGG,VEGFA
GO:0009719	response to endogenous stimulus	9	1353	0.94	4.21e-06	9606.ENSP00000221930,9606.ENSP00000306099,9606.ENSP00000324806,9606.ENSP00000341551,9606.ENSP00000352516,9606.ENSP00000361021,9606.ENSP00000381185,9606.ENSP00000384849,9606.ENSP00000405330	TGFB1,FGB,GSK3B,SMAD4,DNMT1,PTEN,BCL2,CDKN1A,ESR1
GO:0031639	plasminogen activation	3	11	2.55	4.32e-06	9606.ENSP00000306099,9606.ENSP00000306361,9606.ENSP00000336829	FGB,FGA,FGG
GO:2000377	regulation of reactive oxygen species metabolic process	5	169	1.59	4.73e-06	9606.ENSP00000221930,9606.ENSP00000281043,9606.ENSP00000381185,9606.ENSP00000384849,9606.ENSP00000405330	TGFB1,MYCN,BCL2,CDKN1A,ESR1
GO:0071345	cellular response to cytokine stimulus	8	953	1.04	4.93e-06	9606.ENSP00000221930,9606.ENSP00000306099,9606.ENSP00000324806,9606.ENSP00000336829,9606.ENSP00000341551,9606.ENSP00000381185,9606.ENSP00000384849,9606.ENSP00000478570	TGFB1,FGB,GSK3B,FGG,SMAD4,BCL2,CDKN1A,VEGFA
GO:0035239	tube morphogenesis	7	615	1.17	5.11e-06	9606.ENSP00000221930,9606.ENSP00000281043,9606.ENSP00000341551,9606.ENSP00000361021,9606.ENSP00000381185,9606.ENSP00000405330,9606.ENSP00000478570	TGFB1,MYCN,SMAD4,PTEN,BCL2,ESR1,VEGFA
GO:1902533	positive regulation of intracellular signal transduction	8	959	1.04	5.11e-06	9606.ENSP00000221930,9606.ENSP00000306099,9606.ENSP00000306361,9606.ENSP00000336829,9606.ENSP00000361021,9606.ENSP00000381185,9606.ENSP00000405330,9606.ENSP00000478570	TGFB1,FGB,FGA,FGG,PTEN,BCL2,ESR1,VEGFA
GO:0061045	negative regulation of wound healing	4	66	1.9	6.00e-06	9606.ENSP00000306099,9606.ENSP00000306361,9606.ENSP00000336829,9606.ENSP00000361021	FGB,FGA,FGG,PTEN
GO:0034116	positive regulation of heterotypic cell-cell adhesion	3	13	2.48	6.04e-06	9606.ENSP00000306099,9606.ENSP00000306361,9606.ENSP00000336829	FGB,FGA,FGG
GO:0045785	positive regulation of cell adhesion	6	375	1.32	6.64e-06	9606.ENSP00000221930,9606.ENSP00000306099,9606.ENSP00000306361,9606.ENSP00000324806,9606.ENSP00000336829,9606.ENSP00000478570	TGFB1,FGB,FGA,GSK3B,FGG,VEGFA
GO:0040008	regulation of growth	7	663	1.14	7.67e-06	9606.ENSP00000221930,9606.ENSP00000324806,9606.ENSP00000341551,9606.ENSP00000361021,9606.ENSP00000381185,9606.ENSP00000384849,9606.ENSP00000478570	TGFB1,GSK3B,SMAD4,PTEN,BCL2,CDKN1A,VEGFA
GO:0070201	regulation of establishment of protein localization	7	662	1.14	7.67e-06	9606.ENSP00000221930,9606.ENSP00000306099,9606.ENSP00000306361,9606.ENSP00000324806,9606.ENSP00000336829,9606.ENSP00000381185,9606.ENSP00000384849	TGFB1,FGB,FGA,GSK3B,FGG,BCL2,CDKN1A
GO:2001233	regulation of apoptotic signaling pathway	6	388	1.3	7.70e-06	9606.ENSP00000306099,9606.ENSP00000306361,9606.ENSP00000324806,9606.ENSP00000336829,9606.ENSP00000361021,9606.ENSP00000381185	FGB,FGA,GSK3B,FGG,PTEN,BCL2
GO:0048468	cell development	9	1493	0.9	7.96e-06	9606.ENSP00000221930,9606.ENSP00000324806,9606.ENSP00000336829,9606.ENSP00000341551,9606.ENSP00000361021,9606.ENSP00000381185,9606.ENSP00000384849,9606.ENSP00000405330,9606.ENSP00000478570	TGFB1,GSK3B,FGG,SMAD4,PTEN,BCL2,CDKN1A,ESR1,VEGFA
GO:0048732	gland development	6	395	1.3	8.14e-06	9606.ENSP00000221930,9606.ENSP00000341551,9606.ENSP00000361021,9606.ENSP00000381185,9606.ENSP00000405330,9606.ENSP00000478570	TGFB1,SMAD4,PTEN,BCL2,ESR1,VEGFA
GO:1904951	positive regulation of establishment of protein localization	6	397	1.29	8.29e-06	9606.ENSP00000221930,9606.ENSP00000306099,9606.ENSP00000306361,9606.ENSP00000324806,9606.ENSP00000336829,9606.ENSP00000381185	TGFB1,FGB,FGA,GSK3B,FGG,BCL2
GO:0045596	negative regulation of cell differentiation	7	683	1.13	8.61e-06	9606.ENSP00000221930,9606.ENSP00000281043,9606.ENSP00000324806,9606.ENSP00000341551,9606.ENSP00000352516,9606.ENSP00000361021,9606.ENSP00000381185	TGFB1,MYCN,GSK3B,SMAD4,DNMT1,PTEN,BCL2
GO:0001558	regulation of cell growth	6	402	1.29	8.71e-06	9606.ENSP00000221930,9606.ENSP00000324806,9606.ENSP00000341551,9606.ENSP00000381185,9606.ENSP00000384849,9606.ENSP00000478570	TGFB1,GSK3B,SMAD4,BCL2,CDKN1A,VEGFA
GO:1903798	regulation of production of miRNAs involved in gene silencing by miRNA	3	16	2.39	8.95e-06	9606.ENSP00000221930,9606.ENSP00000281043,9606.ENSP00000405330	TGFB1,MYCN,ESR1
GO:0009892	negative regulation of metabolic process	11	2762	0.72	8.98e-06	9606.ENSP00000221930,9606.ENSP00000281043,9606.ENSP00000306361,9606.ENSP00000324806,9606.ENSP00000341551,9606.ENSP00000352516,9606.ENSP00000361021,9606.ENSP00000381185,9606.ENSP00000384849,9606.ENSP00000405330,9606.ENSP00000478570	TGFB1,MYCN,FGA,GSK3B,SMAD4,DNMT1,PTEN,BCL2,CDKN1A,ESR1,VEGFA
GO:0051248	negative regulation of protein metabolic process	8	1075	0.99	9.71e-06	9606.ENSP00000221930,9606.ENSP00000306361,9606.ENSP00000324806,9606.ENSP00000341551,9606.ENSP00000352516,9606.ENSP00000361021,9606.ENSP00000384849,9606.ENSP00000478570	TGFB1,FGA,GSK3B,SMAD4,DNMT1,PTEN,CDKN1A,VEGFA
GO:2000027	regulation of animal organ morphogenesis	5	207	1.5	9.71e-06	9606.ENSP00000221930,9606.ENSP00000341551,9606.ENSP00000381185,9606.ENSP00000405330,9606.ENSP00000478570	TGFB1,SMAD4,BCL2,ESR1,VEGFA
GO:0031058	positive regulation of histone modification	4	86	1.78	1.25e-05	9606.ENSP00000221930,9606.ENSP00000341551,9606.ENSP00000352516,9606.ENSP00000478570	TGFB1,SMAD4,DNMT1,VEGFA
GO:0009888	tissue development	9	1626	0.86	1.36e-05	9606.ENSP00000221930,9606.ENSP00000281043,9606.ENSP00000324806,9606.ENSP00000341551,9606.ENSP00000361021,9606.ENSP00000381185,9606.ENSP00000384849,9606.ENSP00000405330,9606.ENSP00000478570	TGFB1,MYCN,GSK3B,SMAD4,PTEN,BCL2,CDKN1A,ESR1,VEGFA
GO:0080090	regulation of primary metabolic process	14	5982	0.48	1.49e-05	9606.ENSP00000221930,9606.ENSP00000261254,9606.ENSP00000281043,9606.ENSP00000306099,9606.ENSP00000306361,9606.ENSP00000324806,9606.ENSP00000336829,9606.ENSP00000341551,9606.ENSP00000352516,9606.ENSP00000361021,9606.ENSP00000381185,9606.ENSP00000384849,9606.ENSP00000405330,9606.ENSP00000478570	TGFB1,CCND2,MYCN,FGB,FGA,GSK3B,FGG,SMAD4,DNMT1,PTEN,BCL2,CDKN1A,ESR1,VEGFA
GO:0042730	fibrinolysis	3	21	2.27	1.57e-05	9606.ENSP00000306099,9606.ENSP00000306361,9606.ENSP00000336829	FGB,FGA,FGG
GO:0045926	negative regulation of growth	5	235	1.44	1.57e-05	9606.ENSP00000221930,9606.ENSP00000341551,9606.ENSP00000361021,9606.ENSP00000381185,9606.ENSP00000384849	TGFB1,SMAD4,PTEN,BCL2,CDKN1A
GO:0090066	regulation of anatomical structure size	6	464	1.23	1.62e-05	9606.ENSP00000306099,9606.ENSP00000306361,9606.ENSP00000324806,9606.ENSP00000336829,9606.ENSP00000361021,9606.ENSP00000478570	FGB,FGA,GSK3B,FGG,PTEN,VEGFA
GO:0060627	regulation of vesicle-mediated transport	6	480	1.21	1.92e-05	9606.ENSP00000221930,9606.ENSP00000306099,9606.ENSP00000306361,9606.ENSP00000336829,9606.ENSP00000361021,9606.ENSP00000478570	TGFB1,FGB,FGA,FGG,PTEN,VEGFA
GO:0010720	positive regulation of cell development	6	491	1.2	2.16e-05	9606.ENSP00000306099,9606.ENSP00000306361,9606.ENSP00000336829,9606.ENSP00000361021,9606.ENSP00000381185,9606.ENSP00000478570	FGB,FGA,FGG,PTEN,BCL2,VEGFA
GO:0060968	regulation of gene silencing	4	103	1.7	2.21e-05	9606.ENSP00000221930,9606.ENSP00000281043,9606.ENSP00000352516,9606.ENSP00000405330	TGFB1,MYCN,DNMT1,ESR1
GO:2001237	negative regulation of extrinsic apoptotic signaling pathway	4	104	1.7	2.27e-05	9606.ENSP00000306099,9606.ENSP00000306361,9606.ENSP00000336829,9606.ENSP00000381185	FGB,FGA,FGG,BCL2
GO:0001952	regulation of cell-matrix adhesion	4	105	1.7	2.31e-05	9606.ENSP00000324806,9606.ENSP00000361021,9606.ENSP00000381185,9606.ENSP00000478570	GSK3B,PTEN,BCL2,VEGFA
GO:0070527	platelet aggregation	3	25	2.19	2.31e-05	9606.ENSP00000306099,9606.ENSP00000306361,9606.ENSP00000336829	FGB,FGA,FGG
GO:0072378	blood coagulation, fibrin clot formation	3	27	2.16	2.78e-05	9606.ENSP00000306099,9606.ENSP00000306361,9606.ENSP00000336829	FGB,FGA,FGG
GO:0009887	animal organ morphogenesis	7	865	1.02	2.97e-05	9606.ENSP00000221930,9606.ENSP00000281043,9606.ENSP00000341551,9606.ENSP00000361021,9606.ENSP00000381185,9606.ENSP00000405330,9606.ENSP00000478570	TGFB1,MYCN,SMAD4,PTEN,BCL2,ESR1,VEGFA
GO:2000352	negative regulation of endothelial cell apoptotic process	3	28	2.15	2.98e-05	9606.ENSP00000306099,9606.ENSP00000306361,9606.ENSP00000336829	FGB,FGA,FGG
GO:0003008	system process	9	1827	0.81	2.99e-05	9606.ENSP00000221930,9606.ENSP00000261254,9606.ENSP00000306099,9606.ENSP00000306361,9606.ENSP00000324806,9606.ENSP00000336829,9606.ENSP00000361021,9606.ENSP00000381185,9606.ENSP00000478570	TGFB1,CCND2,FGB,FGA,GSK3B,FGG,PTEN,BCL2,VEGFA
GO:0031324	negative regulation of cellular metabolic process	10	2463	0.72	3.03e-05	9606.ENSP00000221930,9606.ENSP00000281043,9606.ENSP00000324806,9606.ENSP00000341551,9606.ENSP00000352516,9606.ENSP00000361021,9606.ENSP00000381185,9606.ENSP00000384849,9606.ENSP00000405330,9606.ENSP00000478570	TGFB1,MYCN,GSK3B,SMAD4,DNMT1,PTEN,BCL2,CDKN1A,ESR1,VEGFA
GO:0002684	positive regulation of immune system process	7	882	1.02	3.28e-05	9606.ENSP00000221930,9606.ENSP00000306099,9606.ENSP00000306361,9606.ENSP00000336829,9606.ENSP00000381185,9606.ENSP00000384849,9606.ENSP00000478570	TGFB1,FGB,FGA,FGG,BCL2,CDKN1A,VEGFA
GO:0001666	response to hypoxia	5	288	1.35	3.44e-05	9606.ENSP00000221930,9606.ENSP00000341551,9606.ENSP00000361021,9606.ENSP00000381185,9606.ENSP00000478570	TGFB1,SMAD4,PTEN,BCL2,VEGFA
GO:0007160	cell-matrix adhesion	4	119	1.64	3.44e-05	9606.ENSP00000306099,9606.ENSP00000306361,9606.ENSP00000336829,9606.ENSP00000381185	FGB,FGA,FGG,BCL2
GO:0042221	response to chemical	12	4153	0.58	3.54e-05	9606.ENSP00000221930,9606.ENSP00000306099,9606.ENSP00000306361,9606.ENSP00000324806,9606.ENSP00000336829,9606.ENSP00000341551,9606.ENSP00000352516,9606.ENSP00000361021,9606.ENSP00000381185,9606.ENSP00000384849,9606.ENSP00000405330,9606.ENSP00000478570	TGFB1,FGB,FGA,GSK3B,FGG,SMAD4,DNMT1,PTEN,BCL2,CDKN1A,ESR1,VEGFA
GO:2000026	regulation of multicellular organismal development	9	1876	0.8	3.56e-05	9606.ENSP00000221930,9606.ENSP00000281043,9606.ENSP00000324806,9606.ENSP00000341551,9606.ENSP00000352516,9606.ENSP00000361021,9606.ENSP00000381185,9606.ENSP00000405330,9606.ENSP00000478570	TGFB1,MYCN,GSK3B,SMAD4,DNMT1,PTEN,BCL2,ESR1,VEGFA
GO:0010638	positive regulation of organelle organization	6	552	1.15	3.63e-05	9606.ENSP00000221930,9606.ENSP00000324806,9606.ENSP00000341551,9606.ENSP00000352516,9606.ENSP00000381185,9606.ENSP00000478570	TGFB1,GSK3B,SMAD4,DNMT1,BCL2,VEGFA
GO:0032501	multicellular organismal process	14	6507	0.45	3.63e-05	9606.ENSP00000221930,9606.ENSP00000261254,9606.ENSP00000281043,9606.ENSP00000306099,9606.ENSP00000306361,9606.ENSP00000324806,9606.ENSP00000336829,9606.ENSP00000341551,9606.ENSP00000352516,9606.ENSP00000361021,9606.ENSP00000381185,9606.ENSP00000384849,9606.ENSP00000405330,9606.ENSP00000478570	TGFB1,CCND2,MYCN,FGB,FGA,GSK3B,FGG,SMAD4,DNMT1,PTEN,BCL2,CDKN1A,ESR1,VEGFA
GO:1900026	positive regulation of substrate adhesion-dependent cell spreading	3	32	2.09	3.87e-05	9606.ENSP00000306099,9606.ENSP00000306361,9606.ENSP00000336829	FGB,FGA,FGG
GO:0010605	negative regulation of macromolecule metabolic process	10	2558	0.71	3.88e-05	9606.ENSP00000221930,9606.ENSP00000281043,9606.ENSP00000306361,9606.ENSP00000324806,9606.ENSP00000341551,9606.ENSP00000352516,9606.ENSP00000361021,9606.ENSP00000384849,9606.ENSP00000405330,9606.ENSP00000478570	TGFB1,MYCN,FGA,GSK3B,SMAD4,DNMT1,PTEN,CDKN1A,ESR1,VEGFA
GO:0016202	regulation of striated muscle tissue development	4	127	1.61	4.02e-05	9606.ENSP00000221930,9606.ENSP00000341551,9606.ENSP00000361021,9606.ENSP00000381185	TGFB1,SMAD4,PTEN,BCL2
GO:0043085	positive regulation of catalytic activity	8	1381	0.88	4.14e-05	9606.ENSP00000221930,9606.ENSP00000261254,9606.ENSP00000324806,9606.ENSP00000361021,9606.ENSP00000381185,9606.ENSP00000384849,9606.ENSP00000405330,9606.ENSP00000478570	TGFB1,CCND2,GSK3B,PTEN,BCL2,CDKN1A,ESR1,VEGFA
GO:0045907	positive regulation of vasoconstriction	3	33	2.07	4.14e-05	9606.ENSP00000306099,9606.ENSP00000306361,9606.ENSP00000336829	FGB,FGA,FGG
GO:0002682	regulation of immune system process	8	1391	0.88	4.28e-05	9606.ENSP00000221930,9606.ENSP00000306099,9606.ENSP00000306361,9606.ENSP00000336829,9606.ENSP00000381185,9606.ENSP00000384849,9606.ENSP00000405330,9606.ENSP00000478570	TGFB1,FGB,FGA,FGG,BCL2,CDKN1A,ESR1,VEGFA
GO:0046887	positive regulation of hormone secretion	4	130	1.6	4.28e-05	9606.ENSP00000306099,9606.ENSP00000306361,9606.ENSP00000336829,9606.ENSP00000341551	FGB,FGA,FGG,SMAD4
GO:0048762	mesenchymal cell differentiation	4	130	1.6	4.28e-05	9606.ENSP00000221930,9606.ENSP00000324806,9606.ENSP00000341551,9606.ENSP00000381185	TGFB1,GSK3B,SMAD4,BCL2
GO:1905330	regulation of morphogenesis of an epithelium	4	130	1.6	4.28e-05	9606.ENSP00000221930,9606.ENSP00000361021,9606.ENSP00000405330,9606.ENSP00000478570	TGFB1,PTEN,ESR1,VEGFA
GO:0032101	regulation of response to external stimulus	7	955	0.98	4.65e-05	9606.ENSP00000221930,9606.ENSP00000306099,9606.ENSP00000306361,9606.ENSP00000336829,9606.ENSP00000361021,9606.ENSP00000405330,9606.ENSP00000478570	TGFB1,FGB,FGA,FGG,PTEN,ESR1,VEGFA
GO:0031400	negative regulation of protein modification process	6	592	1.12	4.70e-05	9606.ENSP00000221930,9606.ENSP00000324806,9606.ENSP00000341551,9606.ENSP00000352516,9606.ENSP00000361021,9606.ENSP00000384849	TGFB1,GSK3B,SMAD4,DNMT1,PTEN,CDKN1A
GO:0010770	positive regulation of cell morphogenesis involved in differentiation	4	136	1.58	4.80e-05	9606.ENSP00000306099,9606.ENSP00000306361,9606.ENSP00000336829,9606.ENSP00000478570	FGB,FGA,FGG,VEGFA
GO:1902042	negative regulation of extrinsic apoptotic signaling pathway via death domain receptors	3	36	2.04	4.85e-05	9606.ENSP00000306099,9606.ENSP00000306361,9606.ENSP00000336829	FGB,FGA,FGG
GO:0003006	developmental process involved in reproduction	6	622	1.1	6.05e-05	9606.ENSP00000221930,9606.ENSP00000341551,9606.ENSP00000361021,9606.ENSP00000381185,9606.ENSP00000405330,9606.ENSP00000478570	TGFB1,SMAD4,PTEN,BCL2,ESR1,VEGFA
GO:0051223	regulation of protein transport	6	622	1.1	6.05e-05	9606.ENSP00000221930,9606.ENSP00000306099,9606.ENSP00000306361,9606.ENSP00000324806,9606.ENSP00000336829,9606.ENSP00000384849	TGFB1,FGB,FGA,GSK3B,FGG,CDKN1A
GO:0010038	response to metal ion	5	339	1.28	6.07e-05	9606.ENSP00000306099,9606.ENSP00000306361,9606.ENSP00000336829,9606.ENSP00000361021,9606.ENSP00000381185	FGB,FGA,FGG,PTEN,BCL2
GO:0048589	developmental growth	5	340	1.28	6.12e-05	9606.ENSP00000221930,9606.ENSP00000341551,9606.ENSP00000361021,9606.ENSP00000381185,9606.ENSP00000405330	TGFB1,SMAD4,PTEN,BCL2,ESR1
GO:0051147	regulation of muscle cell differentiation	4	148	1.55	6.33e-05	9606.ENSP00000221930,9606.ENSP00000341551,9606.ENSP00000352516,9606.ENSP00000381185	TGFB1,SMAD4,DNMT1,BCL2
GO:2000045	regulation of G1/S transition of mitotic cell cycle	4	148	1.55	6.33e-05	9606.ENSP00000261254,9606.ENSP00000361021,9606.ENSP00000381185,9606.ENSP00000384849	CCND2,PTEN,BCL2,CDKN1A
GO:0010212	response to ionizing radiation	4	149	1.54	6.37e-05	9606.ENSP00000221930,9606.ENSP00000261254,9606.ENSP00000381185,9606.ENSP00000384849	TGFB1,CCND2,BCL2,CDKN1A
GO:0032269	negative regulation of cellular protein metabolic process	7	1014	0.95	6.37e-05	9606.ENSP00000221930,9606.ENSP00000324806,9606.ENSP00000341551,9606.ENSP00000352516,9606.ENSP00000361021,9606.ENSP00000384849,9606.ENSP00000478570	TGFB1,GSK3B,SMAD4,DNMT1,PTEN,CDKN1A,VEGFA
GO:0065008	regulation of biological quality	11	3559	0.61	6.64e-05	9606.ENSP00000221930,9606.ENSP00000306099,9606.ENSP00000306361,9606.ENSP00000324806,9606.ENSP00000336829,9606.ENSP00000341551,9606.ENSP00000361021,9606.ENSP00000381185,9606.ENSP00000384849,9606.ENSP00000405330,9606.ENSP00000478570	TGFB1,FGB,FGA,GSK3B,FGG,SMAD4,PTEN,BCL2,CDKN1A,ESR1,VEGFA
GO:0001775	cell activation	7	1024	0.95	6.68e-05	9606.ENSP00000221930,9606.ENSP00000306099,9606.ENSP00000306361,9606.ENSP00000336829,9606.ENSP00000341551,9606.ENSP00000345096,9606.ENSP00000381185	TGFB1,FGB,FGA,FGG,SMAD4,IMPDH1,BCL2
GO:1901990	regulation of mitotic cell cycle phase transition	5	351	1.27	6.80e-05	9606.ENSP00000221930,9606.ENSP00000261254,9606.ENSP00000361021,9606.ENSP00000381185,9606.ENSP00000384849	TGFB1,CCND2,PTEN,BCL2,CDKN1A
GO:0048738	cardiac muscle tissue development	4	154	1.53	7.04e-05	9606.ENSP00000221930,9606.ENSP00000341551,9606.ENSP00000361021,9606.ENSP00000478570	TGFB1,SMAD4,PTEN,VEGFA
GO:0009628	response to abiotic stimulus	7	1052	0.94	7.75e-05	9606.ENSP00000221930,9606.ENSP00000261254,9606.ENSP00000341551,9606.ENSP00000361021,9606.ENSP00000381185,9606.ENSP00000384849,9606.ENSP00000478570	TGFB1,CCND2,SMAD4,PTEN,BCL2,CDKN1A,VEGFA
GO:0010942	positive regulation of cell death	6	663	1.07	7.85e-05	9606.ENSP00000221930,9606.ENSP00000281043,9606.ENSP00000324806,9606.ENSP00000361021,9606.ENSP00000381185,9606.ENSP00000384849	TGFB1,MYCN,GSK3B,PTEN,BCL2,CDKN1A
GO:0051222	positive regulation of protein transport	5	365	1.25	7.85e-05	9606.ENSP00000221930,9606.ENSP00000306099,9606.ENSP00000306361,9606.ENSP00000324806,9606.ENSP00000336829	TGFB1,FGB,FGA,GSK3B,FGG
GO:0060429	epithelium development	7	1055	0.94	7.85e-05	9606.ENSP00000221930,9606.ENSP00000281043,9606.ENSP00000341551,9606.ENSP00000381185,9606.ENSP00000384849,9606.ENSP00000405330,9606.ENSP00000478570	TGFB1,MYCN,SMAD4,BCL2,CDKN1A,ESR1,VEGFA
GO:1903532	positive regulation of secretion by cell	5	364	1.25	7.85e-05	9606.ENSP00000221930,9606.ENSP00000306099,9606.ENSP00000306361,9606.ENSP00000336829,9606.ENSP00000341551	TGFB1,FGB,FGA,FGG,SMAD4
GO:0045843	negative regulation of striated muscle tissue development	3	45	1.94	7.90e-05	9606.ENSP00000221930,9606.ENSP00000341551,9606.ENSP00000361021	TGFB1,SMAD4,PTEN
GO:0051240	positive regulation of multicellular organismal process	8	1551	0.83	7.90e-05	9606.ENSP00000221930,9606.ENSP00000306099,9606.ENSP00000306361,9606.ENSP00000336829,9606.ENSP00000341551,9606.ENSP00000361021,9606.ENSP00000381185,9606.ENSP00000478570	TGFB1,FGB,FGA,FGG,SMAD4,PTEN,BCL2,VEGFA
GO:0030308	negative regulation of cell growth	4	164	1.5	8.21e-05	9606.ENSP00000221930,9606.ENSP00000341551,9606.ENSP00000381185,9606.ENSP00000384849	TGFB1,SMAD4,BCL2,CDKN1A
GO:0008015	blood circulation	5	373	1.24	8.23e-05	9606.ENSP00000221930,9606.ENSP00000306099,9606.ENSP00000306361,9606.ENSP00000336829,9606.ENSP00000478570	TGFB1,FGB,FGA,FGG,VEGFA
GO:0008283	cell population proliferation	6	676	1.06	8.23e-05	9606.ENSP00000221930,9606.ENSP00000341551,9606.ENSP00000345096,9606.ENSP00000361021,9606.ENSP00000381185,9606.ENSP00000405330	TGFB1,SMAD4,IMPDH1,PTEN,BCL2,ESR1
GO:0045055	regulated exocytosis	6	691	1.05	8.99e-05	9606.ENSP00000221930,9606.ENSP00000306099,9606.ENSP00000306361,9606.ENSP00000336829,9606.ENSP00000345096,9606.ENSP00000478570	TGFB1,FGB,FGA,FGG,IMPDH1,VEGFA
GO:1904705	regulation of vascular smooth muscle cell proliferation	3	49	1.9	9.24e-05	9606.ENSP00000352516,9606.ENSP00000361021,9606.ENSP00000384849	DNMT1,PTEN,CDKN1A
GO:0071495	cellular response to endogenous stimulus	7	1106	0.92	9.46e-05	9606.ENSP00000221930,9606.ENSP00000306099,9606.ENSP00000324806,9606.ENSP00000341551,9606.ENSP00000352516,9606.ENSP00000361021,9606.ENSP00000405330	TGFB1,FGB,GSK3B,SMAD4,DNMT1,PTEN,ESR1
GO:0007165	signal transduction	12	4738	0.52	0.00010	9606.ENSP00000221930,9606.ENSP00000306099,9606.ENSP00000306361,9606.ENSP00000324806,9606.ENSP00000336829,9606.ENSP00000341551,9606.ENSP00000352516,9606.ENSP00000361021,9606.ENSP00000381185,9606.ENSP00000384849,9606.ENSP00000405330,9606.ENSP00000478570	TGFB1,FGB,FGA,GSK3B,FGG,SMAD4,DNMT1,PTEN,BCL2,CDKN1A,ESR1,VEGFA
GO:0048608	reproductive structure development	5	405	1.21	0.00011	9606.ENSP00000341551,9606.ENSP00000361021,9606.ENSP00000381185,9606.ENSP00000405330,9606.ENSP00000478570	SMAD4,PTEN,BCL2,ESR1,VEGFA
GO:0060688	regulation of morphogenesis of a branching structure	3	53	1.87	0.00011	9606.ENSP00000221930,9606.ENSP00000405330,9606.ENSP00000478570	TGFB1,ESR1,VEGFA
GO:0048146	positive regulation of fibroblast proliferation	3	54	1.86	0.00012	9606.ENSP00000221930,9606.ENSP00000384849,9606.ENSP00000405330	TGFB1,CDKN1A,ESR1
GO:0050767	regulation of neurogenesis	6	730	1.03	0.00012	9606.ENSP00000221930,9606.ENSP00000281043,9606.ENSP00000324806,9606.ENSP00000361021,9606.ENSP00000381185,9606.ENSP00000478570	TGFB1,MYCN,GSK3B,PTEN,BCL2,VEGFA
GO:0051172	negative regulation of nitrogen compound metabolic process	9	2307	0.71	0.00013	9606.ENSP00000221930,9606.ENSP00000306361,9606.ENSP00000324806,9606.ENSP00000341551,9606.ENSP00000352516,9606.ENSP00000361021,9606.ENSP00000384849,9606.ENSP00000405330,9606.ENSP00000478570	TGFB1,FGA,GSK3B,SMAD4,DNMT1,PTEN,CDKN1A,ESR1,VEGFA
GO:0060751	branch elongation involved in mammary gland duct branching	2	5	2.72	0.00013	9606.ENSP00000221930,9606.ENSP00000405330	TGFB1,ESR1
GO:0006508	proteolysis	7	1203	0.88	0.00015	9606.ENSP00000221930,9606.ENSP00000306099,9606.ENSP00000306361,9606.ENSP00000336829,9606.ENSP00000341551,9606.ENSP00000361021,9606.ENSP00000405330	TGFB1,FGB,FGA,FGG,SMAD4,PTEN,ESR1
GO:0060341	regulation of cellular localization	6	766	1.01	0.00015	9606.ENSP00000221930,9606.ENSP00000324806,9606.ENSP00000361021,9606.ENSP00000381185,9606.ENSP00000384849,9606.ENSP00000478570	TGFB1,GSK3B,PTEN,BCL2,CDKN1A,VEGFA
GO:0043152	induction of bacterial agglutination	2	6	2.64	0.00016	9606.ENSP00000306099,9606.ENSP00000306361	FGB,FGA
GO:0051716	cellular response to stimulus	13	6212	0.44	0.00018	9606.ENSP00000221930,9606.ENSP00000261254,9606.ENSP00000306099,9606.ENSP00000306361,9606.ENSP00000324806,9606.ENSP00000336829,9606.ENSP00000341551,9606.ENSP00000352516,9606.ENSP00000361021,9606.ENSP00000381185,9606.ENSP00000384849,9606.ENSP00000405330,9606.ENSP00000478570	TGFB1,CCND2,FGB,FGA,GSK3B,FGG,SMAD4,DNMT1,PTEN,BCL2,CDKN1A,ESR1,VEGFA
GO:0071479	cellular response to ionizing radiation	3	64	1.79	0.00018	9606.ENSP00000221930,9606.ENSP00000261254,9606.ENSP00000384849	TGFB1,CCND2,CDKN1A
GO:0043412	macromolecule modification	10	3197	0.61	0.00019	9606.ENSP00000221930,9606.ENSP00000306361,9606.ENSP00000324806,9606.ENSP00000336829,9606.ENSP00000341551,9606.ENSP00000352516,9606.ENSP00000361021,9606.ENSP00000381185,9606.ENSP00000384849,9606.ENSP00000405330	TGFB1,FGA,GSK3B,FGG,SMAD4,DNMT1,PTEN,BCL2,CDKN1A,ESR1
GO:0001837	epithelial to mesenchymal transition	3	68	1.76	0.00020	9606.ENSP00000221930,9606.ENSP00000324806,9606.ENSP00000341551	TGFB1,GSK3B,SMAD4
GO:0007183	SMAD protein complex assembly	2	7	2.57	0.00020	9606.ENSP00000221930,9606.ENSP00000341551	TGFB1,SMAD4
GO:0021700	developmental maturation	4	216	1.38	0.00020	9606.ENSP00000336829,9606.ENSP00000361021,9606.ENSP00000384849,9606.ENSP00000478570	FGG,PTEN,CDKN1A,VEGFA
GO:1903827	regulation of cellular protein localization	5	465	1.15	0.00020	9606.ENSP00000221930,9606.ENSP00000324806,9606.ENSP00000381185,9606.ENSP00000384849,9606.ENSP00000478570	TGFB1,GSK3B,BCL2,CDKN1A,VEGFA
GO:0010628	positive regulation of gene expression	8	1826	0.76	0.00021	9606.ENSP00000221930,9606.ENSP00000281043,9606.ENSP00000324806,9606.ENSP00000341551,9606.ENSP00000352516,9606.ENSP00000361021,9606.ENSP00000405330,9606.ENSP00000478570	TGFB1,MYCN,GSK3B,SMAD4,DNMT1,PTEN,ESR1,VEGFA
GO:1901983	regulation of protein acetylation	3	69	1.75	0.00021	9606.ENSP00000221930,9606.ENSP00000324806,9606.ENSP00000341551	TGFB1,GSK3B,SMAD4
GO:0006950	response to stress	10	3267	0.6	0.00022	9606.ENSP00000221930,9606.ENSP00000306099,9606.ENSP00000306361,9606.ENSP00000324806,9606.ENSP00000336829,9606.ENSP00000341551,9606.ENSP00000361021,9606.ENSP00000381185,9606.ENSP00000384849,9606.ENSP00000478570	TGFB1,FGB,FGA,GSK3B,FGG,SMAD4,PTEN,BCL2,CDKN1A,VEGFA
GO:0035265	organ growth	3	71	1.74	0.00023	9606.ENSP00000361021,9606.ENSP00000381185,9606.ENSP00000405330	PTEN,BCL2,ESR1
GO:0080134	regulation of response to stress	7	1299	0.85	0.00023	9606.ENSP00000306099,9606.ENSP00000306361,9606.ENSP00000324806,9606.ENSP00000336829,9606.ENSP00000361021,9606.ENSP00000405330,9606.ENSP00000478570	FGB,FGA,GSK3B,FGG,PTEN,ESR1,VEGFA
GO:0009725	response to hormone	6	854	0.96	0.00024	9606.ENSP00000221930,9606.ENSP00000306099,9606.ENSP00000361021,9606.ENSP00000381185,9606.ENSP00000384849,9606.ENSP00000405330	TGFB1,FGB,PTEN,BCL2,CDKN1A,ESR1
GO:0050896	response to stimulus	14	7824	0.37	0.00024	9606.ENSP00000221930,9606.ENSP00000261254,9606.ENSP00000306099,9606.ENSP00000306361,9606.ENSP00000324806,9606.ENSP00000336829,9606.ENSP00000341551,9606.ENSP00000345096,9606.ENSP00000352516,9606.ENSP00000361021,9606.ENSP00000381185,9606.ENSP00000384849,9606.ENSP00000405330,9606.ENSP00000478570	TGFB1,CCND2,FGB,FGA,GSK3B,FGG,SMAD4,IMPDH1,DNMT1,PTEN,BCL2,CDKN1A,ESR1,VEGFA
GO:0055024	regulation of cardiac muscle tissue development	3	73	1.73	0.00024	9606.ENSP00000221930,9606.ENSP00000341551,9606.ENSP00000361021	TGFB1,SMAD4,PTEN
GO:0071900	regulation of protein serine/threonine kinase activity	5	488	1.13	0.00024	9606.ENSP00000221930,9606.ENSP00000261254,9606.ENSP00000361021,9606.ENSP00000384849,9606.ENSP00000478570	TGFB1,CCND2,PTEN,CDKN1A,VEGFA
GO:1903799	negative regulation of production of miRNAs involved in gene silencing by miRNA	2	8	2.51	0.00024	9606.ENSP00000221930,9606.ENSP00000405330	TGFB1,ESR1
GO:1903800	positive regulation of production of miRNAs involved in gene silencing by miRNA	2	8	2.51	0.00024	9606.ENSP00000221930,9606.ENSP00000281043	TGFB1,MYCN
GO:0032103	positive regulation of response to external stimulus	5	499	1.12	0.00025	9606.ENSP00000221930,9606.ENSP00000306099,9606.ENSP00000306361,9606.ENSP00000336829,9606.ENSP00000478570	TGFB1,FGB,FGA,FGG,VEGFA
GO:0022409	positive regulation of cell-cell adhesion	4	238	1.34	0.00026	9606.ENSP00000221930,9606.ENSP00000306099,9606.ENSP00000306361,9606.ENSP00000336829	TGFB1,FGB,FGA,FGG
GO:0032943	mononuclear cell proliferation	3	76	1.71	0.00026	9606.ENSP00000221930,9606.ENSP00000345096,9606.ENSP00000381185	TGFB1,IMPDH1,BCL2
GO:0044087	regulation of cellular component biogenesis	6	867	0.96	0.00026	9606.ENSP00000221930,9606.ENSP00000324806,9606.ENSP00000341551,9606.ENSP00000361021,9606.ENSP00000405330,9606.ENSP00000478570	TGFB1,GSK3B,SMAD4,PTEN,ESR1,VEGFA
GO:0050776	regulation of immune response	6	873	0.95	0.00026	9606.ENSP00000221930,9606.ENSP00000306099,9606.ENSP00000306361,9606.ENSP00000336829,9606.ENSP00000381185,9606.ENSP00000405330	TGFB1,FGB,FGA,FGG,BCL2,ESR1
GO:0010817	regulation of hormone levels	5	511	1.11	0.00027	9606.ENSP00000306099,9606.ENSP00000306361,9606.ENSP00000336829,9606.ENSP00000341551,9606.ENSP00000405330	FGB,FGA,FGG,SMAD4,ESR1
GO:0031334	positive regulation of protein complex assembly	4	241	1.34	0.00027	9606.ENSP00000221930,9606.ENSP00000324806,9606.ENSP00000405330,9606.ENSP00000478570	TGFB1,GSK3B,ESR1,VEGFA
GO:0045921	positive regulation of exocytosis	3	78	1.7	0.00027	9606.ENSP00000306099,9606.ENSP00000306361,9606.ENSP00000336829	FGB,FGA,FGG
GO:0045930	negative regulation of mitotic cell cycle	4	243	1.33	0.00027	9606.ENSP00000221930,9606.ENSP00000361021,9606.ENSP00000381185,9606.ENSP00000384849	TGFB1,PTEN,BCL2,CDKN1A
GO:0050714	positive regulation of protein secretion	4	240	1.34	0.00027	9606.ENSP00000221930,9606.ENSP00000306099,9606.ENSP00000306361,9606.ENSP00000336829	TGFB1,FGB,FGA,FGG
GO:1902532	negative regulation of intracellular signal transduction	5	514	1.1	0.00027	9606.ENSP00000324806,9606.ENSP00000341551,9606.ENSP00000361021,9606.ENSP00000381185,9606.ENSP00000405330	GSK3B,SMAD4,PTEN,BCL2,ESR1
GO:1990314	cellular response to insulin-like growth factor stimulus	2	9	2.46	0.00027	9606.ENSP00000221930,9606.ENSP00000361021	TGFB1,PTEN
GO:0044057	regulation of system process	5	516	1.1	0.00028	9606.ENSP00000306099,9606.ENSP00000306361,9606.ENSP00000336829,9606.ENSP00000341551,9606.ENSP00000361021	FGB,FGA,FGG,SMAD4,PTEN
GO:0050871	positive regulation of B cell activation	3	80	1.69	0.00028	9606.ENSP00000221930,9606.ENSP00000381185,9606.ENSP00000384849	TGFB1,BCL2,CDKN1A
GO:0001822	kidney development	4	251	1.32	0.00029	9606.ENSP00000221930,9606.ENSP00000341551,9606.ENSP00000381185,9606.ENSP00000478570	TGFB1,SMAD4,BCL2,VEGFA
GO:0010717	regulation of epithelial to mesenchymal transition	3	81	1.68	0.00029	9606.ENSP00000221930,9606.ENSP00000341551,9606.ENSP00000361021	TGFB1,SMAD4,PTEN
GO:0051091	positive regulation of DNA-binding transcription factor activity	4	250	1.32	0.00029	9606.ENSP00000221930,9606.ENSP00000361021,9606.ENSP00000405330,9606.ENSP00000478570	TGFB1,PTEN,ESR1,VEGFA
GO:0007568	aging	4	255	1.31	0.00031	9606.ENSP00000221930,9606.ENSP00000361021,9606.ENSP00000381185,9606.ENSP00000384849	TGFB1,PTEN,BCL2,CDKN1A
GO:0051258	protein polymerization	3	83	1.67	0.00031	9606.ENSP00000306099,9606.ENSP00000306361,9606.ENSP00000336829	FGB,FGA,FGG
GO:0110110	positive regulation of animal organ morphogenesis	3	83	1.67	0.00031	9606.ENSP00000221930,9606.ENSP00000341551,9606.ENSP00000478570	TGFB1,SMAD4,VEGFA
GO:0030154	cell differentiation	10	3457	0.58	0.00032	9606.ENSP00000221930,9606.ENSP00000281043,9606.ENSP00000324806,9606.ENSP00000336829,9606.ENSP00000341551,9606.ENSP00000361021,9606.ENSP00000381185,9606.ENSP00000384849,9606.ENSP00000405330,9606.ENSP00000478570	TGFB1,MYCN,GSK3B,FGG,SMAD4,PTEN,BCL2,CDKN1A,ESR1,VEGFA
GO:0000079	regulation of cyclin-dependent protein serine/threonine kinase activity	3	86	1.66	0.00033	9606.ENSP00000261254,9606.ENSP00000361021,9606.ENSP00000384849	CCND2,PTEN,CDKN1A
GO:0001657	ureteric bud development	3	86	1.66	0.00033	9606.ENSP00000221930,9606.ENSP00000341551,9606.ENSP00000381185	TGFB1,SMAD4,BCL2
GO:0050768	negative regulation of neurogenesis	4	260	1.3	0.00033	9606.ENSP00000221930,9606.ENSP00000281043,9606.ENSP00000324806,9606.ENSP00000361021	TGFB1,MYCN,GSK3B,PTEN
GO:0002224	toll-like receptor signaling pathway	3	87	1.65	0.00034	9606.ENSP00000306099,9606.ENSP00000306361,9606.ENSP00000336829	FGB,FGA,FGG
GO:0009611	response to wounding	5	547	1.08	0.00034	9606.ENSP00000221930,9606.ENSP00000306099,9606.ENSP00000306361,9606.ENSP00000336829,9606.ENSP00000381185	TGFB1,FGB,FGA,FGG,BCL2
GO:0043117	positive regulation of vascular permeability	2	11	2.38	0.00034	9606.ENSP00000221930,9606.ENSP00000478570	TGFB1,VEGFA
GO:0048699	generation of neurons	7	1422	0.81	0.00034	9606.ENSP00000221930,9606.ENSP00000281043,9606.ENSP00000324806,9606.ENSP00000341551,9606.ENSP00000361021,9606.ENSP00000381185,9606.ENSP00000478570	TGFB1,MYCN,GSK3B,SMAD4,PTEN,BCL2,VEGFA
GO:0060736	prostate gland growth	2	11	2.38	0.00034	9606.ENSP00000361021,9606.ENSP00000405330	PTEN,ESR1
GO:1901700	response to oxygen-containing compound	7	1427	0.81	0.00034	9606.ENSP00000221930,9606.ENSP00000324806,9606.ENSP00000352516,9606.ENSP00000361021,9606.ENSP00000381185,9606.ENSP00000384849,9606.ENSP00000405330	TGFB1,GSK3B,DNMT1,PTEN,BCL2,CDKN1A,ESR1
GO:0045936	negative regulation of phosphate metabolic process	5	562	1.06	0.00037	9606.ENSP00000221930,9606.ENSP00000324806,9606.ENSP00000341551,9606.ENSP00000361021,9606.ENSP00000384849	TGFB1,GSK3B,SMAD4,PTEN,CDKN1A
GO:0051338	regulation of transferase activity	6	964	0.91	0.00038	9606.ENSP00000221930,9606.ENSP00000261254,9606.ENSP00000324806,9606.ENSP00000361021,9606.ENSP00000384849,9606.ENSP00000478570	TGFB1,CCND2,GSK3B,PTEN,CDKN1A,VEGFA
GO:0097191	extrinsic apoptotic signaling pathway	3	93	1.62	0.00038	9606.ENSP00000221930,9606.ENSP00000324806,9606.ENSP00000381185	TGFB1,GSK3B,BCL2
GO:0022612	gland morphogenesis	3	94	1.62	0.00039	9606.ENSP00000221930,9606.ENSP00000381185,9606.ENSP00000405330	TGFB1,BCL2,ESR1
GO:2000379	positive regulation of reactive oxygen species metabolic process	3	94	1.62	0.00039	9606.ENSP00000221930,9606.ENSP00000384849,9606.ENSP00000405330	TGFB1,CDKN1A,ESR1
GO:0090277	positive regulation of peptide hormone secretion	3	95	1.61	0.00040	9606.ENSP00000306099,9606.ENSP00000306361,9606.ENSP00000336829	FGB,FGA,FGG
GO:0051153	regulation of striated muscle cell differentiation	3	96	1.61	0.00041	9606.ENSP00000221930,9606.ENSP00000341551,9606.ENSP00000381185	TGFB1,SMAD4,BCL2
GO:0071214	cellular response to abiotic stimulus	4	282	1.27	0.00041	9606.ENSP00000221930,9606.ENSP00000261254,9606.ENSP00000361021,9606.ENSP00000384849	TGFB1,CCND2,PTEN,CDKN1A
GO:2000134	negative regulation of G1/S transition of mitotic cell cycle	3	97	1.61	0.00042	9606.ENSP00000361021,9606.ENSP00000381185,9606.ENSP00000384849	PTEN,BCL2,CDKN1A
GO:0060391	positive regulation of SMAD protein signal transduction	2	13	2.3	0.00043	9606.ENSP00000221930,9606.ENSP00000341551	TGFB1,SMAD4
GO:1903829	positive regulation of cellular protein localization	4	287	1.26	0.00043	9606.ENSP00000221930,9606.ENSP00000324806,9606.ENSP00000381185,9606.ENSP00000478570	TGFB1,GSK3B,BCL2,VEGFA
GO:0050778	positive regulation of immune response	5	589	1.04	0.00044	9606.ENSP00000221930,9606.ENSP00000306099,9606.ENSP00000306361,9606.ENSP00000336829,9606.ENSP00000381185	TGFB1,FGB,FGA,FGG,BCL2
GO:0045664	regulation of neuron differentiation	5	595	1.04	0.00046	9606.ENSP00000281043,9606.ENSP00000324806,9606.ENSP00000361021,9606.ENSP00000381185,9606.ENSP00000478570	MYCN,GSK3B,PTEN,BCL2,VEGFA
GO:0030198	extracellular matrix organization	4	296	1.25	0.00047	9606.ENSP00000221930,9606.ENSP00000306099,9606.ENSP00000306361,9606.ENSP00000336829	TGFB1,FGB,FGA,FGG
GO:0097190	apoptotic signaling pathway	4	295	1.25	0.00047	9606.ENSP00000221930,9606.ENSP00000324806,9606.ENSP00000381185,9606.ENSP00000384849	TGFB1,GSK3B,BCL2,CDKN1A
GO:0035556	intracellular signal transduction	7	1528	0.78	0.00048	9606.ENSP00000221930,9606.ENSP00000324806,9606.ENSP00000341551,9606.ENSP00000352516,9606.ENSP00000361021,9606.ENSP00000381185,9606.ENSP00000384849	TGFB1,GSK3B,SMAD4,DNMT1,PTEN,BCL2,CDKN1A
GO:0009605	response to external stimulus	8	2152	0.69	0.00049	9606.ENSP00000221930,9606.ENSP00000306099,9606.ENSP00000306361,9606.ENSP00000341551,9606.ENSP00000361021,9606.ENSP00000381185,9606.ENSP00000384849,9606.ENSP00000478570	TGFB1,FGB,FGA,SMAD4,PTEN,BCL2,CDKN1A,VEGFA
GO:0033138	positive regulation of peptidyl-serine phosphorylation	3	105	1.57	0.00050	9606.ENSP00000221930,9606.ENSP00000381185,9606.ENSP00000478570	TGFB1,BCL2,VEGFA
GO:0043068	positive regulation of programmed cell death	5	610	1.03	0.00050	9606.ENSP00000221930,9606.ENSP00000324806,9606.ENSP00000361021,9606.ENSP00000381185,9606.ENSP00000384849	TGFB1,GSK3B,PTEN,BCL2,CDKN1A
GO:0048638	regulation of developmental growth	4	302	1.24	0.00050	9606.ENSP00000324806,9606.ENSP00000361021,9606.ENSP00000381185,9606.ENSP00000478570	GSK3B,PTEN,BCL2,VEGFA
GO:0031175	neuron projection development	5	616	1.02	0.00052	9606.ENSP00000324806,9606.ENSP00000341551,9606.ENSP00000361021,9606.ENSP00000381185,9606.ENSP00000478570	GSK3B,SMAD4,PTEN,BCL2,VEGFA
GO:0050765	negative regulation of phagocytosis	2	15	2.24	0.00052	9606.ENSP00000221930,9606.ENSP00000361021	TGFB1,PTEN
GO:0048513	animal organ development	9	2926	0.6	0.00056	9606.ENSP00000221930,9606.ENSP00000281043,9606.ENSP00000324806,9606.ENSP00000341551,9606.ENSP00000361021,9606.ENSP00000381185,9606.ENSP00000384849,9606.ENSP00000405330,9606.ENSP00000478570	TGFB1,MYCN,GSK3B,SMAD4,PTEN,BCL2,CDKN1A,ESR1,VEGFA
GO:0051129	negative regulation of cellular component organization	5	632	1.01	0.00057	9606.ENSP00000221930,9606.ENSP00000324806,9606.ENSP00000341551,9606.ENSP00000352516,9606.ENSP00000361021	TGFB1,GSK3B,SMAD4,DNMT1,PTEN
GO:0051347	positive regulation of transferase activity	5	630	1.02	0.00057	9606.ENSP00000221930,9606.ENSP00000261254,9606.ENSP00000361021,9606.ENSP00000384849,9606.ENSP00000478570	TGFB1,CCND2,PTEN,CDKN1A,VEGFA
GO:0051571	positive regulation of histone H3-K4 methylation	2	16	2.21	0.00058	9606.ENSP00000341551,9606.ENSP00000352516	SMAD4,DNMT1
GO:1900180	regulation of protein localization to nucleus	3	112	1.54	0.00059	9606.ENSP00000221930,9606.ENSP00000324806,9606.ENSP00000384849	TGFB1,GSK3B,CDKN1A
GO:0046822	regulation of nucleocytoplasmic transport	3	113	1.54	0.00060	9606.ENSP00000221930,9606.ENSP00000324806,9606.ENSP00000384849	TGFB1,GSK3B,CDKN1A
GO:0048545	response to steroid hormone	4	324	1.21	0.00062	9606.ENSP00000221930,9606.ENSP00000381185,9606.ENSP00000384849,9606.ENSP00000405330	TGFB1,BCL2,CDKN1A,ESR1
GO:0030855	epithelial cell differentiation	5	649	1.0	0.00063	9606.ENSP00000221930,9606.ENSP00000341551,9606.ENSP00000384849,9606.ENSP00000405330,9606.ENSP00000478570	TGFB1,SMAD4,CDKN1A,ESR1,VEGFA
GO:0044320	cellular response to leptin stimulus	2	17	2.19	0.00063	9606.ENSP00000306099,9606.ENSP00000361021	FGB,PTEN
GO:0006464	cellular protein modification process	9	2999	0.59	0.00065	9606.ENSP00000221930,9606.ENSP00000306361,9606.ENSP00000324806,9606.ENSP00000336829,9606.ENSP00000341551,9606.ENSP00000361021,9606.ENSP00000381185,9606.ENSP00000384849,9606.ENSP00000405330	TGFB1,FGA,GSK3B,FGG,SMAD4,PTEN,BCL2,CDKN1A,ESR1
GO:0019221	cytokine-mediated signaling pathway	5	655	1.0	0.00065	9606.ENSP00000221930,9606.ENSP00000341551,9606.ENSP00000381185,9606.ENSP00000384849,9606.ENSP00000478570	TGFB1,SMAD4,BCL2,CDKN1A,VEGFA
GO:0043900	regulation of multi-organism process	5	653	1.0	0.00065	9606.ENSP00000306099,9606.ENSP00000306361,9606.ENSP00000336829,9606.ENSP00000381185,9606.ENSP00000405330	FGB,FGA,FGG,BCL2,ESR1
GO:0002757	immune response-activating signal transduction	4	332	1.2	0.00067	9606.ENSP00000306099,9606.ENSP00000306361,9606.ENSP00000336829,9606.ENSP00000381185	FGB,FGA,FGG,BCL2
GO:0010224	response to UV-B	2	18	2.16	0.00069	9606.ENSP00000381185,9606.ENSP00000384849	BCL2,CDKN1A
GO:0010523	negative regulation of calcium ion transport into cytosol	2	18	2.16	0.00069	9606.ENSP00000221930,9606.ENSP00000381185	TGFB1,BCL2
GO:0060749	mammary gland alveolus development	2	18	2.16	0.00069	9606.ENSP00000405330,9606.ENSP00000478570	ESR1,VEGFA
GO:1904706	negative regulation of vascular smooth muscle cell proliferation	2	18	2.16	0.00069	9606.ENSP00000361021,9606.ENSP00000384849	PTEN,CDKN1A
GO:0008285	negative regulation of cell population proliferation	5	669	0.99	0.00070	9606.ENSP00000221930,9606.ENSP00000341551,9606.ENSP00000361021,9606.ENSP00000381185,9606.ENSP00000384849	TGFB1,SMAD4,PTEN,BCL2,CDKN1A
GO:0030879	mammary gland development	3	123	1.5	0.00072	9606.ENSP00000221930,9606.ENSP00000405330,9606.ENSP00000478570	TGFB1,ESR1,VEGFA
GO:0010629	negative regulation of gene expression	7	1670	0.74	0.00074	9606.ENSP00000221930,9606.ENSP00000281043,9606.ENSP00000341551,9606.ENSP00000352516,9606.ENSP00000384849,9606.ENSP00000405330,9606.ENSP00000478570	TGFB1,MYCN,SMAD4,DNMT1,CDKN1A,ESR1,VEGFA
GO:0031065	positive regulation of histone deacetylation	2	19	2.14	0.00074	9606.ENSP00000221930,9606.ENSP00000478570	TGFB1,VEGFA
GO:0090190	positive regulation of branching involved in ureteric bud morphogenesis	2	19	2.14	0.00074	9606.ENSP00000221930,9606.ENSP00000478570	TGFB1,VEGFA
GO:0007409	axonogenesis	4	346	1.18	0.00075	9606.ENSP00000341551,9606.ENSP00000361021,9606.ENSP00000381185,9606.ENSP00000478570	SMAD4,PTEN,BCL2,VEGFA
GO:0032355	response to estradiol	3	126	1.49	0.00076	9606.ENSP00000221930,9606.ENSP00000361021,9606.ENSP00000405330	TGFB1,PTEN,ESR1
GO:0048565	digestive tract development	3	126	1.49	0.00076	9606.ENSP00000221930,9606.ENSP00000381185,9606.ENSP00000384849	TGFB1,BCL2,CDKN1A
GO:0022607	cellular component assembly	8	2343	0.65	0.00079	9606.ENSP00000221930,9606.ENSP00000306099,9606.ENSP00000306361,9606.ENSP00000324806,9606.ENSP00000336829,9606.ENSP00000341551,9606.ENSP00000361021,9606.ENSP00000381185	TGFB1,FGB,FGA,GSK3B,FGG,SMAD4,PTEN,BCL2
GO:0060065	uterus development	2	20	2.12	0.00079	9606.ENSP00000341551,9606.ENSP00000405330	SMAD4,ESR1
GO:0051592	response to calcium ion	3	129	1.48	0.00080	9606.ENSP00000306099,9606.ENSP00000306361,9606.ENSP00000336829	FGB,FGA,FGG
GO:0051098	regulation of binding	4	356	1.17	0.00081	9606.ENSP00000221930,9606.ENSP00000324806,9606.ENSP00000341551,9606.ENSP00000381185	TGFB1,GSK3B,SMAD4,BCL2
GO:0008584	male gonad development	3	132	1.47	0.00085	9606.ENSP00000341551,9606.ENSP00000381185,9606.ENSP00000405330	SMAD4,BCL2,ESR1
GO:0045088	regulation of innate immune response	4	361	1.16	0.00085	9606.ENSP00000306099,9606.ENSP00000306361,9606.ENSP00000336829,9606.ENSP00000405330	FGB,FGA,FGG,ESR1
GO:0051384	response to glucocorticoid	3	138	1.45	0.00093	9606.ENSP00000221930,9606.ENSP00000381185,9606.ENSP00000384849	TGFB1,BCL2,CDKN1A
GO:2000112	regulation of cellular macromolecule biosynthetic process	10	4050	0.51	0.00093	9606.ENSP00000221930,9606.ENSP00000281043,9606.ENSP00000324806,9606.ENSP00000341551,9606.ENSP00000352516,9606.ENSP00000361021,9606.ENSP00000381185,9606.ENSP00000384849,9606.ENSP00000405330,9606.ENSP00000478570	TGFB1,MYCN,GSK3B,SMAD4,DNMT1,PTEN,BCL2,CDKN1A,ESR1,VEGFA
GO:0071456	cellular response to hypoxia	3	139	1.45	0.00095	9606.ENSP00000361021,9606.ENSP00000381185,9606.ENSP00000478570	PTEN,BCL2,VEGFA
GO:1901522	positive regulation of transcription from RNA polymerase II promoter involved in cellular response to chemical stimulus	2	23	2.05	0.00096	9606.ENSP00000341551,9606.ENSP00000478570	SMAD4,VEGFA
GO:0048856	anatomical structure development	11	5085	0.45	0.00098	9606.ENSP00000221930,9606.ENSP00000281043,9606.ENSP00000324806,9606.ENSP00000336829,9606.ENSP00000341551,9606.ENSP00000352516,9606.ENSP00000361021,9606.ENSP00000381185,9606.ENSP00000384849,9606.ENSP00000405330,9606.ENSP00000478570	TGFB1,MYCN,GSK3B,FGG,SMAD4,DNMT1,PTEN,BCL2,CDKN1A,ESR1,VEGFA
GO:0051052	regulation of DNA metabolic process	4	381	1.14	0.00098	9606.ENSP00000221930,9606.ENSP00000352516,9606.ENSP00000384849,9606.ENSP00000478570	TGFB1,DNMT1,CDKN1A,VEGFA
GO:0043271	negative regulation of ion transport	3	143	1.44	0.00100	9606.ENSP00000221930,9606.ENSP00000361021,9606.ENSP00000381185	TGFB1,PTEN,BCL2
GO:0016043	cellular component organization	11	5163	0.44	0.0011	9606.ENSP00000221930,9606.ENSP00000306099,9606.ENSP00000306361,9606.ENSP00000324806,9606.ENSP00000336829,9606.ENSP00000341551,9606.ENSP00000352516,9606.ENSP00000361021,9606.ENSP00000381185,9606.ENSP00000405330,9606.ENSP00000478570	TGFB1,FGB,FGA,GSK3B,FGG,SMAD4,DNMT1,PTEN,BCL2,ESR1,VEGFA
GO:0031099	regeneration	3	151	1.41	0.0011	9606.ENSP00000221930,9606.ENSP00000381185,9606.ENSP00000384849	TGFB1,BCL2,CDKN1A
GO:0048469	cell maturation	3	146	1.43	0.0011	9606.ENSP00000336829,9606.ENSP00000384849,9606.ENSP00000478570	FGG,CDKN1A,VEGFA
GO:0048609	multicellular organismal reproductive process	5	766	0.93	0.0011	9606.ENSP00000221930,9606.ENSP00000341551,9606.ENSP00000361021,9606.ENSP00000381185,9606.ENSP00000405330	TGFB1,SMAD4,PTEN,BCL2,ESR1
GO:0019538	protein metabolic process	10	4194	0.49	0.0012	9606.ENSP00000221930,9606.ENSP00000306099,9606.ENSP00000306361,9606.ENSP00000324806,9606.ENSP00000336829,9606.ENSP00000341551,9606.ENSP00000361021,9606.ENSP00000381185,9606.ENSP00000384849,9606.ENSP00000405330	TGFB1,FGB,FGA,GSK3B,FGG,SMAD4,PTEN,BCL2,CDKN1A,ESR1
GO:0065009	regulation of molecular function	9	3322	0.55	0.0012	9606.ENSP00000221930,9606.ENSP00000261254,9606.ENSP00000324806,9606.ENSP00000341551,9606.ENSP00000361021,9606.ENSP00000381185,9606.ENSP00000384849,9606.ENSP00000405330,9606.ENSP00000478570	TGFB1,CCND2,GSK3B,SMAD4,PTEN,BCL2,CDKN1A,ESR1,VEGFA
GO:1902692	regulation of neuroblast proliferation	2	27	1.99	0.0012	9606.ENSP00000221930,9606.ENSP00000478570	TGFB1,VEGFA
GO:0001933	negative regulation of protein phosphorylation	4	422	1.09	0.0013	9606.ENSP00000221930,9606.ENSP00000341551,9606.ENSP00000361021,9606.ENSP00000384849	TGFB1,SMAD4,PTEN,CDKN1A
GO:0002053	positive regulation of mesenchymal cell proliferation	2	28	1.97	0.0013	9606.ENSP00000281043,9606.ENSP00000478570	MYCN,VEGFA
GO:0008361	regulation of cell size	3	159	1.39	0.0013	9606.ENSP00000324806,9606.ENSP00000361021,9606.ENSP00000478570	GSK3B,PTEN,VEGFA
GO:0033032	regulation of myeloid cell apoptotic process	2	28	1.97	0.0013	9606.ENSP00000361021,9606.ENSP00000381185	PTEN,BCL2
GO:0035066	positive regulation of histone acetylation	2	28	1.97	0.0013	9606.ENSP00000221930,9606.ENSP00000341551	TGFB1,SMAD4
GO:0050770	regulation of axonogenesis	3	162	1.38	0.0013	9606.ENSP00000324806,9606.ENSP00000361021,9606.ENSP00000478570	GSK3B,PTEN,VEGFA
GO:0055026	negative regulation of cardiac muscle tissue development	2	28	1.97	0.0013	9606.ENSP00000341551,9606.ENSP00000361021	SMAD4,PTEN
GO:0098609	cell-cell adhesion	4	416	1.1	0.0013	9606.ENSP00000306099,9606.ENSP00000306361,9606.ENSP00000336829,9606.ENSP00000381185	FGB,FGA,FGG,BCL2
GO:1901564	organonitrogen compound metabolic process	11	5281	0.43	0.0013	9606.ENSP00000221930,9606.ENSP00000306099,9606.ENSP00000306361,9606.ENSP00000324806,9606.ENSP00000336829,9606.ENSP00000341551,9606.ENSP00000345096,9606.ENSP00000361021,9606.ENSP00000381185,9606.ENSP00000384849,9606.ENSP00000405330	TGFB1,FGB,FGA,GSK3B,FGG,SMAD4,IMPDH1,PTEN,BCL2,CDKN1A,ESR1
GO:0000122	negative regulation of transcription by RNA polymerase II	5	809	0.91	0.0014	9606.ENSP00000221930,9606.ENSP00000341551,9606.ENSP00000352516,9606.ENSP00000405330,9606.ENSP00000478570	TGFB1,SMAD4,DNMT1,ESR1,VEGFA
GO:0002758	innate immune response-activating signal transduction	3	168	1.37	0.0014	9606.ENSP00000306099,9606.ENSP00000306361,9606.ENSP00000336829	FGB,FGA,FGG
GO:0045736	negative regulation of cyclin-dependent protein serine/threonine kinase activity	2	30	1.94	0.0014	9606.ENSP00000361021,9606.ENSP00000384849	PTEN,CDKN1A
GO:0046685	response to arsenic-containing substance	2	30	1.94	0.0014	9606.ENSP00000361021,9606.ENSP00000384849	PTEN,CDKN1A
GO:0071354	cellular response to interleukin-6	2	30	1.94	0.0014	9606.ENSP00000336829,9606.ENSP00000341551	FGG,SMAD4
GO:0033993	response to lipid	5	825	0.9	0.0015	9606.ENSP00000221930,9606.ENSP00000361021,9606.ENSP00000381185,9606.ENSP00000384849,9606.ENSP00000405330	TGFB1,PTEN,BCL2,CDKN1A,ESR1
GO:0034622	cellular protein-containing complex assembly	5	832	0.89	0.0015	9606.ENSP00000221930,9606.ENSP00000306099,9606.ENSP00000306361,9606.ENSP00000336829,9606.ENSP00000341551	TGFB1,FGB,FGA,FGG,SMAD4
GO:0051150	regulation of smooth muscle cell differentiation	2	32	1.91	0.0015	9606.ENSP00000221930,9606.ENSP00000352516	TGFB1,DNMT1
GO:0097192	extrinsic apoptotic signaling pathway in absence of ligand	2	31	1.93	0.0015	9606.ENSP00000324806,9606.ENSP00000381185	GSK3B,BCL2
GO:2000725	regulation of cardiac muscle cell differentiation	2	32	1.91	0.0015	9606.ENSP00000221930,9606.ENSP00000341551	TGFB1,SMAD4
GO:2001235	positive regulation of apoptotic signaling pathway	3	171	1.36	0.0015	9606.ENSP00000324806,9606.ENSP00000361021,9606.ENSP00000381185	GSK3B,PTEN,BCL2
GO:0007565	female pregnancy	3	180	1.34	0.0016	9606.ENSP00000221930,9606.ENSP00000381185,9606.ENSP00000405330	TGFB1,BCL2,ESR1
GO:0010165	response to X-ray	2	33	1.9	0.0016	9606.ENSP00000261254,9606.ENSP00000384849	CCND2,CDKN1A
GO:0031667	response to nutrient levels	4	455	1.06	0.0016	9606.ENSP00000221930,9606.ENSP00000361021,9606.ENSP00000381185,9606.ENSP00000384849	TGFB1,PTEN,BCL2,CDKN1A
GO:0043029	T cell homeostasis	2	33	1.9	0.0016	9606.ENSP00000221930,9606.ENSP00000381185	TGFB1,BCL2
GO:2000113	negative regulation of cellular macromolecule biosynthetic process	6	1348	0.76	0.0016	9606.ENSP00000221930,9606.ENSP00000324806,9606.ENSP00000341551,9606.ENSP00000352516,9606.ENSP00000405330,9606.ENSP00000478570	TGFB1,GSK3B,SMAD4,DNMT1,ESR1,VEGFA
GO:0042060	wound healing	4	461	1.05	0.0017	9606.ENSP00000221930,9606.ENSP00000306099,9606.ENSP00000306361,9606.ENSP00000336829	TGFB1,FGB,FGA,FGG
GO:0043491	protein kinase B signaling	2	35	1.87	0.0017	9606.ENSP00000221930,9606.ENSP00000361021	TGFB1,PTEN
GO:0048008	platelet-derived growth factor receptor signaling pathway	2	34	1.88	0.0017	9606.ENSP00000361021,9606.ENSP00000478570	PTEN,VEGFA
GO:1901030	positive regulation of mitochondrial outer membrane permeabilization involved in apoptotic signaling pathway	2	34	1.88	0.0017	9606.ENSP00000324806,9606.ENSP00000381185	GSK3B,BCL2
GO:0010243	response to organonitrogen compound	5	876	0.87	0.0018	9606.ENSP00000221930,9606.ENSP00000324806,9606.ENSP00000352516,9606.ENSP00000361021,9606.ENSP00000384849	TGFB1,GSK3B,DNMT1,PTEN,CDKN1A
GO:0014070	response to organic cyclic compound	5	873	0.87	0.0018	9606.ENSP00000221930,9606.ENSP00000361021,9606.ENSP00000381185,9606.ENSP00000384849,9606.ENSP00000405330	TGFB1,PTEN,BCL2,CDKN1A,ESR1
GO:0032885	regulation of polysaccharide biosynthetic process	2	36	1.86	0.0018	9606.ENSP00000221930,9606.ENSP00000324806	TGFB1,GSK3B
GO:0106027	neuron projection organization	2	36	1.86	0.0018	9606.ENSP00000324806,9606.ENSP00000361021	GSK3B,PTEN
GO:0009790	embryo development	5	890	0.86	0.0019	9606.ENSP00000221930,9606.ENSP00000281043,9606.ENSP00000341551,9606.ENSP00000352516,9606.ENSP00000478570	TGFB1,MYCN,SMAD4,DNMT1,VEGFA
GO:0048872	homeostasis of number of cells	3	193	1.31	0.0019	9606.ENSP00000221930,9606.ENSP00000381185,9606.ENSP00000478570	TGFB1,BCL2,VEGFA
GO:0071363	cellular response to growth factor stimulus	4	477	1.04	0.0019	9606.ENSP00000221930,9606.ENSP00000341551,9606.ENSP00000361021,9606.ENSP00000478570	TGFB1,SMAD4,PTEN,VEGFA
GO:0006796	phosphate-containing compound metabolic process	7	2065	0.65	0.0020	9606.ENSP00000221930,9606.ENSP00000324806,9606.ENSP00000345096,9606.ENSP00000361021,9606.ENSP00000381185,9606.ENSP00000384849,9606.ENSP00000405330	TGFB1,GSK3B,IMPDH1,PTEN,BCL2,CDKN1A,ESR1
GO:0010468	regulation of gene expression	10	4533	0.46	0.0020	9606.ENSP00000221930,9606.ENSP00000281043,9606.ENSP00000324806,9606.ENSP00000341551,9606.ENSP00000352516,9606.ENSP00000361021,9606.ENSP00000381185,9606.ENSP00000384849,9606.ENSP00000405330,9606.ENSP00000478570	TGFB1,MYCN,GSK3B,SMAD4,DNMT1,PTEN,BCL2,CDKN1A,ESR1,VEGFA
GO:0014003	oligodendrocyte development	2	39	1.83	0.0020	9606.ENSP00000221930,9606.ENSP00000361021	TGFB1,PTEN
GO:0050878	regulation of body fluid levels	4	483	1.03	0.0020	9606.ENSP00000306099,9606.ENSP00000306361,9606.ENSP00000336829,9606.ENSP00000478570	FGB,FGA,FGG,VEGFA
GO:0071417	cellular response to organonitrogen compound	4	485	1.03	0.0020	9606.ENSP00000221930,9606.ENSP00000324806,9606.ENSP00000352516,9606.ENSP00000361021	TGFB1,GSK3B,DNMT1,PTEN
GO:1901701	cellular response to oxygen-containing compound	5	896	0.86	0.0020	9606.ENSP00000221930,9606.ENSP00000324806,9606.ENSP00000352516,9606.ENSP00000361021,9606.ENSP00000405330	TGFB1,GSK3B,DNMT1,PTEN,ESR1
GO:1904031	positive regulation of cyclin-dependent protein kinase activity	2	38	1.84	0.0020	9606.ENSP00000261254,9606.ENSP00000384849	CCND2,CDKN1A
GO:0006875	cellular metal ion homeostasis	4	499	1.02	0.0021	9606.ENSP00000221930,9606.ENSP00000341551,9606.ENSP00000381185,9606.ENSP00000405330	TGFB1,SMAD4,BCL2,ESR1
GO:0006915	apoptotic process	5	915	0.85	0.0021	9606.ENSP00000221930,9606.ENSP00000324806,9606.ENSP00000361021,9606.ENSP00000381185,9606.ENSP00000384849	TGFB1,GSK3B,PTEN,BCL2,CDKN1A
GO:0033157	regulation of intracellular protein transport	3	201	1.29	0.0021	9606.ENSP00000221930,9606.ENSP00000324806,9606.ENSP00000384849	TGFB1,GSK3B,CDKN1A
GO:0044703	multi-organism reproductive process	5	923	0.85	0.0022	9606.ENSP00000221930,9606.ENSP00000341551,9606.ENSP00000361021,9606.ENSP00000381185,9606.ENSP00000405330	TGFB1,SMAD4,PTEN,BCL2,ESR1
GO:0050670	regulation of lymphocyte proliferation	3	205	1.28	0.0022	9606.ENSP00000221930,9606.ENSP00000381185,9606.ENSP00000384849	TGFB1,BCL2,CDKN1A
GO:0050865	regulation of cell activation	4	506	1.01	0.0022	9606.ENSP00000221930,9606.ENSP00000336829,9606.ENSP00000381185,9606.ENSP00000384849	TGFB1,FGG,BCL2,CDKN1A
GO:0051896	regulation of protein kinase B signaling	3	203	1.29	0.0022	9606.ENSP00000221930,9606.ENSP00000361021,9606.ENSP00000405330	TGFB1,PTEN,ESR1
GO:0010632	regulation of epithelial cell migration	3	209	1.27	0.0023	9606.ENSP00000221930,9606.ENSP00000361021,9606.ENSP00000478570	TGFB1,PTEN,VEGFA
GO:0030890	positive regulation of B cell proliferation	2	42	1.79	0.0023	9606.ENSP00000381185,9606.ENSP00000384849	BCL2,CDKN1A
GO:0045860	positive regulation of protein kinase activity	4	517	1.0	0.0023	9606.ENSP00000221930,9606.ENSP00000261254,9606.ENSP00000384849,9606.ENSP00000478570	TGFB1,CCND2,CDKN1A,VEGFA
GO:0051054	positive regulation of DNA metabolic process	3	209	1.27	0.0023	9606.ENSP00000221930,9606.ENSP00000352516,9606.ENSP00000478570	TGFB1,DNMT1,VEGFA
GO:0001658	branching involved in ureteric bud morphogenesis	2	45	1.76	0.0025	9606.ENSP00000341551,9606.ENSP00000381185	SMAD4,BCL2
GO:0010718	positive regulation of epithelial to mesenchymal transition	2	45	1.76	0.0025	9606.ENSP00000221930,9606.ENSP00000341551	TGFB1,SMAD4
GO:0065003	protein-containing complex assembly	6	1514	0.71	0.0025	9606.ENSP00000221930,9606.ENSP00000306099,9606.ENSP00000306361,9606.ENSP00000324806,9606.ENSP00000336829,9606.ENSP00000341551	TGFB1,FGB,FGA,GSK3B,FGG,SMAD4
GO:0003179	heart valve morphogenesis	2	46	1.75	0.0026	9606.ENSP00000221930,9606.ENSP00000341551	TGFB1,SMAD4
GO:0006807	nitrogen compound metabolic process	13	8349	0.31	0.0026	9606.ENSP00000221930,9606.ENSP00000281043,9606.ENSP00000306099,9606.ENSP00000306361,9606.ENSP00000324806,9606.ENSP00000336829,9606.ENSP00000341551,9606.ENSP00000345096,9606.ENSP00000352516,9606.ENSP00000361021,9606.ENSP00000381185,9606.ENSP00000384849,9606.ENSP00000405330	TGFB1,MYCN,FGB,FGA,GSK3B,FGG,SMAD4,IMPDH1,DNMT1,PTEN,BCL2,CDKN1A,ESR1
GO:0007275	multicellular organism development	10	4726	0.44	0.0026	9606.ENSP00000221930,9606.ENSP00000281043,9606.ENSP00000324806,9606.ENSP00000341551,9606.ENSP00000352516,9606.ENSP00000361021,9606.ENSP00000381185,9606.ENSP00000384849,9606.ENSP00000405330,9606.ENSP00000478570	TGFB1,MYCN,GSK3B,SMAD4,DNMT1,PTEN,BCL2,CDKN1A,ESR1,VEGFA
GO:0001954	positive regulation of cell-matrix adhesion	2	47	1.74	0.0027	9606.ENSP00000324806,9606.ENSP00000478570	GSK3B,VEGFA
GO:0007166	cell surface receptor signaling pathway	7	2198	0.62	0.0027	9606.ENSP00000221930,9606.ENSP00000324806,9606.ENSP00000341551,9606.ENSP00000361021,9606.ENSP00000381185,9606.ENSP00000384849,9606.ENSP00000478570	TGFB1,GSK3B,SMAD4,PTEN,BCL2,CDKN1A,VEGFA
GO:0030100	regulation of endocytosis	3	229	1.23	0.0028	9606.ENSP00000221930,9606.ENSP00000361021,9606.ENSP00000478570	TGFB1,PTEN,VEGFA
GO:0043009	chordate embryonic development	4	550	0.98	0.0028	9606.ENSP00000221930,9606.ENSP00000281043,9606.ENSP00000341551,9606.ENSP00000478570	TGFB1,MYCN,SMAD4,VEGFA
GO:0048878	chemical homeostasis	5	995	0.82	0.0028	9606.ENSP00000221930,9606.ENSP00000341551,9606.ENSP00000381185,9606.ENSP00000405330,9606.ENSP00000478570	TGFB1,SMAD4,BCL2,ESR1,VEGFA
GO:0055010	ventricular cardiac muscle tissue morphogenesis	2	48	1.74	0.0028	9606.ENSP00000221930,9606.ENSP00000341551	TGFB1,SMAD4
GO:0010862	positive regulation of pathway-restricted SMAD protein phosphorylation	2	49	1.73	0.0029	9606.ENSP00000221930,9606.ENSP00000341551	TGFB1,SMAD4
GO:0045912	negative regulation of carbohydrate metabolic process	2	49	1.73	0.0029	9606.ENSP00000221930,9606.ENSP00000324806	TGFB1,GSK3B
GO:0097305	response to alcohol	3	233	1.23	0.0029	9606.ENSP00000221930,9606.ENSP00000361021,9606.ENSP00000384849	TGFB1,PTEN,CDKN1A
GO:0003007	heart morphogenesis	3	235	1.22	0.0030	9606.ENSP00000221930,9606.ENSP00000341551,9606.ENSP00000478570	TGFB1,SMAD4,VEGFA
GO:0045806	negative regulation of endocytosis	2	50	1.72	0.0030	9606.ENSP00000221930,9606.ENSP00000361021	TGFB1,PTEN
GO:0051148	negative regulation of muscle cell differentiation	2	50	1.72	0.0030	9606.ENSP00000341551,9606.ENSP00000352516	SMAD4,DNMT1
GO:2000378	negative regulation of reactive oxygen species metabolic process	2	50	1.72	0.0030	9606.ENSP00000281043,9606.ENSP00000381185	MYCN,BCL2
GO:0030336	negative regulation of cell migration	3	237	1.22	0.0031	9606.ENSP00000221930,9606.ENSP00000361021,9606.ENSP00000381185	TGFB1,PTEN,BCL2
GO:0048641	regulation of skeletal muscle tissue development	2	52	1.7	0.0031	9606.ENSP00000221930,9606.ENSP00000381185	TGFB1,BCL2
GO:0007162	negative regulation of cell adhesion	3	245	1.2	0.0033	9606.ENSP00000221930,9606.ENSP00000336829,9606.ENSP00000361021	TGFB1,FGG,PTEN
GO:0010332	response to gamma radiation	2	55	1.68	0.0034	9606.ENSP00000381185,9606.ENSP00000384849	BCL2,CDKN1A
GO:0032870	cellular response to hormone stimulus	4	585	0.95	0.0034	9606.ENSP00000221930,9606.ENSP00000306099,9606.ENSP00000361021,9606.ENSP00000405330	TGFB1,FGB,PTEN,ESR1
GO:0043536	positive regulation of blood vessel endothelial cell migration	2	55	1.68	0.0034	9606.ENSP00000221930,9606.ENSP00000478570	TGFB1,VEGFA
GO:0048511	rhythmic process	3	250	1.19	0.0034	9606.ENSP00000324806,9606.ENSP00000361021,9606.ENSP00000405330	GSK3B,PTEN,ESR1
GO:0006959	humoral immune response	3	252	1.19	0.0035	9606.ENSP00000306099,9606.ENSP00000306361,9606.ENSP00000381185	FGB,FGA,BCL2
GO:0031647	regulation of protein stability	3	251	1.19	0.0035	9606.ENSP00000361021,9606.ENSP00000381185,9606.ENSP00000384849	PTEN,BCL2,CDKN1A
GO:0051893	regulation of focal adhesion assembly	2	56	1.67	0.0035	9606.ENSP00000361021,9606.ENSP00000478570	PTEN,VEGFA
GO:0051155	positive regulation of striated muscle cell differentiation	2	57	1.66	0.0036	9606.ENSP00000221930,9606.ENSP00000381185	TGFB1,BCL2
GO:0090287	regulation of cellular response to growth factor stimulus	3	254	1.19	0.0036	9606.ENSP00000221930,9606.ENSP00000341551,9606.ENSP00000478570	TGFB1,SMAD4,VEGFA
GO:0043065	positive regulation of apoptotic process	4	604	0.94	0.0037	9606.ENSP00000221930,9606.ENSP00000324806,9606.ENSP00000361021,9606.ENSP00000381185	TGFB1,GSK3B,PTEN,BCL2
GO:0060395	SMAD protein signal transduction	2	58	1.65	0.0037	9606.ENSP00000221930,9606.ENSP00000341551	TGFB1,SMAD4
GO:1903391	regulation of adherens junction organization	2	59	1.65	0.0038	9606.ENSP00000361021,9606.ENSP00000478570	PTEN,VEGFA
GO:0002376	immune system process	7	2370	0.59	0.0039	9606.ENSP00000221930,9606.ENSP00000306099,9606.ENSP00000306361,9606.ENSP00000336829,9606.ENSP00000345096,9606.ENSP00000381185,9606.ENSP00000478570	TGFB1,FGB,FGA,FGG,IMPDH1,BCL2,VEGFA
GO:0010660	regulation of muscle cell apoptotic process	2	60	1.64	0.0039	9606.ENSP00000352516,9606.ENSP00000361021	DNMT1,PTEN
GO:0043542	endothelial cell migration	2	61	1.63	0.0040	9606.ENSP00000361021,9606.ENSP00000478570	PTEN,VEGFA
GO:0045944	positive regulation of transcription by RNA polymerase II	5	1104	0.77	0.0041	9606.ENSP00000221930,9606.ENSP00000281043,9606.ENSP00000341551,9606.ENSP00000405330,9606.ENSP00000478570	TGFB1,MYCN,SMAD4,ESR1,VEGFA
GO:0044238	primary metabolic process	13	8808	0.28	0.0042	9606.ENSP00000221930,9606.ENSP00000281043,9606.ENSP00000306099,9606.ENSP00000306361,9606.ENSP00000324806,9606.ENSP00000336829,9606.ENSP00000341551,9606.ENSP00000345096,9606.ENSP00000352516,9606.ENSP00000361021,9606.ENSP00000381185,9606.ENSP00000384849,9606.ENSP00000405330	TGFB1,MYCN,FGB,FGA,GSK3B,FGG,SMAD4,IMPDH1,DNMT1,PTEN,BCL2,CDKN1A,ESR1
GO:0090068	positive regulation of cell cycle process	3	273	1.16	0.0042	9606.ENSP00000221930,9606.ENSP00000261254,9606.ENSP00000384849	TGFB1,CCND2,CDKN1A
GO:0016579	protein deubiquitination	3	275	1.15	0.0043	9606.ENSP00000341551,9606.ENSP00000361021,9606.ENSP00000405330	SMAD4,PTEN,ESR1
GO:0042733	embryonic digit morphogenesis	2	64	1.61	0.0043	9606.ENSP00000281043,9606.ENSP00000341551	MYCN,SMAD4
GO:0044092	negative regulation of molecular function	5	1119	0.77	0.0043	9606.ENSP00000324806,9606.ENSP00000361021,9606.ENSP00000384849,9606.ENSP00000405330,9606.ENSP00000478570	GSK3B,PTEN,CDKN1A,ESR1,VEGFA
GO:0001570	vasculogenesis	2	65	1.6	0.0044	9606.ENSP00000221930,9606.ENSP00000478570	TGFB1,VEGFA
GO:0002250	adaptive immune response	3	280	1.15	0.0044	9606.ENSP00000221930,9606.ENSP00000306099,9606.ENSP00000306361	TGFB1,FGB,FGA
GO:0010633	negative regulation of epithelial cell migration	2	65	1.6	0.0044	9606.ENSP00000221930,9606.ENSP00000361021	TGFB1,PTEN
GO:0042306	regulation of protein import into nucleus	2	65	1.6	0.0044	9606.ENSP00000221930,9606.ENSP00000384849	TGFB1,CDKN1A
GO:0043170	macromolecule metabolic process	12	7453	0.32	0.0044	9606.ENSP00000221930,9606.ENSP00000281043,9606.ENSP00000306099,9606.ENSP00000306361,9606.ENSP00000324806,9606.ENSP00000336829,9606.ENSP00000341551,9606.ENSP00000352516,9606.ENSP00000361021,9606.ENSP00000381185,9606.ENSP00000384849,9606.ENSP00000405330	TGFB1,MYCN,FGB,FGA,GSK3B,FGG,SMAD4,DNMT1,PTEN,BCL2,CDKN1A,ESR1
GO:0046824	positive regulation of nucleocytoplasmic transport	2	65	1.6	0.0044	9606.ENSP00000221930,9606.ENSP00000324806	TGFB1,GSK3B
GO:0070373	negative regulation of ERK1 and ERK2 cascade	2	65	1.6	0.0044	9606.ENSP00000341551,9606.ENSP00000361021	SMAD4,PTEN
GO:1901992	positive regulation of mitotic cell cycle phase transition	2	65	1.6	0.0044	9606.ENSP00000221930,9606.ENSP00000261254	TGFB1,CCND2
GO:0007569	cell aging	2	66	1.6	0.0045	9606.ENSP00000381185,9606.ENSP00000384849	BCL2,CDKN1A
GO:0033555	multicellular organismal response to stress	2	67	1.59	0.0046	9606.ENSP00000361021,9606.ENSP00000381185	PTEN,BCL2
GO:1901653	cellular response to peptide	3	289	1.13	0.0047	9606.ENSP00000221930,9606.ENSP00000324806,9606.ENSP00000361021	TGFB1,GSK3B,PTEN
GO:0045844	positive regulation of striated muscle tissue development	2	69	1.58	0.0048	9606.ENSP00000221930,9606.ENSP00000381185	TGFB1,BCL2
GO:0045935	positive regulation of nucleobase-containing compound metabolic process	6	1770	0.65	0.0048	9606.ENSP00000221930,9606.ENSP00000281043,9606.ENSP00000341551,9606.ENSP00000352516,9606.ENSP00000405330,9606.ENSP00000478570	TGFB1,MYCN,SMAD4,DNMT1,ESR1,VEGFA
GO:0003151	outflow tract morphogenesis	2	71	1.57	0.0050	9606.ENSP00000341551,9606.ENSP00000478570	SMAD4,VEGFA
GO:0008630	intrinsic apoptotic signaling pathway in response to DNA damage	2	71	1.57	0.0050	9606.ENSP00000381185,9606.ENSP00000384849	BCL2,CDKN1A
GO:0030279	negative regulation of ossification	2	71	1.57	0.0050	9606.ENSP00000221930,9606.ENSP00000381185	TGFB1,BCL2
GO:0051179	localization	10	5233	0.4	0.0050	9606.ENSP00000221930,9606.ENSP00000306099,9606.ENSP00000306361,9606.ENSP00000324806,9606.ENSP00000336829,9606.ENSP00000345096,9606.ENSP00000361021,9606.ENSP00000381185,9606.ENSP00000405330,9606.ENSP00000478570	TGFB1,FGB,FGA,GSK3B,FGG,IMPDH1,PTEN,BCL2,ESR1,VEGFA
GO:0051704	multi-organism process	7	2514	0.56	0.0051	9606.ENSP00000221930,9606.ENSP00000306099,9606.ENSP00000306361,9606.ENSP00000341551,9606.ENSP00000361021,9606.ENSP00000381185,9606.ENSP00000405330	TGFB1,FGB,FGA,SMAD4,PTEN,BCL2,ESR1
GO:0046651	lymphocyte proliferation	2	74	1.55	0.0053	9606.ENSP00000345096,9606.ENSP00000381185	IMPDH1,BCL2
GO:0071496	cellular response to external stimulus	3	305	1.11	0.0053	9606.ENSP00000221930,9606.ENSP00000381185,9606.ENSP00000384849	TGFB1,BCL2,CDKN1A
GO:0021766	hippocampus development	2	75	1.54	0.0054	9606.ENSP00000324806,9606.ENSP00000361021	GSK3B,PTEN
GO:0044260	cellular macromolecule metabolic process	11	6413	0.35	0.0054	9606.ENSP00000221930,9606.ENSP00000281043,9606.ENSP00000306361,9606.ENSP00000324806,9606.ENSP00000336829,9606.ENSP00000341551,9606.ENSP00000352516,9606.ENSP00000361021,9606.ENSP00000381185,9606.ENSP00000384849,9606.ENSP00000405330	TGFB1,MYCN,FGA,GSK3B,FGG,SMAD4,DNMT1,PTEN,BCL2,CDKN1A,ESR1
GO:0007492	endoderm development	2	76	1.54	0.0055	9606.ENSP00000221930,9606.ENSP00000341551	TGFB1,SMAD4
GO:0009607	response to biotic stimulus	5	1206	0.73	0.0055	9606.ENSP00000221930,9606.ENSP00000306099,9606.ENSP00000306361,9606.ENSP00000324806,9606.ENSP00000381185	TGFB1,FGB,FGA,GSK3B,BCL2
GO:0051348	negative regulation of transferase activity	3	310	1.1	0.0055	9606.ENSP00000324806,9606.ENSP00000361021,9606.ENSP00000384849	GSK3B,PTEN,CDKN1A
GO:0060322	head development	4	692	0.88	0.0055	9606.ENSP00000221930,9606.ENSP00000324806,9606.ENSP00000361021,9606.ENSP00000381185	TGFB1,GSK3B,PTEN,BCL2
GO:0002521	leukocyte differentiation	3	313	1.1	0.0056	9606.ENSP00000221930,9606.ENSP00000381185,9606.ENSP00000478570	TGFB1,BCL2,VEGFA
GO:0007167	enzyme linked receptor protein signaling pathway	4	698	0.87	0.0056	9606.ENSP00000221930,9606.ENSP00000341551,9606.ENSP00000361021,9606.ENSP00000478570	TGFB1,SMAD4,PTEN,VEGFA
GO:0048814	regulation of dendrite morphogenesis	2	77	1.53	0.0056	9606.ENSP00000324806,9606.ENSP00000361021	GSK3B,PTEN
GO:0050678	regulation of epithelial cell proliferation	3	311	1.1	0.0056	9606.ENSP00000221930,9606.ENSP00000361021,9606.ENSP00000478570	TGFB1,PTEN,VEGFA
GO:0031100	animal organ regeneration	2	79	1.52	0.0058	9606.ENSP00000221930,9606.ENSP00000384849	TGFB1,CDKN1A
GO:0071704	organic substance metabolic process	13	9135	0.27	0.0058	9606.ENSP00000221930,9606.ENSP00000281043,9606.ENSP00000306099,9606.ENSP00000306361,9606.ENSP00000324806,9606.ENSP00000336829,9606.ENSP00000341551,9606.ENSP00000345096,9606.ENSP00000352516,9606.ENSP00000361021,9606.ENSP00000381185,9606.ENSP00000384849,9606.ENSP00000405330	TGFB1,MYCN,FGB,FGA,GSK3B,FGG,SMAD4,IMPDH1,DNMT1,PTEN,BCL2,CDKN1A,ESR1
GO:0002244	hematopoietic progenitor cell differentiation	2	80	1.51	0.0060	9606.ENSP00000221930,9606.ENSP00000381185	TGFB1,BCL2
GO:0016310	phosphorylation	5	1236	0.72	0.0060	9606.ENSP00000221930,9606.ENSP00000324806,9606.ENSP00000381185,9606.ENSP00000384849,9606.ENSP00000405330	TGFB1,GSK3B,BCL2,CDKN1A,ESR1
GO:0018107	peptidyl-threonine phosphorylation	2	80	1.51	0.0060	9606.ENSP00000324806,9606.ENSP00000381185	GSK3B,BCL2
GO:0030516	regulation of axon extension	2	82	1.5	0.0062	9606.ENSP00000324806,9606.ENSP00000478570	GSK3B,VEGFA
GO:1904063	negative regulation of cation transmembrane transport	2	82	1.5	0.0062	9606.ENSP00000221930,9606.ENSP00000361021	TGFB1,PTEN
GO:0001656	metanephros development	2	83	1.5	0.0063	9606.ENSP00000341551,9606.ENSP00000381185	SMAD4,BCL2
GO:0006357	regulation of transcription by RNA polymerase II	7	2633	0.54	0.0063	9606.ENSP00000221930,9606.ENSP00000281043,9606.ENSP00000341551,9606.ENSP00000352516,9606.ENSP00000384849,9606.ENSP00000405330,9606.ENSP00000478570	TGFB1,MYCN,SMAD4,DNMT1,CDKN1A,ESR1,VEGFA
GO:0045682	regulation of epidermis development	2	83	1.5	0.0063	9606.ENSP00000281043,9606.ENSP00000341551	MYCN,SMAD4
GO:0071158	positive regulation of cell cycle arrest	2	85	1.49	0.0065	9606.ENSP00000221930,9606.ENSP00000384849	TGFB1,CDKN1A
GO:0009206	purine ribonucleoside triphosphate biosynthetic process	2	86	1.48	0.0066	9606.ENSP00000221930,9606.ENSP00000345096	TGFB1,IMPDH1
GO:0045666	positive regulation of neuron differentiation	3	337	1.06	0.0066	9606.ENSP00000361021,9606.ENSP00000381185,9606.ENSP00000478570	PTEN,BCL2,VEGFA
GO:0071902	positive regulation of protein serine/threonine kinase activity	3	340	1.06	0.0068	9606.ENSP00000221930,9606.ENSP00000261254,9606.ENSP00000478570	TGFB1,CCND2,VEGFA
GO:0007179	transforming growth factor beta receptor signaling pathway	2	88	1.47	0.0069	9606.ENSP00000221930,9606.ENSP00000341551	TGFB1,SMAD4
GO:0030334	regulation of cell migration	4	753	0.84	0.0070	9606.ENSP00000221930,9606.ENSP00000361021,9606.ENSP00000381185,9606.ENSP00000478570	TGFB1,PTEN,BCL2,VEGFA
GO:0009791	post-embryonic development	2	90	1.46	0.0071	9606.ENSP00000381185,9606.ENSP00000478570	BCL2,VEGFA
GO:0032147	activation of protein kinase activity	3	347	1.05	0.0071	9606.ENSP00000221930,9606.ENSP00000384849,9606.ENSP00000478570	TGFB1,CDKN1A,VEGFA
GO:0019953	sexual reproduction	4	764	0.83	0.0073	9606.ENSP00000221930,9606.ENSP00000341551,9606.ENSP00000361021,9606.ENSP00000381185	TGFB1,SMAD4,PTEN,BCL2
GO:0030509	BMP signaling pathway	2	92	1.45	0.0074	9606.ENSP00000221930,9606.ENSP00000341551	TGFB1,SMAD4
GO:0042552	myelination	2	93	1.45	0.0075	9606.ENSP00000221930,9606.ENSP00000361021	TGFB1,PTEN
GO:0060070	canonical Wnt signaling pathway	2	93	1.45	0.0075	9606.ENSP00000324806,9606.ENSP00000361021	GSK3B,PTEN
GO:0046649	lymphocyte activation	3	358	1.04	0.0077	9606.ENSP00000221930,9606.ENSP00000345096,9606.ENSP00000381185	TGFB1,IMPDH1,BCL2
GO:0010959	regulation of metal ion transport	3	360	1.04	0.0078	9606.ENSP00000221930,9606.ENSP00000361021,9606.ENSP00000381185	TGFB1,PTEN,BCL2
GO:0006366	transcription by RNA polymerase II	4	784	0.82	0.0079	9606.ENSP00000281043,9606.ENSP00000341551,9606.ENSP00000384849,9606.ENSP00000405330	MYCN,SMAD4,CDKN1A,ESR1
GO:0009168	purine ribonucleoside monophosphate biosynthetic process	2	98	1.43	0.0082	9606.ENSP00000221930,9606.ENSP00000345096	TGFB1,IMPDH1
GO:0006355	regulation of transcription, DNA-templated	8	3661	0.45	0.0086	9606.ENSP00000221930,9606.ENSP00000281043,9606.ENSP00000341551,9606.ENSP00000352516,9606.ENSP00000361021,9606.ENSP00000384849,9606.ENSP00000405330,9606.ENSP00000478570	TGFB1,MYCN,SMAD4,DNMT1,PTEN,CDKN1A,ESR1,VEGFA
GO:0002573	myeloid leukocyte differentiation	2	102	1.41	0.0087	9606.ENSP00000221930,9606.ENSP00000478570	TGFB1,VEGFA
GO:0043086	negative regulation of catalytic activity	4	809	0.81	0.0087	9606.ENSP00000324806,9606.ENSP00000361021,9606.ENSP00000384849,9606.ENSP00000478570	GSK3B,PTEN,CDKN1A,VEGFA
GO:0017015	regulation of transforming growth factor beta receptor signaling pathway	2	103	1.4	0.0089	9606.ENSP00000221930,9606.ENSP00000341551	TGFB1,SMAD4
GO:0035051	cardiocyte differentiation	2	103	1.4	0.0089	9606.ENSP00000341551,9606.ENSP00000478570	SMAD4,VEGFA
GO:0048514	blood vessel morphogenesis	3	381	1.01	0.0089	9606.ENSP00000221930,9606.ENSP00000361021,9606.ENSP00000478570	TGFB1,PTEN,VEGFA
GO:2000060	positive regulation of ubiquitin-dependent protein catabolic process	2	104	1.4	0.0090	9606.ENSP00000324806,9606.ENSP00000361021	GSK3B,PTEN
GO:0006874	cellular calcium ion homeostasis	3	388	1.0	0.0092	9606.ENSP00000221930,9606.ENSP00000381185,9606.ENSP00000405330	TGFB1,BCL2,ESR1
GO:0048646	anatomical structure formation involved in morphogenesis	4	831	0.8	0.0094	9606.ENSP00000221930,9606.ENSP00000341551,9606.ENSP00000361021,9606.ENSP00000478570	TGFB1,SMAD4,PTEN,VEGFA
GO:0051781	positive regulation of cell division	2	107	1.39	0.0094	9606.ENSP00000221930,9606.ENSP00000478570	TGFB1,VEGFA
GO:0010467	gene expression	8	3733	0.45	0.0095	9606.ENSP00000281043,9606.ENSP00000306099,9606.ENSP00000306361,9606.ENSP00000336829,9606.ENSP00000341551,9606.ENSP00000352516,9606.ENSP00000384849,9606.ENSP00000405330	MYCN,FGB,FGA,FGG,SMAD4,DNMT1,CDKN1A,ESR1
GO:0043902	positive regulation of multi-organism process	3	394	1.0	0.0095	9606.ENSP00000306099,9606.ENSP00000306361,9606.ENSP00000336829	FGB,FGA,FGG
GO:2000278	regulation of DNA biosynthetic process	2	108	1.38	0.0095	9606.ENSP00000384849,9606.ENSP00000478570	CDKN1A,VEGFA
GO:0007613	memory	2	109	1.38	0.0097	9606.ENSP00000261254,9606.ENSP00000361021	CCND2,PTEN
GO:1903828	negative regulation of cellular protein localization	2	112	1.37	0.0101	9606.ENSP00000221930,9606.ENSP00000324806	TGFB1,GSK3B
GO:0042391	regulation of membrane potential	3	408	0.98	0.0103	9606.ENSP00000324806,9606.ENSP00000361021,9606.ENSP00000381185	GSK3B,PTEN,BCL2
GO:0098542	defense response to other organism	4	859	0.78	0.0103	9606.ENSP00000221930,9606.ENSP00000306099,9606.ENSP00000306361,9606.ENSP00000381185	TGFB1,FGB,FGA,BCL2
GO:0007417	central nervous system development	4	861	0.78	0.0104	9606.ENSP00000221930,9606.ENSP00000324806,9606.ENSP00000361021,9606.ENSP00000381185	TGFB1,GSK3B,PTEN,BCL2
GO:0007498	mesoderm development	2	115	1.36	0.0105	9606.ENSP00000341551,9606.ENSP00000478570	SMAD4,VEGFA
GO:1905477	positive regulation of protein localization to membrane	2	117	1.35	0.0108	9606.ENSP00000221930,9606.ENSP00000381185	TGFB1,BCL2
GO:0048568	embryonic organ development	3	417	0.97	0.0109	9606.ENSP00000221930,9606.ENSP00000281043,9606.ENSP00000478570	TGFB1,MYCN,VEGFA
GO:0071695	anatomical structure maturation	2	121	1.33	0.0115	9606.ENSP00000336829,9606.ENSP00000384849	FGG,CDKN1A
GO:0050680	negative regulation of epithelial cell proliferation	2	122	1.33	0.0116	9606.ENSP00000221930,9606.ENSP00000361021	TGFB1,PTEN
GO:0042493	response to drug	4	900	0.76	0.0119	9606.ENSP00000221930,9606.ENSP00000361021,9606.ENSP00000381185,9606.ENSP00000384849	TGFB1,PTEN,BCL2,CDKN1A
GO:0071347	cellular response to interleukin-1	2	124	1.32	0.0119	9606.ENSP00000306099,9606.ENSP00000336829	FGB,FGG
GO:0090316	positive regulation of intracellular protein transport	2	126	1.32	0.0122	9606.ENSP00000221930,9606.ENSP00000324806	TGFB1,GSK3B
GO:0002687	positive regulation of leukocyte migration	2	127	1.31	0.0124	9606.ENSP00000221930,9606.ENSP00000478570	TGFB1,VEGFA
GO:0034654	nucleobase-containing compound biosynthetic process	7	3031	0.48	0.0126	9606.ENSP00000221930,9606.ENSP00000281043,9606.ENSP00000341551,9606.ENSP00000345096,9606.ENSP00000352516,9606.ENSP00000384849,9606.ENSP00000405330	TGFB1,MYCN,SMAD4,IMPDH1,DNMT1,CDKN1A,ESR1
GO:0006468	protein phosphorylation	4	923	0.75	0.0128	9606.ENSP00000221930,9606.ENSP00000324806,9606.ENSP00000381185,9606.ENSP00000384849	TGFB1,GSK3B,BCL2,CDKN1A
GO:0035304	regulation of protein dephosphorylation	2	130	1.3	0.0128	9606.ENSP00000221930,9606.ENSP00000324806	TGFB1,GSK3B
GO:0030217	T cell differentiation	2	131	1.3	0.0130	9606.ENSP00000221930,9606.ENSP00000381185	TGFB1,BCL2
GO:0048863	stem cell differentiation	2	131	1.3	0.0130	9606.ENSP00000341551,9606.ENSP00000405330	SMAD4,ESR1
GO:0030335	positive regulation of cell migration	3	452	0.94	0.0131	9606.ENSP00000221930,9606.ENSP00000381185,9606.ENSP00000478570	TGFB1,BCL2,VEGFA
GO:0009749	response to glucose	2	133	1.29	0.0133	9606.ENSP00000221930,9606.ENSP00000361021	TGFB1,PTEN
GO:0061061	muscle structure development	3	457	0.93	0.0134	9606.ENSP00000221930,9606.ENSP00000341551,9606.ENSP00000478570	TGFB1,SMAD4,VEGFA
GO:0033554	cellular response to stress	5	1553	0.62	0.0137	9606.ENSP00000324806,9606.ENSP00000361021,9606.ENSP00000381185,9606.ENSP00000384849,9606.ENSP00000478570	GSK3B,PTEN,BCL2,CDKN1A,VEGFA
GO:0070647	protein modification by small protein conjugation or removal	4	945	0.74	0.0138	9606.ENSP00000341551,9606.ENSP00000361021,9606.ENSP00000381185,9606.ENSP00000405330	SMAD4,PTEN,BCL2,ESR1
GO:0006955	immune response	5	1560	0.62	0.0139	9606.ENSP00000221930,9606.ENSP00000306099,9606.ENSP00000306361,9606.ENSP00000345096,9606.ENSP00000381185	TGFB1,FGB,FGA,IMPDH1,BCL2
GO:0007623	circadian rhythm	2	137	1.28	0.0139	9606.ENSP00000324806,9606.ENSP00000361021	GSK3B,PTEN
GO:0009267	cellular response to starvation	2	137	1.28	0.0139	9606.ENSP00000381185,9606.ENSP00000384849	BCL2,CDKN1A
GO:0030534	adult behavior	2	137	1.28	0.0139	9606.ENSP00000261254,9606.ENSP00000361021	CCND2,PTEN
GO:0030856	regulation of epithelial cell differentiation	2	137	1.28	0.0139	9606.ENSP00000281043,9606.ENSP00000324806	MYCN,GSK3B
GO:0050921	positive regulation of chemotaxis	2	138	1.28	0.0140	9606.ENSP00000221930,9606.ENSP00000478570	TGFB1,VEGFA
GO:0009636	response to toxic substance	3	468	0.92	0.0141	9606.ENSP00000361021,9606.ENSP00000381185,9606.ENSP00000384849	PTEN,BCL2,CDKN1A
GO:0035148	tube formation	2	142	1.26	0.0146	9606.ENSP00000221930,9606.ENSP00000478570	TGFB1,VEGFA
GO:0051493	regulation of cytoskeleton organization	3	477	0.91	0.0148	9606.ENSP00000221930,9606.ENSP00000324806,9606.ENSP00000341551	TGFB1,GSK3B,SMAD4
GO:0044262	cellular carbohydrate metabolic process	2	144	1.26	0.0149	9606.ENSP00000324806,9606.ENSP00000361021	GSK3B,PTEN
GO:0051216	cartilage development	2	147	1.25	0.0155	9606.ENSP00000221930,9606.ENSP00000281043	TGFB1,MYCN
GO:0007050	cell cycle arrest	2	149	1.24	0.0157	9606.ENSP00000221930,9606.ENSP00000384849	TGFB1,CDKN1A
GO:0006810	transport	8	4130	0.4	0.0163	9606.ENSP00000221930,9606.ENSP00000306099,9606.ENSP00000306361,9606.ENSP00000324806,9606.ENSP00000336829,9606.ENSP00000345096,9606.ENSP00000381185,9606.ENSP00000478570	TGFB1,FGB,FGA,GSK3B,FGG,IMPDH1,BCL2,VEGFA
GO:0007169	transmembrane receptor protein tyrosine kinase signaling pathway	3	499	0.89	0.0163	9606.ENSP00000221930,9606.ENSP00000361021,9606.ENSP00000478570	TGFB1,PTEN,VEGFA
GO:0007093	mitotic cell cycle checkpoint	2	153	1.23	0.0164	9606.ENSP00000221930,9606.ENSP00000384849	TGFB1,CDKN1A
GO:0019637	organophosphate metabolic process	4	1011	0.71	0.0166	9606.ENSP00000221930,9606.ENSP00000345096,9606.ENSP00000361021,9606.ENSP00000405330	TGFB1,IMPDH1,PTEN,ESR1
GO:0001894	tissue homeostasis	2	155	1.23	0.0167	9606.ENSP00000381185,9606.ENSP00000478570	BCL2,VEGFA
GO:0007265	Ras protein signal transduction	2	155	1.23	0.0167	9606.ENSP00000352516,9606.ENSP00000384849	DNMT1,CDKN1A
GO:0044237	cellular metabolic process	12	8797	0.25	0.0168	9606.ENSP00000221930,9606.ENSP00000281043,9606.ENSP00000306361,9606.ENSP00000324806,9606.ENSP00000336829,9606.ENSP00000341551,9606.ENSP00000345096,9606.ENSP00000352516,9606.ENSP00000361021,9606.ENSP00000381185,9606.ENSP00000384849,9606.ENSP00000405330	TGFB1,MYCN,FGA,GSK3B,FGG,SMAD4,IMPDH1,DNMT1,PTEN,BCL2,CDKN1A,ESR1
GO:0051897	positive regulation of protein kinase B signaling	2	157	1.22	0.0171	9606.ENSP00000221930,9606.ENSP00000405330	TGFB1,ESR1
GO:0007423	sensory organ development	3	515	0.88	0.0174	9606.ENSP00000221930,9606.ENSP00000381185,9606.ENSP00000478570	TGFB1,BCL2,VEGFA
GO:0022408	negative regulation of cell-cell adhesion	2	159	1.22	0.0174	9606.ENSP00000221930,9606.ENSP00000336829	TGFB1,FGG
GO:0030307	positive regulation of cell growth	2	159	1.22	0.0174	9606.ENSP00000381185,9606.ENSP00000478570	BCL2,VEGFA
GO:0006367	transcription initiation from RNA polymerase II promoter	2	162	1.21	0.0180	9606.ENSP00000384849,9606.ENSP00000405330	CDKN1A,ESR1
GO:0030324	lung development	2	162	1.21	0.0180	9606.ENSP00000281043,9606.ENSP00000478570	MYCN,VEGFA
GO:0034762	regulation of transmembrane transport	3	524	0.87	0.0182	9606.ENSP00000221930,9606.ENSP00000361021,9606.ENSP00000381185	TGFB1,PTEN,BCL2
GO:0048639	positive regulation of developmental growth	2	165	1.2	0.0185	9606.ENSP00000381185,9606.ENSP00000478570	BCL2,VEGFA
GO:0050821	protein stabilization	2	166	1.2	0.0187	9606.ENSP00000361021,9606.ENSP00000384849	PTEN,CDKN1A
GO:0045216	cell-cell junction organization	2	168	1.19	0.0190	9606.ENSP00000221930,9606.ENSP00000381185	TGFB1,BCL2
GO:0007610	behavior	3	541	0.86	0.0197	9606.ENSP00000261254,9606.ENSP00000361021,9606.ENSP00000381185	CCND2,PTEN,BCL2
GO:0051099	positive regulation of binding	2	172	1.18	0.0198	9606.ENSP00000221930,9606.ENSP00000324806	TGFB1,GSK3B
GO:0018105	peptidyl-serine phosphorylation	2	173	1.18	0.0200	9606.ENSP00000324806,9606.ENSP00000381185	GSK3B,BCL2
GO:0048598	embryonic morphogenesis	3	545	0.86	0.0200	9606.ENSP00000221930,9606.ENSP00000281043,9606.ENSP00000341551	TGFB1,MYCN,SMAD4
GO:0071216	cellular response to biotic stimulus	2	176	1.17	0.0205	9606.ENSP00000221930,9606.ENSP00000324806	TGFB1,GSK3B
GO:0050866	negative regulation of cell activation	2	177	1.17	0.0207	9606.ENSP00000221930,9606.ENSP00000336829	TGFB1,FGG
GO:0009617	response to bacterium	3	555	0.85	0.0208	9606.ENSP00000221930,9606.ENSP00000306099,9606.ENSP00000306361	TGFB1,FGB,FGA
GO:0050679	positive regulation of epithelial cell proliferation	2	178	1.17	0.0209	9606.ENSP00000221930,9606.ENSP00000478570	TGFB1,VEGFA
GO:0002064	epithelial cell development	2	179	1.16	0.0211	9606.ENSP00000384849,9606.ENSP00000405330	CDKN1A,ESR1
GO:0050731	positive regulation of peptidyl-tyrosine phosphorylation	2	180	1.16	0.0213	9606.ENSP00000221930,9606.ENSP00000478570	TGFB1,VEGFA
GO:1901654	response to ketone	2	183	1.15	0.0219	9606.ENSP00000221930,9606.ENSP00000384849	TGFB1,CDKN1A
GO:0007626	locomotory behavior	2	184	1.15	0.0221	9606.ENSP00000261254,9606.ENSP00000361021	CCND2,PTEN
GO:0010469	regulation of signaling receptor activity	3	577	0.83	0.0229	9606.ENSP00000221930,9606.ENSP00000361021,9606.ENSP00000478570	TGFB1,PTEN,VEGFA
GO:0090407	organophosphate biosynthetic process	3	577	0.83	0.0229	9606.ENSP00000221930,9606.ENSP00000345096,9606.ENSP00000361021	TGFB1,IMPDH1,PTEN
GO:0009152	purine ribonucleotide biosynthetic process	2	189	1.14	0.0231	9606.ENSP00000221930,9606.ENSP00000345096	TGFB1,IMPDH1
GO:1901215	negative regulation of neuron death	2	191	1.14	0.0235	9606.ENSP00000324806,9606.ENSP00000381185	GSK3B,BCL2
GO:0040011	locomotion	4	1144	0.66	0.0240	9606.ENSP00000221930,9606.ENSP00000341551,9606.ENSP00000361021,9606.ENSP00000478570	TGFB1,SMAD4,PTEN,VEGFA
GO:0006470	protein dephosphorylation	2	194	1.13	0.0241	9606.ENSP00000361021,9606.ENSP00000381185	PTEN,BCL2
GO:0071229	cellular response to acid chemical	2	196	1.12	0.0245	9606.ENSP00000352516,9606.ENSP00000478570	DNMT1,VEGFA
GO:0071383	cellular response to steroid hormone stimulus	2	197	1.12	0.0247	9606.ENSP00000221930,9606.ENSP00000405330	TGFB1,ESR1
GO:0043583	ear development	2	204	1.11	0.0261	9606.ENSP00000221930,9606.ENSP00000381185	TGFB1,BCL2
GO:0048705	skeletal system morphogenesis	2	204	1.11	0.0261	9606.ENSP00000221930,9606.ENSP00000281043	TGFB1,MYCN
GO:0045665	negative regulation of neuron differentiation	2	205	1.1	0.0263	9606.ENSP00000324806,9606.ENSP00000361021	GSK3B,PTEN
GO:0080135	regulation of cellular response to stress	3	618	0.8	0.0266	9606.ENSP00000324806,9606.ENSP00000361021,9606.ENSP00000478570	GSK3B,PTEN,VEGFA
GO:0007584	response to nutrient	2	208	1.1	0.0268	9606.ENSP00000221930,9606.ENSP00000361021	TGFB1,PTEN
GO:0046488	phosphatidylinositol metabolic process	2	211	1.09	0.0275	9606.ENSP00000361021,9606.ENSP00000405330	PTEN,ESR1
GO:0044249	cellular biosynthetic process	8	4567	0.36	0.0278	9606.ENSP00000221930,9606.ENSP00000281043,9606.ENSP00000341551,9606.ENSP00000345096,9606.ENSP00000352516,9606.ENSP00000361021,9606.ENSP00000384849,9606.ENSP00000405330	TGFB1,MYCN,SMAD4,IMPDH1,DNMT1,PTEN,CDKN1A,ESR1
GO:0043393	regulation of protein binding	2	213	1.09	0.0279	9606.ENSP00000324806,9606.ENSP00000381185	GSK3B,BCL2
GO:0007276	gamete generation	3	632	0.79	0.0281	9606.ENSP00000221930,9606.ENSP00000341551,9606.ENSP00000381185	TGFB1,SMAD4,BCL2
GO:0001503	ossification	2	215	1.08	0.0283	9606.ENSP00000221930,9606.ENSP00000381185	TGFB1,BCL2
GO:0007411	axon guidance	2	220	1.07	0.0295	9606.ENSP00000341551,9606.ENSP00000478570	SMAD4,VEGFA
GO:0007420	brain development	3	650	0.78	0.0300	9606.ENSP00000324806,9606.ENSP00000361021,9606.ENSP00000381185	GSK3B,PTEN,BCL2
GO:1901576	organic substance biosynthetic process	8	4656	0.35	0.0308	9606.ENSP00000221930,9606.ENSP00000281043,9606.ENSP00000341551,9606.ENSP00000345096,9606.ENSP00000352516,9606.ENSP00000361021,9606.ENSP00000384849,9606.ENSP00000405330	TGFB1,MYCN,SMAD4,IMPDH1,DNMT1,PTEN,CDKN1A,ESR1
GO:0009987	cellular process	15	14652	0.13	0.0313	9606.ENSP00000221930,9606.ENSP00000261254,9606.ENSP00000281043,9606.ENSP00000306099,9606.ENSP00000306361,9606.ENSP00000324806,9606.ENSP00000336829,9606.ENSP00000341551,9606.ENSP00000345096,9606.ENSP00000352516,9606.ENSP00000361021,9606.ENSP00000381185,9606.ENSP00000384849,9606.ENSP00000405330,9606.ENSP00000478570	TGFB1,CCND2,MYCN,FGB,FGA,GSK3B,FGG,SMAD4,IMPDH1,DNMT1,PTEN,BCL2,CDKN1A,ESR1,VEGFA
GO:0045165	cell fate commitment	2	230	1.05	0.0317	9606.ENSP00000341551,9606.ENSP00000381185	SMAD4,BCL2
GO:0022898	regulation of transmembrane transporter activity	2	232	1.05	0.0321	9606.ENSP00000361021,9606.ENSP00000381185	PTEN,BCL2
GO:0045087	innate immune response	3	676	0.76	0.0329	9606.ENSP00000221930,9606.ENSP00000306099,9606.ENSP00000306361	TGFB1,FGB,FGA
GO:0034976	response to endoplasmic reticulum stress	2	240	1.04	0.0339	9606.ENSP00000324806,9606.ENSP00000381185	GSK3B,BCL2
GO:0006725	cellular aromatic compound metabolic process	8	4754	0.34	0.0344	9606.ENSP00000221930,9606.ENSP00000281043,9606.ENSP00000341551,9606.ENSP00000345096,9606.ENSP00000352516,9606.ENSP00000381185,9606.ENSP00000384849,9606.ENSP00000405330	TGFB1,MYCN,SMAD4,IMPDH1,DNMT1,BCL2,CDKN1A,ESR1
GO:0030258	lipid modification	2	245	1.03	0.0351	9606.ENSP00000361021,9606.ENSP00000405330	PTEN,ESR1
GO:0061024	membrane organization	3	729	0.73	0.0395	9606.ENSP00000324806,9606.ENSP00000361021,9606.ENSP00000381185	GSK3B,PTEN,BCL2
GO:0006928	movement of cell or subcellular component	4	1355	0.59	0.0396	9606.ENSP00000221930,9606.ENSP00000341551,9606.ENSP00000361021,9606.ENSP00000478570	TGFB1,SMAD4,PTEN,VEGFA
GO:0043406	positive regulation of MAP kinase activity	2	264	0.99	0.0400	9606.ENSP00000221930,9606.ENSP00000478570	TGFB1,VEGFA
GO:0030162	regulation of proteolysis	3	742	0.72	0.0412	9606.ENSP00000324806,9606.ENSP00000361021,9606.ENSP00000478570	GSK3B,PTEN,VEGFA
GO:0051345	positive regulation of hydrolase activity	3	742	0.72	0.0412	9606.ENSP00000324806,9606.ENSP00000405330,9606.ENSP00000478570	GSK3B,ESR1,VEGFA
GO:0031329	regulation of cellular catabolic process	3	743	0.72	0.0413	9606.ENSP00000324806,9606.ENSP00000361021,9606.ENSP00000381185	GSK3B,PTEN,BCL2
GO:1901360	organic cyclic compound metabolic process	8	4963	0.32	0.0438	9606.ENSP00000221930,9606.ENSP00000281043,9606.ENSP00000341551,9606.ENSP00000345096,9606.ENSP00000352516,9606.ENSP00000381185,9606.ENSP00000384849,9606.ENSP00000405330	TGFB1,MYCN,SMAD4,IMPDH1,DNMT1,BCL2,CDKN1A,ESR1
GO:0043010	camera-type eye development	2	292	0.95	0.0476	9606.ENSP00000221930,9606.ENSP00000478570	TGFB1,VEGFA
GO:0030111	regulation of Wnt signaling pathway	2	293	0.95	0.0478	9606.ENSP00000324806,9606.ENSP00000405330	GSK3B,ESR1
GO:0050900	leukocyte migration	2	296	0.95	0.0486	9606.ENSP00000221930,9606.ENSP00000478570	TGFB1,VEGFA
GO:0001525	angiogenesis	2	297	0.94	0.0489	9606.ENSP00000361021,9606.ENSP00000478570	PTEN,VEGFA
GO:0032956	regulation of actin cytoskeleton organization	2	297	0.94	0.0489	9606.ENSP00000221930,9606.ENSP00000341551	TGFB1,SMAD4

## Sheet: enrichment.function
#term ID	term description	observed gene count	background gene count	strength	false discovery rate	matching proteins in your network (IDs)	matching proteins in your network (labels)
GO:0019900	kinase binding	6	678	1.06	0.0013	9606.ENSP00000261254,9606.ENSP00000281043,9606.ENSP00000324806,9606.ENSP00000361021,9606.ENSP00000384849,9606.ENSP00000405330	CCND2,MYCN,GSK3B,PTEN,CDKN1A,ESR1
GO:0005515	protein binding	13	6607	0.41	0.0036	9606.ENSP00000221930,9606.ENSP00000261254,9606.ENSP00000281043,9606.ENSP00000306099,9606.ENSP00000306361,9606.ENSP00000324806,9606.ENSP00000336829,9606.ENSP00000341551,9606.ENSP00000361021,9606.ENSP00000381185,9606.ENSP00000384849,9606.ENSP00000405330,9606.ENSP00000478570	TGFB1,CCND2,MYCN,FGB,FGA,GSK3B,FGG,SMAD4,PTEN,BCL2,CDKN1A,ESR1,VEGFA
GO:0001085	RNA polymerase II transcription factor binding	3	121	1.51	0.0041	9606.ENSP00000324806,9606.ENSP00000341551,9606.ENSP00000405330	GSK3B,SMAD4,ESR1
GO:0002020	protease binding	3	135	1.46	0.0041	9606.ENSP00000324806,9606.ENSP00000361021,9606.ENSP00000381185	GSK3B,PTEN,BCL2
GO:0005102	signaling receptor binding	7	1513	0.78	0.0041	9606.ENSP00000221930,9606.ENSP00000306099,9606.ENSP00000306361,9606.ENSP00000336829,9606.ENSP00000361021,9606.ENSP00000405330,9606.ENSP00000478570	TGFB1,FGB,FGA,FGG,PTEN,ESR1,VEGFA
GO:0005161	platelet-derived growth factor receptor binding	2	15	2.24	0.0041	9606.ENSP00000361021,9606.ENSP00000478570	PTEN,VEGFA
GO:0019899	enzyme binding	8	2197	0.68	0.0041	9606.ENSP00000221930,9606.ENSP00000261254,9606.ENSP00000281043,9606.ENSP00000324806,9606.ENSP00000361021,9606.ENSP00000381185,9606.ENSP00000384849,9606.ENSP00000405330	TGFB1,CCND2,MYCN,GSK3B,PTEN,BCL2,CDKN1A,ESR1
GO:0019901	protein kinase binding	5	599	1.04	0.0041	9606.ENSP00000261254,9606.ENSP00000324806,9606.ENSP00000361021,9606.ENSP00000384849,9606.ENSP00000405330	CCND2,GSK3B,PTEN,CDKN1A,ESR1
GO:0042802	identical protein binding	7	1754	0.72	0.0041	9606.ENSP00000221930,9606.ENSP00000336829,9606.ENSP00000341551,9606.ENSP00000361021,9606.ENSP00000381185,9606.ENSP00000405330,9606.ENSP00000478570	TGFB1,FGG,SMAD4,PTEN,BCL2,ESR1,VEGFA
GO:0046983	protein dimerization activity	6	1301	0.78	0.0051	9606.ENSP00000221930,9606.ENSP00000281043,9606.ENSP00000336829,9606.ENSP00000341551,9606.ENSP00000381185,9606.ENSP00000478570	TGFB1,MYCN,FGG,SMAD4,BCL2,VEGFA
GO:0042803	protein homodimerization activity	5	830	0.9	0.0052	9606.ENSP00000221930,9606.ENSP00000336829,9606.ENSP00000341551,9606.ENSP00000381185,9606.ENSP00000478570	TGFB1,FGG,SMAD4,BCL2,VEGFA
GO:0005488	binding	15	11878	0.22	0.0089	9606.ENSP00000221930,9606.ENSP00000261254,9606.ENSP00000281043,9606.ENSP00000306099,9606.ENSP00000306361,9606.ENSP00000324806,9606.ENSP00000336829,9606.ENSP00000341551,9606.ENSP00000345096,9606.ENSP00000352516,9606.ENSP00000361021,9606.ENSP00000381185,9606.ENSP00000384849,9606.ENSP00000405330,9606.ENSP00000478570	TGFB1,CCND2,MYCN,FGB,FGA,GSK3B,FGG,SMAD4,IMPDH1,DNMT1,PTEN,BCL2,CDKN1A,ESR1,VEGFA
GO:0046982	protein heterodimerization activity	4	519	1.0	0.0089	9606.ENSP00000221930,9606.ENSP00000341551,9606.ENSP00000381185,9606.ENSP00000478570	TGFB1,SMAD4,BCL2,VEGFA
GO:0043565	sequence-specific DNA binding	5	1047	0.79	0.0119	9606.ENSP00000281043,9606.ENSP00000341551,9606.ENSP00000352516,9606.ENSP00000381185,9606.ENSP00000405330	MYCN,SMAD4,DNMT1,BCL2,ESR1
GO:0008134	transcription factor binding	4	610	0.93	0.0130	9606.ENSP00000324806,9606.ENSP00000341551,9606.ENSP00000381185,9606.ENSP00000405330	GSK3B,SMAD4,BCL2,ESR1
GO:0030295	protein kinase activator activity	2	77	1.53	0.0198	9606.ENSP00000221930,9606.ENSP00000384849	TGFB1,CDKN1A
GO:0031625	ubiquitin protein ligase binding	3	311	1.1	0.0198	9606.ENSP00000324806,9606.ENSP00000381185,9606.ENSP00000384849	GSK3B,BCL2,CDKN1A
GO:0008013	beta-catenin binding	2	82	1.5	0.0200	9606.ENSP00000324806,9606.ENSP00000405330	GSK3B,ESR1
GO:0001228	DNA-binding transcription activator activity, RNA polymerase II-specific	3	408	0.98	0.0325	9606.ENSP00000281043,9606.ENSP00000341551,9606.ENSP00000405330	MYCN,SMAD4,ESR1
GO:0000978	RNA polymerase II proximal promoter sequence-specific DNA binding	3	492	0.9	0.0478	9606.ENSP00000281043,9606.ENSP00000341551,9606.ENSP00000405330	MYCN,SMAD4,ESR1
GO:0003682	chromatin binding	3	501	0.89	0.0483	9606.ENSP00000341551,9606.ENSP00000352516,9606.ENSP00000405330	SMAD4,DNMT1,ESR1

## Sheet: enrichment.component
#term ID	term description	observed gene count	background gene count	strength	false discovery rate	matching proteins in your network (IDs)	matching proteins in your network (labels)
GO:0031093	platelet alpha granule lumen	5	68	1.98	2.41e-07	9606.ENSP00000221930,9606.ENSP00000306099,9606.ENSP00000306361,9606.ENSP00000336829,9606.ENSP00000478570	TGFB1,FGB,FGA,FGG,VEGFA
GO:0070013	intracellular organelle lumen	15	5162	0.58	2.41e-07	9606.ENSP00000221930,9606.ENSP00000261254,9606.ENSP00000281043,9606.ENSP00000306099,9606.ENSP00000306361,9606.ENSP00000324806,9606.ENSP00000336829,9606.ENSP00000341551,9606.ENSP00000345096,9606.ENSP00000352516,9606.ENSP00000361021,9606.ENSP00000381185,9606.ENSP00000384849,9606.ENSP00000405330,9606.ENSP00000478570	TGFB1,CCND2,MYCN,FGB,FGA,GSK3B,FGG,SMAD4,IMPDH1,DNMT1,PTEN,BCL2,CDKN1A,ESR1,VEGFA
GO:0005577	fibrinogen complex	3	8	2.69	1.32e-06	9606.ENSP00000306099,9606.ENSP00000306361,9606.ENSP00000336829	FGB,FGA,FGG
GO:0034774	secretory granule lumen	6	323	1.38	1.79e-06	9606.ENSP00000221930,9606.ENSP00000306099,9606.ENSP00000306361,9606.ENSP00000336829,9606.ENSP00000345096,9606.ENSP00000478570	TGFB1,FGB,FGA,FGG,IMPDH1,VEGFA
GO:0000785	chromatin	5	489	1.13	0.00029	9606.ENSP00000261254,9606.ENSP00000281043,9606.ENSP00000341551,9606.ENSP00000352516,9606.ENSP00000405330	CCND2,MYCN,SMAD4,DNMT1,ESR1
GO:0009986	cell surface	5	690	0.98	0.0013	9606.ENSP00000221930,9606.ENSP00000306099,9606.ENSP00000306361,9606.ENSP00000336829,9606.ENSP00000478570	TGFB1,FGB,FGA,FGG,VEGFA
GO:0043227	membrane-bounded organelle	15	11244	0.24	0.0023	9606.ENSP00000221930,9606.ENSP00000261254,9606.ENSP00000281043,9606.ENSP00000306099,9606.ENSP00000306361,9606.ENSP00000324806,9606.ENSP00000336829,9606.ENSP00000341551,9606.ENSP00000345096,9606.ENSP00000352516,9606.ENSP00000361021,9606.ENSP00000381185,9606.ENSP00000384849,9606.ENSP00000405330,9606.ENSP00000478570	TGFB1,CCND2,MYCN,FGB,FGA,GSK3B,FGG,SMAD4,IMPDH1,DNMT1,PTEN,BCL2,CDKN1A,ESR1,VEGFA
GO:0098552	side of membrane	4	436	1.08	0.0025	9606.ENSP00000306099,9606.ENSP00000306361,9606.ENSP00000336829,9606.ENSP00000361021	FGB,FGA,FGG,PTEN
GO:0000307	cyclin-dependent protein kinase holoenzyme complex	2	33	1.9	0.0026	9606.ENSP00000261254,9606.ENSP00000384849	CCND2,CDKN1A
GO:0009897	external side of plasma membrane	3	223	1.24	0.0046	9606.ENSP00000306099,9606.ENSP00000306361,9606.ENSP00000336829	FGB,FGA,FGG
GO:0031981	nuclear lumen	9	4030	0.46	0.0065	9606.ENSP00000261254,9606.ENSP00000281043,9606.ENSP00000324806,9606.ENSP00000341551,9606.ENSP00000352516,9606.ENSP00000361021,9606.ENSP00000381185,9606.ENSP00000384849,9606.ENSP00000405330	CCND2,MYCN,GSK3B,SMAD4,DNMT1,PTEN,BCL2,CDKN1A,ESR1
GO:0043231	intracellular membrane-bounded organelle	14	10365	0.25	0.0066	9606.ENSP00000221930,9606.ENSP00000261254,9606.ENSP00000281043,9606.ENSP00000306099,9606.ENSP00000306361,9606.ENSP00000324806,9606.ENSP00000336829,9606.ENSP00000341551,9606.ENSP00000345096,9606.ENSP00000352516,9606.ENSP00000361021,9606.ENSP00000381185,9606.ENSP00000384849,9606.ENSP00000405330	TGFB1,CCND2,MYCN,FGB,FGA,GSK3B,FGG,SMAD4,IMPDH1,DNMT1,PTEN,BCL2,CDKN1A,ESR1
GO:0005615	extracellular space	5	1134	0.76	0.0070	9606.ENSP00000221930,9606.ENSP00000306099,9606.ENSP00000306361,9606.ENSP00000336829,9606.ENSP00000478570	TGFB1,FGB,FGA,FGG,VEGFA
GO:0005576	extracellular region	7	2505	0.56	0.0075	9606.ENSP00000221930,9606.ENSP00000306099,9606.ENSP00000306361,9606.ENSP00000336829,9606.ENSP00000345096,9606.ENSP00000361021,9606.ENSP00000478570	TGFB1,FGB,FGA,FGG,IMPDH1,PTEN,VEGFA
GO:0012505	endomembrane system	9	4347	0.43	0.0089	9606.ENSP00000221930,9606.ENSP00000261254,9606.ENSP00000306099,9606.ENSP00000306361,9606.ENSP00000336829,9606.ENSP00000345096,9606.ENSP00000381185,9606.ENSP00000405330,9606.ENSP00000478570	TGFB1,CCND2,FGB,FGA,FGG,IMPDH1,BCL2,ESR1,VEGFA
GO:0005654	nucleoplasm	8	3446	0.48	0.0090	9606.ENSP00000261254,9606.ENSP00000324806,9606.ENSP00000341551,9606.ENSP00000352516,9606.ENSP00000361021,9606.ENSP00000381185,9606.ENSP00000384849,9606.ENSP00000405330	CCND2,GSK3B,SMAD4,DNMT1,PTEN,BCL2,CDKN1A,ESR1
GO:0005634	nucleus	11	6892	0.32	0.0137	9606.ENSP00000221930,9606.ENSP00000261254,9606.ENSP00000281043,9606.ENSP00000324806,9606.ENSP00000341551,9606.ENSP00000345096,9606.ENSP00000352516,9606.ENSP00000361021,9606.ENSP00000381185,9606.ENSP00000384849,9606.ENSP00000405330	TGFB1,CCND2,MYCN,GSK3B,SMAD4,IMPDH1,DNMT1,PTEN,BCL2,CDKN1A,ESR1
GO:0032991	protein-containing complex	9	4792	0.39	0.0159	9606.ENSP00000261254,9606.ENSP00000306099,9606.ENSP00000306361,9606.ENSP00000324806,9606.ENSP00000336829,9606.ENSP00000341551,9606.ENSP00000381185,9606.ENSP00000384849,9606.ENSP00000405330	CCND2,FGB,FGA,GSK3B,FGG,SMAD4,BCL2,CDKN1A,ESR1
GO:0043209	myelin sheath	2	157	1.22	0.0249	9606.ENSP00000361021,9606.ENSP00000381185	PTEN,BCL2
GO:0005938	cell cortex	2	230	1.05	0.0486	9606.ENSP00000306099,9606.ENSP00000306361	FGB,FGA

## Sheet: enrichment.KEGG
#term ID	term description	observed gene count	background gene count	strength	false discovery rate	matching proteins in your network (IDs)	matching proteins in your network (labels)
hsa05200	Pathways in cancer	9	515	1.36	3.11e-09	9606.ENSP00000221930,9606.ENSP00000261254,9606.ENSP00000324806,9606.ENSP00000341551,9606.ENSP00000361021,9606.ENSP00000381185,9606.ENSP00000384849,9606.ENSP00000405330,9606.ENSP00000478570	TGFB1,CCND2,GSK3B,SMAD4,PTEN,BCL2,CDKN1A,ESR1,VEGFA
hsa05206	MicroRNAs in cancer	6	149	1.72	5.74e-08	9606.ENSP00000261254,9606.ENSP00000352516,9606.ENSP00000361021,9606.ENSP00000381185,9606.ENSP00000384849,9606.ENSP00000478570	CCND2,DNMT1,PTEN,BCL2,CDKN1A,VEGFA
hsa05210	Colorectal cancer	5	85	1.88	1.93e-07	9606.ENSP00000221930,9606.ENSP00000324806,9606.ENSP00000341551,9606.ENSP00000381185,9606.ENSP00000384849	TGFB1,GSK3B,SMAD4,BCL2,CDKN1A
hsa04110	Cell cycle	5	123	1.72	8.57e-07	9606.ENSP00000221930,9606.ENSP00000261254,9606.ENSP00000324806,9606.ENSP00000341551,9606.ENSP00000384849	TGFB1,CCND2,GSK3B,SMAD4,CDKN1A
hsa04068	FoxO signaling pathway	5	130	1.7	8.96e-07	9606.ENSP00000221930,9606.ENSP00000261254,9606.ENSP00000341551,9606.ENSP00000361021,9606.ENSP00000384849	TGFB1,CCND2,SMAD4,PTEN,CDKN1A
hsa05161	Hepatitis B	5	142	1.66	1.14e-06	9606.ENSP00000221930,9606.ENSP00000341551,9606.ENSP00000361021,9606.ENSP00000381185,9606.ENSP00000384849	TGFB1,SMAD4,PTEN,BCL2,CDKN1A
hsa05226	Gastric cancer	5	147	1.65	1.16e-06	9606.ENSP00000221930,9606.ENSP00000324806,9606.ENSP00000341551,9606.ENSP00000381185,9606.ENSP00000384849	TGFB1,GSK3B,SMAD4,BCL2,CDKN1A
hsa05225	Hepatocellular carcinoma	5	163	1.6	1.67e-06	9606.ENSP00000221930,9606.ENSP00000324806,9606.ENSP00000341551,9606.ENSP00000361021,9606.ENSP00000384849	TGFB1,GSK3B,SMAD4,PTEN,CDKN1A
hsa04151	PI3K-Akt signaling pathway	6	348	1.35	1.77e-06	9606.ENSP00000261254,9606.ENSP00000324806,9606.ENSP00000361021,9606.ENSP00000381185,9606.ENSP00000384849,9606.ENSP00000478570	CCND2,GSK3B,PTEN,BCL2,CDKN1A,VEGFA
hsa04510	Focal adhesion	5	197	1.52	3.35e-06	9606.ENSP00000261254,9606.ENSP00000324806,9606.ENSP00000361021,9606.ENSP00000381185,9606.ENSP00000478570	CCND2,GSK3B,PTEN,BCL2,VEGFA
hsa05212	Pancreatic cancer	4	74	1.85	3.35e-06	9606.ENSP00000221930,9606.ENSP00000341551,9606.ENSP00000384849,9606.ENSP00000478570	TGFB1,SMAD4,CDKN1A,VEGFA
hsa01521	EGFR tyrosine kinase inhibitor resistance	4	78	1.83	3.42e-06	9606.ENSP00000324806,9606.ENSP00000361021,9606.ENSP00000381185,9606.ENSP00000478570	GSK3B,PTEN,BCL2,VEGFA
hsa04933	AGE-RAGE signaling pathway in diabetic complications	4	98	1.73	7.31e-06	9606.ENSP00000221930,9606.ENSP00000341551,9606.ENSP00000381185,9606.ENSP00000478570	TGFB1,SMAD4,BCL2,VEGFA
hsa05166	HTLV-I infection	5	250	1.42	7.31e-06	9606.ENSP00000221930,9606.ENSP00000261254,9606.ENSP00000324806,9606.ENSP00000341551,9606.ENSP00000384849	TGFB1,CCND2,GSK3B,SMAD4,CDKN1A
hsa05215	Prostate cancer	4	97	1.73	7.31e-06	9606.ENSP00000324806,9606.ENSP00000361021,9606.ENSP00000381185,9606.ENSP00000384849	GSK3B,PTEN,BCL2,CDKN1A
hsa05165	Human papillomavirus infection	5	317	1.31	2.08e-05	9606.ENSP00000261254,9606.ENSP00000324806,9606.ENSP00000361021,9606.ENSP00000384849,9606.ENSP00000478570	CCND2,GSK3B,PTEN,CDKN1A,VEGFA
hsa05224	Breast cancer	4	147	1.55	2.78e-05	9606.ENSP00000324806,9606.ENSP00000361021,9606.ENSP00000384849,9606.ENSP00000405330	GSK3B,PTEN,CDKN1A,ESR1
hsa04390	Hippo signaling pathway	4	152	1.54	2.99e-05	9606.ENSP00000221930,9606.ENSP00000261254,9606.ENSP00000324806,9606.ENSP00000341551	TGFB1,CCND2,GSK3B,SMAD4
hsa04218	Cellular senescence	4	156	1.52	3.13e-05	9606.ENSP00000221930,9606.ENSP00000261254,9606.ENSP00000361021,9606.ENSP00000384849	TGFB1,CCND2,PTEN,CDKN1A
hsa04340	Hedgehog signaling pathway	3	46	1.93	3.58e-05	9606.ENSP00000261254,9606.ENSP00000324806,9606.ENSP00000381185	CCND2,GSK3B,BCL2
hsa05205	Proteoglycans in cancer	4	195	1.43	6.61e-05	9606.ENSP00000221930,9606.ENSP00000384849,9606.ENSP00000405330,9606.ENSP00000478570	TGFB1,CDKN1A,ESR1,VEGFA
hsa05213	Endometrial cancer	3	58	1.83	6.61e-05	9606.ENSP00000324806,9606.ENSP00000361021,9606.ENSP00000384849	GSK3B,PTEN,CDKN1A
hsa04115	p53 signaling pathway	3	68	1.76	9.55e-05	9606.ENSP00000261254,9606.ENSP00000361021,9606.ENSP00000384849	CCND2,PTEN,CDKN1A
hsa04917	Prolactin signaling pathway	3	69	1.75	9.55e-05	9606.ENSP00000261254,9606.ENSP00000324806,9606.ENSP00000405330	CCND2,GSK3B,ESR1
hsa05211	Renal cell carcinoma	3	68	1.76	9.55e-05	9606.ENSP00000221930,9606.ENSP00000384849,9606.ENSP00000478570	TGFB1,CDKN1A,VEGFA
hsa04610	Complement and coagulation cascades	3	78	1.7	0.00012	9606.ENSP00000306099,9606.ENSP00000306361,9606.ENSP00000336829	FGB,FGA,FGG
hsa05220	Chronic myeloid leukemia	3	76	1.71	0.00012	9606.ENSP00000221930,9606.ENSP00000341551,9606.ENSP00000384849	TGFB1,SMAD4,CDKN1A
hsa05222	Small cell lung cancer	3	92	1.63	0.00019	9606.ENSP00000361021,9606.ENSP00000381185,9606.ENSP00000384849	PTEN,BCL2,CDKN1A
hsa01522	Endocrine resistance	3	95	1.61	0.00020	9606.ENSP00000381185,9606.ENSP00000384849,9606.ENSP00000405330	BCL2,CDKN1A,ESR1
hsa04066	HIF-1 signaling pathway	3	98	1.6	0.00021	9606.ENSP00000381185,9606.ENSP00000384849,9606.ENSP00000478570	BCL2,CDKN1A,VEGFA
hsa04611	Platelet activation	3	123	1.5	0.00039	9606.ENSP00000306099,9606.ENSP00000306361,9606.ENSP00000336829	FGB,FGA,FGG
hsa04310	Wnt signaling pathway	3	143	1.44	0.00059	9606.ENSP00000261254,9606.ENSP00000324806,9606.ENSP00000341551	CCND2,GSK3B,SMAD4
hsa04630	Jak-STAT signaling pathway	3	160	1.39	0.00079	9606.ENSP00000261254,9606.ENSP00000381185,9606.ENSP00000384849	CCND2,BCL2,CDKN1A
hsa05202	Transcriptional misregulation in cancer	3	169	1.36	0.00090	9606.ENSP00000261254,9606.ENSP00000281043,9606.ENSP00000384849	CCND2,MYCN,CDKN1A
hsa05167	Kaposi's sarcoma-associated herpesvirus infection	3	183	1.33	0.0011	9606.ENSP00000324806,9606.ENSP00000384849,9606.ENSP00000478570	GSK3B,CDKN1A,VEGFA
hsa05169	Epstein-Barr virus infection	3	194	1.3	0.0013	9606.ENSP00000324806,9606.ENSP00000381185,9606.ENSP00000384849	GSK3B,BCL2,CDKN1A
hsa05219	Bladder cancer	2	41	1.8	0.0014	9606.ENSP00000384849,9606.ENSP00000478570	CDKN1A,VEGFA
hsa05217	Basal cell carcinoma	2	63	1.62	0.0032	9606.ENSP00000324806,9606.ENSP00000384849	GSK3B,CDKN1A
hsa05214	Glioma	2	68	1.58	0.0036	9606.ENSP00000361021,9606.ENSP00000384849	PTEN,CDKN1A
hsa01524	Platinum drug resistance	2	70	1.57	0.0037	9606.ENSP00000381185,9606.ENSP00000384849	BCL2,CDKN1A
hsa05218	Melanoma	2	72	1.56	0.0038	9606.ENSP00000361021,9606.ENSP00000384849	PTEN,CDKN1A
hsa04012	ErbB signaling pathway	2	83	1.5	0.0049	9606.ENSP00000324806,9606.ENSP00000384849	GSK3B,CDKN1A
hsa04350	TGF-beta signaling pathway	2	83	1.5	0.0049	9606.ENSP00000221930,9606.ENSP00000341551	TGFB1,SMAD4
hsa05323	Rheumatoid arthritis	2	84	1.49	0.0049	9606.ENSP00000221930,9606.ENSP00000478570	TGFB1,VEGFA
hsa04659	Th17 cell differentiation	2	102	1.41	0.0068	9606.ENSP00000221930,9606.ENSP00000341551	TGFB1,SMAD4
hsa04931	Insulin resistance	2	107	1.39	0.0073	9606.ENSP00000324806,9606.ENSP00000361021	GSK3B,PTEN
hsa05145	Toxoplasmosis	2	109	1.38	0.0074	9606.ENSP00000221930,9606.ENSP00000381185	TGFB1,BCL2
hsa04071	Sphingolipid signaling pathway	2	116	1.35	0.0080	9606.ENSP00000361021,9606.ENSP00000381185	PTEN,BCL2
hsa04722	Neurotrophin signaling pathway	2	116	1.35	0.0080	9606.ENSP00000324806,9606.ENSP00000381185	GSK3B,BCL2
hsa04919	Thyroid hormone signaling pathway	2	115	1.36	0.0080	9606.ENSP00000324806,9606.ENSP00000405330	GSK3B,ESR1
hsa04140	Autophagy - animal	2	125	1.32	0.0089	9606.ENSP00000361021,9606.ENSP00000381185	PTEN,BCL2
hsa04915	Estrogen signaling pathway	2	133	1.29	0.0094	9606.ENSP00000381185,9606.ENSP00000405330	BCL2,ESR1
hsa04926	Relaxin signaling pathway	2	130	1.3	0.0094	9606.ENSP00000221930,9606.ENSP00000478570	TGFB1,VEGFA
hsa05160	Hepatitis C	2	131	1.3	0.0094	9606.ENSP00000324806,9606.ENSP00000384849	GSK3B,CDKN1A
hsa05162	Measles	2	133	1.29	0.0094	9606.ENSP00000261254,9606.ENSP00000324806	CCND2,GSK3B
hsa05418	Fluid shear stress and atherosclerosis	2	133	1.29	0.0094	9606.ENSP00000381185,9606.ENSP00000478570	BCL2,VEGFA
hsa04550	Signaling pathways regulating pluripotency of stem cells	2	138	1.28	0.0096	9606.ENSP00000324806,9606.ENSP00000341551	GSK3B,SMAD4
hsa04150	mTOR signaling pathway	2	148	1.25	0.0108	9606.ENSP00000324806,9606.ENSP00000361021	GSK3B,PTEN
hsa04932	Non-alcoholic fatty liver disease (NAFLD)	2	149	1.24	0.0108	9606.ENSP00000221930,9606.ENSP00000324806	TGFB1,GSK3B
hsa04934	Cushing's syndrome	2	153	1.23	0.0111	9606.ENSP00000324806,9606.ENSP00000384849	GSK3B,CDKN1A
hsa05152	Tuberculosis	2	172	1.18	0.0137	9606.ENSP00000221930,9606.ENSP00000381185	TGFB1,BCL2
hsa05203	Viral carcinogenesis	2	183	1.15	0.0151	9606.ENSP00000261254,9606.ENSP00000384849	CCND2,CDKN1A
hsa04060	Cytokine-cytokine receptor interaction	2	263	1.0	0.0295	9606.ENSP00000221930,9606.ENSP00000478570	TGFB1,VEGFA
hsa04010	MAPK signaling pathway	2	293	0.95	0.0355	9606.ENSP00000221930,9606.ENSP00000478570	TGFB1,VEGFA

## Sheet: enrichment.RCTM
#term ID	term description	observed gene count	background gene count	strength	false discovery rate	matching proteins in your network (IDs)	matching proteins in your network (labels)
HSA-109582	Hemostasis	5	591	1.04	0.00048	9606.ENSP00000221930,9606.ENSP00000306099,9606.ENSP00000306361,9606.ENSP00000336829,9606.ENSP00000478570	TGFB1,FGB,FGA,FGG,VEGFA
HSA-1257604	PIP3 activates AKT signaling	3	118	1.52	0.00048	9606.ENSP00000324806,9606.ENSP00000361021,9606.ENSP00000384849	GSK3B,PTEN,CDKN1A

## Sheet: enrichment.NNAL
#term ID	term description	observed gene count	background gene count	strength	false discovery rate	matching proteins in your network (IDs)	matching proteins in your network (labels)
CL:9934	Fibrinogen alpha/beta chain family, and Peptidase S1A, plasmin	3	6	2.81	2.22e-06	9606.ENSP00000306099,9606.ENSP00000306361,9606.ENSP00000336829	FGB,FGA,FGG
CL:12485	mixed, incl. cyclin E1-CDK2 complex, and Cyclin-dependent kinase inhibitor	2	10	2.42	0.00033	9606.ENSP00000261254,9606.ENSP00000384849	CCND2,CDKN1A
CL:5928	Signaling by BMP, and SMAD2/3 Phosphorylation Motif Mutants in Cancer	2	35	1.87	0.0020	9606.ENSP00000221930,9606.ENSP00000341551	TGFB1,SMAD4
CL:3421	Inositol phosphate metabolism, and inositol hexakisphosphate 1-kinase activity	2	84	1.49	0.0064	9606.ENSP00000281043,9606.ENSP00000361021	MYCN,PTEN
